# Supplementary material for: Genomic epidemiology of SARS-CoV-2 in Russia reveals recurring cross-border transmission throughout 2020
Source: PLoS One. 2023 May 16;18(5):e0285664. doi: 10.1371/journal.pone.0285664 (PMC10187899; doi:10.1371/journal.pone.0285664)
Supplement: S2 Text — (ZIP) [file pone.0285664.s011.zip]

Archive with 1 entries (1 files):
- Supplementary_File_1/SupplementaryFile1.txt
