# Supplementary material for: Genomic epidemiology of SARS-CoV-2 in Russia reveals recurring cross-border transmission throughout 2020
Source: PLoS One. 2023 May 16;18(5):e0285664. doi: 10.1371/journal.pone.0285664 (PMC10187899; doi:10.1371/journal.pone.0285664)
Supplement: S2 Text — (ZIP) [file pone.0285664.s011.zip › Supplementary_File_1/SupplementaryFile1.txt]

We gratefully acknowledge the following Authors from the Originating laboratories responsible for obtaining the specimens and the
Submitting laboratories where genetic sequence data were generated and shared via the GISAID Initiative, on which this research is based.
strain	gisaid_epi_isl	date	originating_lab	submitting_lab	authors
/Indonesia/JB-TFRIC19-R46646/2020	EPI_ISL_754239	2020-07-20	Santosa Hospital Bandung Central	School of Life Sciences and Technology & School of Pharmacy-Institut Teknologi Bandung; Molecular Genetics Laboratory-Faculty of Medicine-Universitas Padjadjaran; Laboratorium Kesehatan Provinsi Jawa Barat	Marselina Irasonia Tan et al
Algeria/G0638_2264/2020	EPI_ISL_418241	2020-03-02	NIC Viral Respiratory Unit - Institut Pasteur of Algeria	National Reference Center for Viruses of Respiratory Infections, Institut Pasteur, Paris	Mélanie Albert et al
Algeria/G0640_2265/2020	EPI_ISL_418242	2020-03-08	NIC Viral Respiratory Unit - Institut Pasteur of Algeria	National Reference Center for Viruses of Respiratory Infections, Institut Pasteur, Paris	Mélanie Albert et al
Algeria/G0860_2262/2020	EPI_ISL_420037	2020-03-02	NIC Viral Respiratory Unit - Institut Pasteur of Algeria	National Reference Center for Viruses of Respiratory Infections, Institut Pasteur, Paris	Mélanie Albert et al
Andorra/202552/2020	EPI_ISL_539496	2020-03-13	Hospital Nostra Senyora de Meritxell	Instituto de Salud Carlos III	Iglesias-Caballero et al
Anhui/SZ005/2020	EPI_ISL_413485	2020-01-24	Department of microbiology laboratory,Anhui Provincial Center for Disease Control and Prevention	Department of microbiology laboratory,Anhui Provincial Center for Disease Control and Prevention	Weiwei Li et al
AntiguaandBarbuda/ATG39386/2020	EPI_ISL_756361	2020-10-29	Caribbean Regional Public Health Authority	Carrington Lab, Department of PreClinical Sciences, Faculty of Medical Sciences, The University of the West Indies	Nikita S. D. Sahadeo et al
Argentina/C121/2020	EPI_ISL_420600	2020-03-07	Servicio Virosis Respiratorias-Departamento Virología-INEI	Instituto Nacional Enfermedades Infecciosas C.G.Malbran	Baumeister E. et al
Argentina/C1374/2020	EPI_ISL_420599	2020-03-18	Servicio Virosis Respiratorias-Departamento Virología-INEI	Instituto Nacional Enfermedades Infecciosas C.G.Malbran	Baumeister E. et al
Argentina/C3013/2020	EPI_ISL_420598	2020-03-22	Servicio Virosis Respiratorias-Departamento Virología-INEI	Instituto Nacional Enfermedades Infecciosas C.G.Malbran	Baumeister E. et al
Argentina/Heritas-HG023/2020	EPI_ISL_615121	2020-05-26	Hospital de Pediatría "Prof. Dr. Juan P Garrahan"	Héritas	Cristian Rohr et al
Argentina/Heritas_HG001/2020	EPI_ISL_476496	2020-04-22	Hospital Garrahan	Héritas	Dalmacio Pereyra et al
Argentina/Heritas_HG006/2020	EPI_ISL_476561	2020-05-07	Hospital Garrahan	Héritas	Roberta Crespo et al
Argentina/Heritas_HG007/2020	EPI_ISL_476565	2020-05-09	Hospital de Pediatría "Prof. Dr. Juan P Garrahan"	Héritas	Andrea Mangano et al
Argentina/Heritas_HG009/2020	EPI_ISL_476568	2020-05-14	Hospital de Pediatría "Prof. Dr. Juan P Garrahan"	Héritas	Cristian Rohr et al
Argentina/Heritas_HG014/2020	EPI_ISL_476563	2020-05-16	Hospital de Pediatría "Prof. Dr. Juan P Garrahan"	Héritas	Dalmacio Pereyra et al
Argentina/Heritas_HG015/2020	EPI_ISL_476567	2020-05-18	Hospital de Pediatría "Prof. Dr. Juan P Garrahan"	Héritas	Dalmacio Pereyra et al
Argentina/Heritas_HG018/2020	EPI_ISL_476571	2020-05-19	Hospital de Pediatría "Prof. Dr. Juan P Garrahan"	Héritas	Dalmacio Pereyra et al
Argentina/Heritas_HG019/2020	EPI_ISL_476573	2020-05-22	Hospital de Pediatría "Prof. Dr. Juan P Garrahan"	Héritas	Dalmacio Pereyra et al
Argentina/PAIS-A0001/2020	EPI_ISL_430793	2020-03-01	Laboratorio Análisis Clínicos, Unidad de Servicios Diagnósticos, Swiss Medical Group	Área de Secuenciación del Laboratorio de Virología del Hospital de Niños Dr. Ricardo Gutierrez	Nabaes Jodar et al
Argentina/PAIS-A0002/2020	EPI_ISL_430794	2020-03-24	Laboratorio Análisis Clínicos, Unidad de Servicios Diagnósticos, Swiss Medical Group	Área de Secuenciación del Laboratorio de Virología del Hospital de Niños Dr. Ricardo Gutierrez	Nabaes Jodar et al
Argentina/PAIS-A0003/2020	EPI_ISL_430795	2020-03-26	Laboratorio de Virología del Hospital de Niños Dr. Ricardo Gutierrez	Área de Secuenciación del Laboratorio de Virología del Hospital de Niños Dr. Ricardo Gutierrez	Nabaes Jodar et al
Argentina/PAIS-A0004/2020	EPI_ISL_430796	2020-03-27	Departamento de Biología y genética molecular, IACA Laboratorios.	Área de Secuenciación del Laboratorio de Virología del Hospital de Niños Dr. Ricardo Gutierrez	Nabaes Jodar et al
Argentina/PAIS-A0005/2020	EPI_ISL_430797	2020-03-27	Departamento de Biología y genética molecular, IACA Laboratorios.	Área de Secuenciación del Laboratorio de Virología del Hospital de Niños Dr. Ricardo Gutierrez	Nabaes Jodar et al
Argentina/PAIS-A0006/2020	EPI_ISL_430798	2020-03-28	Departamento de Biología y genética molecular, IACA Laboratorios.	Área de Secuenciación del Laboratorio de Virología del Hospital de Niños Dr. Ricardo Gutierrez	Nabaes Jodar et al
Argentina/PAIS-A0007/2020	EPI_ISL_430799	2020-03-30	Laboratorio de Virología del Hospital de Niños Dr. Ricardo Gutierrez	Área de Secuenciación del Laboratorio de Virología del Hospital de Niños Dr. Ricardo Gutierrez	Nabaes Jodar et al
Argentina/PAIS-A0008/2020	EPI_ISL_430800	2020-03-30	Laboratorio de Virología del Hospital de Niños Dr. Ricardo Gutierrez	Área de Secuenciación del Laboratorio de Virología del Hospital de Niños Dr. Ricardo Gutierrez	Nabaes Jodar et al
Argentina/PAIS-A0009/2020	EPI_ISL_430801	2020-03-31	Laboratorio de Virología del Hospital de Niños Dr. Ricardo Gutierrez	Área de Secuenciación del Laboratorio de Virología del Hospital de Niños Dr. Ricardo Gutierrez	Nabaes Jodar et al
Argentina/PAIS-A0011/2020	EPI_ISL_430802	2020-03-31	Departamento de Biología y genética molecular, IACA Laboratorios.	Área de Secuenciación del Laboratorio de Virología del Hospital de Niños Dr. Ricardo Gutierrez	Nabaes Jodar et al
Argentina/PAIS-A0012/2020	EPI_ISL_430803	2020-04-01	Laboratorio de Virología del Hospital de Niños Dr. Ricardo Gutierrez	Área de Secuenciación del Laboratorio de Virología del Hospital de Niños Dr. Ricardo Gutierrez	Nabaes Jodar et al
Argentina/PAIS-A0013/2020	EPI_ISL_430804	2020-04-01	Laboratorio de Virología del Hospital de Niños Dr. Ricardo Gutierrez	Área de Secuenciación del Laboratorio de Virología del Hospital de Niños Dr. Ricardo Gutierrez	Nabaes Jodar et al
Argentina/PAIS-A0014/2020	EPI_ISL_430805	2020-04-01	Departamento de Biología y genética molecular, IACA Laboratorios.	Área de Secuenciación del Laboratorio de Virología del Hospital de Niños Dr. Ricardo Gutierrez	Nabaes Jodar et al
Argentina/PAIS-A0015/2020	EPI_ISL_430806	2020-04-01	Departamento de Biología y genética molecular, IACA Laboratorios.	Área de Secuenciación del Laboratorio de Virología del Hospital de Niños Dr. Ricardo Gutierrez	Nabaes Jodar et al
Argentina/PAIS-A0016/2020	EPI_ISL_430807	2020-04-02	Laboratorio de Virología del Hospital de Niños Dr. Ricardo Gutierrez	Área de Secuenciación del Laboratorio de Virología del Hospital de Niños Dr. Ricardo Gutierrez	Nabaes Jodar et al
Argentina/PAIS-A0017/2020	EPI_ISL_430808	2020-04-03	Departamento de Biología y genética molecular, IACA Laboratorios.	Área de Secuenciación del Laboratorio de Virología del Hospital de Niños Dr. Ricardo Gutierrez	Nabaes Jodar et al
Argentina/PAIS-A0018/2020	EPI_ISL_430809	2020-04-04	Laboratorio de Virología del Hospital de Niños Dr. Ricardo Gutierrez	Área de Secuenciación del Laboratorio de Virología del Hospital de Niños Dr. Ricardo Gutierrez	Nabaes Jodar et al
Argentina/PAIS-A0019/2020	EPI_ISL_430810	2020-04-07	Laboratorio de Virología del Hospital de Niños Dr. Ricardo Gutierrez	Área de Secuenciación del Laboratorio de Virología del Hospital de Niños Dr. Ricardo Gutierrez	Nabaes Jodar et al
Argentina/PAIS-A0020/2020	EPI_ISL_430811	2020-04-11	Laboratorio de Virología del Hospital de Niños Dr. Ricardo Gutierrez	Área de Secuenciación del Laboratorio de Virología del Hospital de Niños Dr. Ricardo Gutierrez	Nabaes Jodar et al
Argentina/PAIS-A0021/2020	EPI_ISL_430812	2020-04-11	Laboratorio de Virología del Hospital de Niños Dr. Ricardo Gutierrez	Área de Secuenciación del Laboratorio de Virología del Hospital de Niños Dr. Ricardo Gutierrez	Nabaes Jodar et al
Argentina/PAIS-A0022/2020	EPI_ISL_430813	2020-04-11	Laboratorio de Virología del Hospital de Niños Dr. Ricardo Gutierrez	Área de Secuenciación del Laboratorio de Virología del Hospital de Niños Dr. Ricardo Gutierrez	Nabaes Jodar et al
Argentina/PAIS-A0023/2020	EPI_ISL_430814	2020-04-17	Laboratorio de Virología del Hospital de Niños Dr. Ricardo Gutierrez	Área de Secuenciación del Laboratorio de Virología del Hospital de Niños Dr. Ricardo Gutierrez	Nabaes Jodar et al
Argentina/PAIS-A0024/2020	EPI_ISL_430815	2020-04-18	Laboratorio de Virología del Hospital de Niños Dr. Ricardo Gutierrez	Área de Secuenciación del Laboratorio de Virología del Hospital de Niños Dr. Ricardo Gutierrez	Nabaes Jodar et al
Argentina/PAIS-A0025/2020	EPI_ISL_430816	2020-04-18	Laboratorio de Virología del Hospital de Niños Dr. Ricardo Gutierrez	Área de Secuenciación del Laboratorio de Virología del Hospital de Niños Dr. Ricardo Gutierrez	Nabaes Jodar et al
Argentina/PAIS-A0026/2020	EPI_ISL_430817	2020-04-18	Laboratorio de Virología del Hospital de Niños Dr. Ricardo Gutierrez	Área de Secuenciación del Laboratorio de Virología del Hospital de Niños Dr. Ricardo Gutierrez	Nabaes Jodar et al
Argentina/PAIS-A0027/2020	EPI_ISL_430818	2020-04-19	Laboratorio de Virología del Hospital de Niños Dr. Ricardo Gutierrez	Área de Secuenciación del Laboratorio de Virología del Hospital de Niños Dr. Ricardo Gutierrez	Nabaes Jodar et al
Argentina/PAIS-G0001/2020	EPI_ISL_499083	2020-04-15	Instituto de Virologia "Dr. J. M. Vanella", Facultad de Ciencias Medicas, Universidad Nacional de Cordoba. Laboratorio Central de la Provincia de Cordoba, Argentina. Ministerio de Salud de la provincia de Cordoba, Argentina.	Laboratorio de Virología, Hospital de Niños Ricardo Gutiérrez, CABA, Argentina.	Sandra Gallego et al
Argentina/argenTAG-1252C02E/2020	EPI_ISL_648677	2020-07-22	INBIRS-UBA	Laboratorio Mixto de Biotecnología Acuática (LMBA)	Joaquín Ezpeleta et al
Argentina/argenTAG-12568054/2020	EPI_ISL_648213	2020-07-22	INBIRS-UBA	Laboratorio Mixto de Biotecnología Acuática (LMBA)	Joaquín Ezpeleta et al
Argentina/argenTAG-126BE00A/2020	EPI_ISL_648217	2020-07-20	SILAB	Laboratorio Mixto de Biotecnología Acuática (LMBA)	Joaquín Ezpeleta et al
Argentina/argenTAG-127F2009/2020	EPI_ISL_648215	2020-07-22	INBIRS-UBA	Laboratorio Mixto de Biotecnología Acuática (LMBA)	Joaquín Ezpeleta et al
Argentina/argenTAG-1283F02A/2020	EPI_ISL_648211	2020-07-22	INBIRS-UBA	Laboratorio Mixto de Biotecnología Acuática (LMBA)	Joaquín Ezpeleta et al
Argentina/argenTAG-12926008/2020	EPI_ISL_648216	2020-07-22	INBIRS-UBA	Laboratorio Mixto de Biotecnología Acuática (LMBA)	Joaquín Ezpeleta et al
Argentina/argenTAG-12BBC055/2020	EPI_ISL_648210	2020-07-22	INBIRS-UBA	Laboratorio Mixto de Biotecnología Acuática (LMBA)	Joaquín Ezpeleta et al
Argentina/argenTAG-12C0A026/2020	EPI_ISL_648209	2020-07-22	INBIRS-UBA	Laboratorio Mixto de Biotecnología Acuática (LMBA)	Joaquín Ezpeleta et al
Argentina/argenTAG-12CB103F/2020	EPI_ISL_648218	2020-07-22	INBIRS-UBA	Laboratorio Mixto de Biotecnología Acuática (LMBA)	Joaquín Ezpeleta et al
Argentina/argenTAG-12CF5045/2020	EPI_ISL_648212	2020-07-22	INBIRS-UBA	Laboratorio Mixto de Biotecnología Acuática (LMBA)	Joaquín Ezpeleta et al
Argentina/argenTAG-12E7E043/2020	EPI_ISL_648214	2020-07-22	INBIRS-UBA	Laboratorio Mixto de Biotecnología Acuática (LMBA)	Joaquín Ezpeleta et al
Armenia/ChVir8659/2020	EPI_ISL_683449	2020	National Center of Disease Control and Prevention of the Republic of Armenia	Charite Universitatsmedizin Berlin, Institute of Virology	Victor M Corman et al
Armenia/ChVir8660/2020	EPI_ISL_683450	2020	National Center of Disease Control and Prevention of the Republic of Armenia	Charité Universitätsmedizin Berlin, Institute of Virology	Victor M Corman et al
Armenia/ChVir8668/2020	EPI_ISL_683451	2020	National Center of Disease Control and Prevention of the Republic of Armenia	Charité Universitätsmedizin Berlin, Institute of Virology	Victor M Corman et al
Aruba/AW-RIVM-10101/2020	EPI_ISL_547445	2020-03-13	Dutch COVID-19 response team	National Institute for Public Health and the Environment (RIVM)	Adam Meijer et al
Aruba/AW-RIVM-10113/2020	EPI_ISL_547446	2020-03-17	Dutch COVID-19 response team	National Institute for Public Health and the Environment (RIVM)	Adam Meijer et al
Aruba/AW-RIVM-10114/2020	EPI_ISL_547447	2020-03-18	Dutch COVID-19 response team	National Institute for Public Health and the Environment (RIVM)	Adam Meijer et al
Aruba/AW-RIVM-10115/2020	EPI_ISL_547448	2020-03-20	Dutch COVID-19 response team	National Institute for Public Health and the Environment (RIVM)	Adam Meijer et al
Aruba/AW-RIVM-10122/2020	EPI_ISL_547449	2020-03-22	Dutch COVID-19 response team	National Institute for Public Health and the Environment (RIVM)	Adam Meijer et al
Aruba/AW-RIVM-10326/2020	EPI_ISL_636513	2020-03-20	Dutch COVID-19 response team	National Institute for Public Health and the Environment (RIVM)	Adam Meijer et al
Aruba/AW-RIVM-10388/2020	EPI_ISL_636514	2020-08-04	Dutch COVID-19 response team	National Institute for Public Health and the Environment (RIVM)	Adam Meijer et al
Aruba/AW-RIVM-10389/2020	EPI_ISL_636515	2020-08-05	Dutch COVID-19 response team	National Institute for Public Health and the Environment (RIVM)	Adam Meijer et al
Aruba/AW-RIVM-10390/2020	EPI_ISL_636516	2020-08-06	Dutch COVID-19 response team	National Institute for Public Health and the Environment (RIVM)	Adam Meijer et al
Aruba/AW-RIVM-10391/2020	EPI_ISL_636517	2020-08-07	Dutch COVID-19 response team	National Institute for Public Health and the Environment (RIVM)	Adam Meijer et al
Aruba/AW-RIVM-10392/2020	EPI_ISL_636518	2020-08-25	Dutch COVID-19 response team	National Institute for Public Health and the Environment (RIVM)	Adam Meijer et al
Australia/ACT0001/2020	EPI_ISL_498468	2020-03-12	ACT Pathology	Schwessinger Lab	Ashley Jones et al
Australia/ACT0002/2020	EPI_ISL_498469	2020-03-21	ACT Pathology	Schwessinger Lab	Ashley Jones et al
Australia/ACT0003/2020	EPI_ISL_498470	2020-03-28	ACT Pathology	Schwessinger Lab	Ashley Jones et al
Australia/ACT0004/2020	EPI_ISL_498471	2020-03-24	ACT Pathology	Schwessinger Lab	Ashley Jones et al
Australia/ACT0005/2020	EPI_ISL_498472	2020-03-25	ACT Pathology	Schwessinger Lab	Ashley Jones et al
Australia/ACT0006/2020	EPI_ISL_498473	2020-03-25	ACT Pathology	Schwessinger Lab	Ashley Jones et al
Australia/ACT0007/2020	EPI_ISL_498474	2020-03-25	ACT Pathology	Schwessinger Lab	Ashley Jones et al
Australia/ACT0008/2020	EPI_ISL_498475	2020-03-24	ACT Pathology	Schwessinger Lab	Ashley Jones et al
Australia/ACT0009/2020	EPI_ISL_498476	2020-03-27	ACT Pathology	Schwessinger Lab	Ashley Jones et al
Australia/ACT0010/2020	EPI_ISL_498477	2020-03-25	ACT Pathology	Schwessinger Lab	Ashley Jones et al
Australia/ACT0011/2020	EPI_ISL_498478	2020-03-21	ACT Pathology	Schwessinger Lab	Ashley Jones et al
Australia/ACT0012/2020	EPI_ISL_498479	2020-03-23	ACT Pathology	Schwessinger Lab	Ashley Jones et al
Australia/ACT0013/2020	EPI_ISL_498480	2020-03-22	ACT Pathology	Schwessinger Lab	Ashley Jones et al
Australia/ACT0014/2020	EPI_ISL_498481	2020-03-18	ACT Pathology	Schwessinger Lab	Ashley Jones et al
Australia/ACT0015/2020	EPI_ISL_498482	2020-03-20	ACT Pathology	Schwessinger Lab	Ashley Jones et al
Australia/ACT0016/2020	EPI_ISL_498483	2020-03-22	ACT Pathology	Schwessinger Lab	Ashley Jones et al
Australia/ACT0017/2020	EPI_ISL_498484	2020-03-21	ACT Pathology	Schwessinger Lab	Ashley Jones et al
Australia/ACT0018/2020	EPI_ISL_498485	2020-03-21	ACT Pathology	Schwessinger Lab	Ashley Jones et al
Australia/ACT0019/2020	EPI_ISL_498486	2020-03-20	ACT Pathology	Schwessinger Lab	Ashley Jones et al
Australia/ACT0020/2020	EPI_ISL_498487	2020-03-21	ACT Pathology	Schwessinger Lab	Ashley Jones et al
Australia/ACT0021/2020	EPI_ISL_498488	2020-03-14	ACT Pathology	Schwessinger Lab	Ashley Jones et al
Australia/ACT0022/2020	EPI_ISL_498489	2020-03-20	ACT Pathology	Schwessinger Lab	Ashley Jones et al
Australia/ACT0023/2020	EPI_ISL_498490	2020-03-20	ACT Pathology	Schwessinger Lab	Ashley Jones et al
Australia/ACT0024/2020	EPI_ISL_498491	2020-03-23	ACT Pathology	Schwessinger Lab	Ashley Jones et al
Australia/ACT0025/2020	EPI_ISL_498492	2020-03-18	ACT Pathology	Schwessinger Lab	Ashley Jones et al
Australia/ACT0026/2020	EPI_ISL_498493	2020-03-23	ACT Pathology	Schwessinger Lab	Ashley Jones et al
Australia/ACT0027/2020	EPI_ISL_498494	2020-03-22	ACT Pathology	Schwessinger Lab	Ashley Jones et al
Australia/ACT0028/2020	EPI_ISL_498495	2020-03-23	ACT Pathology	Schwessinger Lab	Ashley Jones et al
Australia/ACT0029/2020	EPI_ISL_498496	2020-03-20	ACT Pathology	Schwessinger Lab	Ashley Jones et al
Australia/ACT0030/2020	EPI_ISL_498497	2020-03-25	ACT Pathology	Schwessinger Lab	Ashley Jones et al
Australia/ACT0031/2020	EPI_ISL_498498	2020-03-24	ACT Pathology	Schwessinger Lab	Ashley Jones et al
Australia/ACT0032/2020	EPI_ISL_498499	2020-03-25	ACT Pathology	Schwessinger Lab	Ashley Jones et al
Australia/ACT0033/2020	EPI_ISL_498500	2020-03-24	ACT Pathology	Schwessinger Lab	Ashley Jones et al
Australia/ACT0034/2020	EPI_ISL_498501	2020-03-24	ACT Pathology	Schwessinger Lab	Ashley Jones et al
Australia/ACT0035/2020	EPI_ISL_498502	2020-03-25	ACT Pathology	Schwessinger Lab	Ashley Jones et al
Australia/ACT0036/2020	EPI_ISL_498503	2020-03-24	ACT Pathology	Schwessinger Lab	Ashley Jones et al
Australia/ACT0037/2020	EPI_ISL_498504	2020-03-21	ACT Pathology	Schwessinger Lab	Ashley Jones et al
Australia/ACT0038/2020	EPI_ISL_498505	2020-03-23	ACT Pathology	Schwessinger Lab	Ashley Jones et al
Australia/ACT0039/2020	EPI_ISL_498506	2020-03-22	ACT Pathology	Schwessinger Lab	Ashley Jones et al
Australia/ACT0040/2020	EPI_ISL_498507	2020-03-25	ACT Pathology	Schwessinger Lab	Ashley Jones et al
Australia/ACT0041/2020	EPI_ISL_498508	2020-03-31	ACT Pathology	Schwessinger Lab	Ashley Jones et al
Australia/ACT0042/2020	EPI_ISL_498509	2020-03-24	ACT Pathology	Schwessinger Lab	Ashley Jones et al
Australia/ACT0043/2020	EPI_ISL_498510	2020-03-27	ACT Pathology	Schwessinger Lab	Ashley Jones et al
Australia/ACT0044/2020	EPI_ISL_498511	2020-03-26	ACT Pathology	Schwessinger Lab	Ashley Jones et al
Australia/ACT0045/2020	EPI_ISL_498512	2020-03-23	ACT Pathology	Schwessinger Lab	Ashley Jones et al
Australia/ACT0046/2020	EPI_ISL_498513	2020-03-20	ACT Pathology	Schwessinger Lab	Ashley Jones et al
Australia/ACT0047/2020	EPI_ISL_498514	2020-03-16	ACT Pathology	Schwessinger Lab	Ashley Jones et al
Australia/ACT0048/2020	EPI_ISL_498515	2020-03-19	ACT Pathology	Schwessinger Lab	Ashley Jones et al
Australia/ACT0049/2020	EPI_ISL_498516	2020-03-29	ACT Pathology	Schwessinger Lab	Ashley Jones et al
Australia/ACT0050/2020	EPI_ISL_498517	2020-03-24	ACT Pathology	Schwessinger Lab	Ashley Jones et al
Australia/ACT0051/2020	EPI_ISL_498518	2020-04-07	ACT Pathology	Schwessinger Lab	Ashley Jones et al
Australia/ACT0053/2020	EPI_ISL_498519	2020-03-20	ACT Pathology	Schwessinger Lab	Ashley Jones et al
Australia/ACT0054/2020	EPI_ISL_498520	2020-04-03	ACT Pathology	Schwessinger Lab	Ashley Jones et al
Australia/ACT0055/2020	EPI_ISL_498521	2020-03-27	ACT Pathology	Schwessinger Lab	Ashley Jones et al
Australia/ACT0058/2020	EPI_ISL_498522	2020-03-27	ACT Pathology	Schwessinger Lab	Ashley Jones et al
Australia/ACT0059/2020	EPI_ISL_498523	2020-04-12	ACT Pathology	Schwessinger Lab	Ashley Jones et al
Australia/ACT0060/2020	EPI_ISL_498524	2020-04-01	ACT Pathology	Schwessinger Lab	Ashley Jones et al
Australia/ACT0061/2020	EPI_ISL_498525	2020-03-24	ACT Pathology	Schwessinger Lab	Ashley Jones et al
Australia/ACT0064/2020	EPI_ISL_498526	2020-03-31	ACT Pathology	Schwessinger Lab	Ashley Jones et al
Australia/ACT0065/2020	EPI_ISL_498527	2020-03-27	ACT Pathology	Schwessinger Lab	Ashley Jones et al
Australia/ACT0067/2020	EPI_ISL_498528	2020-04-06	ACT Pathology	Schwessinger Lab	Ashley Jones et al
Australia/ACT0068/2020	EPI_ISL_498529	2020-03-18	ACT Pathology	Schwessinger Lab	Ashley Jones et al
Australia/ACT0069/2020	EPI_ISL_498530	2020-03-31	ACT Pathology	Schwessinger Lab	Ashley Jones et al
Australia/ACT0071/2020	EPI_ISL_498531	2020-03-22	ACT Pathology	Schwessinger Lab	Ashley Jones et al
Australia/ACT0072/2020	EPI_ISL_498532	2020-03-27	ACT Pathology	Schwessinger Lab	Ashley Jones et al
Australia/ACT0073/2020	EPI_ISL_498533	2020-04-02	ACT Pathology	Schwessinger Lab	Ashley Jones et al
Australia/ACT0074/2020	EPI_ISL_498534	2020-05-16	ACT Pathology	Schwessinger Lab	Ashley Jones et al
Australia/ACT0075/2020	EPI_ISL_498535	2020-04-02	ACT Pathology	Schwessinger Lab	Ashley Jones et al
Australia/ACT0076/2020	EPI_ISL_498536	2020-03-27	ACT Pathology	Schwessinger Lab	Ashley Jones et al
Australia/ACT0077/2020	EPI_ISL_498537	2020-03-25	ACT Pathology	Schwessinger Lab	Ashley Jones et al
Australia/ACT0078/2020	EPI_ISL_498538	2020-03-18	ACT Pathology	Schwessinger Lab	Ashley Jones et al
Australia/ACT0079/2020	EPI_ISL_498539	2020-04-09	ACT Pathology	Schwessinger Lab	Ashley Jones et al
Australia/ACT0080/2020	EPI_ISL_498540	2020-03-30	ACT Pathology	Schwessinger Lab	Ashley Jones et al
Australia/ACT0081/2020	EPI_ISL_498541	2020-03-24	ACT Pathology	Schwessinger Lab	Ashley Jones et al
Australia/ACT0082/2020	EPI_ISL_498542	2020-03-15	ACT Pathology	Schwessinger Lab	Ashley Jones et al
Australia/ACT0084/2020	EPI_ISL_498543	2020-06-15	ACT Pathology	Schwessinger Lab	Ashley Jones et al
Australia/ACT0086/2020	EPI_ISL_498544	2020-07-03	ACT Pathology	Schwessinger Lab	Ashley Jones et al
Australia/ACT0087/2020	EPI_ISL_498545	2020-07-03	ACT Pathology	Schwessinger Lab	Ashley Jones et al
Australia/ACT0088/2020	EPI_ISL_498546	2020-07-03	ACT Pathology	Schwessinger Lab	Ashley Jones et al
Australia/ACT0089/2020	EPI_ISL_498547	2020-07-03	ACT Pathology	Schwessinger Lab	Ashley Jones et al
Australia/ACT0090/2020	EPI_ISL_498548	2020-07-03	ACT Pathology	Schwessinger Lab	Ashley Jones et al
Australia/ACT0094/2020	EPI_ISL_735503	2020-12-19	ACT Pathology	Schwessinger Lab	Robyn N Hall et al
Australia/NSW-SAViD-2751/2020	EPI_ISL_537286	2020-09-08	Area of Virology, Serology and Virology Division (SAViD), New South Wales Health Pathology Randwick	Area of Virology, Serology and Virology Division (SAViD), New South Wales Health Pathology Randwick	Rawlinson et al
Australia/NSW-SAViD-2752/2020	EPI_ISL_537287	2020-09-09	Area of Virology, Serology and Virology Division (SAViD), New South Wales Health Pathology Randwick	Area of Virology, Serology and Virology Division (SAViD), New South Wales Health Pathology Randwick	Rawlinson et al
Australia/NSW01/2020	EPI_ISL_407893	2020-01-24	Centre for Infectious Diseases and Microbiology Laboratory Services	NSW Health Pathology - Institute of Clinical Pathology and Medical Research; Westmead Hospital; University of Sydney	Eden J-S et al
Australia/NSW02/2020	EPI_ISL_408976	2020-01-22	Centre for Infectious Diseases and Microbiology Laboratory Services	NSW Health Pathology - Institute of Clinical Pathology and Medical Research; Westmead Hospital; University of Sydney	Rockett R et al
Australia/NSW03/2020	EPI_ISL_408977	2020-01-25	Serology, Virology and OTDS Laboratories (SAViD), NSW Health Pathology Randwick	NSW Health Pathology - Institute of Clinical Pathology and Medical Research; Centre for Infectious Diseases and Microbiology Laboratory Services; Westmead Hospital; University of Sydney	Eden J-S et al
Australia/NSW04/2020	EPI_ISL_417030	2020-01-24	Centre for Infectious Diseases and Microbiology Laboratory Services	NSW Health Pathology - Institute of Clinical Pathology and Medical Research; Westmead Hospital; University of Sydney	Eden J-S et al
Australia/NSW05/2020	EPI_ISL_412975	2020-02-28	Centre for Infectious Diseases and Microbiology Laboratory Services	NSW Health Pathology - Institute of Clinical Pathology and Medical Research; Westmead Hospital; University of Sydney	Eden J-S et al
Australia/NSW06/2020	EPI_ISL_413213	2020-02-29	Centre for Infectious Diseases and Microbiology Laboratory Services	NSW Health Pathology - Institute of Clinical Pathology and Medical Research; Westmead Hospital; University of Sydney	Eden J-S et al
Australia/NSW07/2020	EPI_ISL_413214	2020-02-29	Centre for Infectious Diseases and Microbiology Laboratory Services	NSW Health Pathology - Institute of Clinical Pathology and Medical Research; Westmead Hospital; University of Sydney	Eden J-S et al
Australia/NSW08/2020	EPI_ISL_413594	2020-02-28	Centre for Infectious Diseases and Microbiology Laboratory Services	NSW Health Pathology - Institute of Clinical Pathology and Medical Research; Westmead Hospital; University of Sydney	Rockett R et al
Australia/NSW09/2020	EPI_ISL_413595	2020-02-28	Centre for Infectious Diseases and Microbiology Laboratory Services	NSW Health Pathology - Institute of Clinical Pathology and Medical Research; Westmead Hospital; University of Sydney	Rockett R et al
Australia/NSW10/2020	EPI_ISL_413596	2020-02-28	Centre for Infectious Diseases and Microbiology - Public Health	NSW Health Pathology - Institute of Clinical Pathology and Medical Research; Westmead Hospital; University of Sydney	Rockett R et al
Australia/NSW100/2020	EPI_ISL_427722	2020-03-19	Centre for Infectious Diseases and Microbiology Public Health	NSW Health Pathology - Institute of Clinical Pathology and Medical Research; Westmead Hospital; University of Sydney	Draper J et al
Australia/NSW1000/2020	EPI_ISL_591512	2020-10-07	Sydney South West Pathology Service (SSWPS) - Liverpool Hospital - NSW Health Pathology	NSW Health Pathology - Institute of Clinical Pathology and Medical Research; Westmead Hospital; University of Sydney	CIDM-PH et al. et al
Australia/NSW1001/2020	EPI_ISL_591505	2020-10-08	St Vincent's Pathology (SydPath)	NSW Health Pathology - Institute of Clinical Pathology and Medical Research; Westmead Hospital; University of Sydney	CIDM-PH et al. et al
Australia/NSW1002/2020	EPI_ISL_591506	2020-10-08	St Vincent's Pathology (SydPath)	NSW Health Pathology - Institute of Clinical Pathology and Medical Research; Westmead Hospital; University of Sydney	CIDM-PH et al. et al
Australia/NSW1003/2020	EPI_ISL_591492	2020-10-10	Medlab Pathology	NSW Health Pathology - Institute of Clinical Pathology and Medical Research; Westmead Hospital; University of Sydney	CIDM-PH et al. et al
Australia/NSW1004/2020	EPI_ISL_591500	2020-10-11	Pathology West - NSW Health Pathology	NSW Health Pathology - Institute of Clinical Pathology and Medical Research; Westmead Hospital; University of Sydney	CIDM-PH et al. et al
Australia/NSW1005/2020	EPI_ISL_591501	2020-10-12	Pathology West - NSW Health Pathology	NSW Health Pathology - Institute of Clinical Pathology and Medical Research; Westmead Hospital; University of Sydney	CIDM-PH et al. et al
Australia/NSW1006/2020	EPI_ISL_591513	2020-10-11	Sydney South West Pathology Service (SSWPS) - Liverpool Hospital - NSW Health Pathology	NSW Health Pathology - Institute of Clinical Pathology and Medical Research; Westmead Hospital; University of Sydney	CIDM-PH et al. et al
Australia/NSW1007/2020	EPI_ISL_591514	2020-10-11	Sydney South West Pathology Service (SSWPS) - Liverpool Hospital - NSW Health Pathology	NSW Health Pathology - Institute of Clinical Pathology and Medical Research; Westmead Hospital; University of Sydney	CIDM-PH et al. et al
Australia/NSW1008/2020	EPI_ISL_591515	2020-10-11	Sydney South West Pathology Service (SSWPS) - Liverpool Hospital - NSW Health Pathology	NSW Health Pathology - Institute of Clinical Pathology and Medical Research; Westmead Hospital; University of Sydney	CIDM-PH et al. et al
Australia/NSW1009/2020	EPI_ISL_591489	2020-10-12	Laverty Pathology	NSW Health Pathology - Institute of Clinical Pathology and Medical Research; Westmead Hospital; University of Sydney	CIDM-PH et al. et al
Australia/NSW101/2020	EPI_ISL_427717	2020-03-16	ACT Pathology, The Canberra Hospital	NSW Health Pathology - Institute of Clinical Pathology and Medical Research; Westmead Hospital; University of Sydney	Sim E et al
Australia/NSW1010/2020	EPI_ISL_591490	2020-10-12	Laverty Pathology	NSW Health Pathology - Institute of Clinical Pathology and Medical Research; Westmead Hospital; University of Sydney	CIDM-PH et al. et al
Australia/NSW1011/2020	EPI_ISL_591491	2020-10-12	Laverty Pathology	NSW Health Pathology - Institute of Clinical Pathology and Medical Research; Westmead Hospital; University of Sydney	CIDM-PH et al. et al
Australia/NSW1012/2020	EPI_ISL_591485	2020-10-12	Histopath	NSW Health Pathology - Institute of Clinical Pathology and Medical Research; Westmead Hospital; University of Sydney	CIDM-PH et al. et al
Australia/NSW1013/2020	EPI_ISL_591516	2020-10-14	Sydney South West Pathology Service (SSWPS) - Liverpool Hospital - NSW Health Pathology	NSW Health Pathology - Institute of Clinical Pathology and Medical Research; Westmead Hospital; University of Sydney	CIDM-PH et al. et al
Australia/NSW1014/2020	EPI_ISL_591486	2020-10-13	Histopath	NSW Health Pathology - Institute of Clinical Pathology and Medical Research; Westmead Hospital; University of Sydney	CIDM-PH et al. et al
Australia/NSW1015/2020	EPI_ISL_593660	2020-03-22	Pathology West - NSW Health Pathology	NSW Health Pathology - Institute of Clinical Pathology and Medical Research; Westmead Hospital; University of Sydney	CIDM-PH et al. et al
Australia/NSW1016/2020	EPI_ISL_593661	2020-03-26	Pathology West - NSW Health Pathology	NSW Health Pathology - Institute of Clinical Pathology and Medical Research; Westmead Hospital; University of Sydney	CIDM-PH et al. et al
Australia/NSW1017/2020	EPI_ISL_593662	2020-03-25	Pathology West - NSW Health Pathology	NSW Health Pathology - Institute of Clinical Pathology and Medical Research; Westmead Hospital; University of Sydney	CIDM-PH et al. et al
Australia/NSW1018/2020	EPI_ISL_593663	2020-03-28	Pathology West - NSW Health Pathology	NSW Health Pathology - Institute of Clinical Pathology and Medical Research; Westmead Hospital; University of Sydney	CIDM-PH et al. et al
Australia/NSW1019/2020	EPI_ISL_593664	2020-03-29	Pathology West - NSW Health Pathology	NSW Health Pathology - Institute of Clinical Pathology and Medical Research; Westmead Hospital; University of Sydney	CIDM-PH et al. et al
Australia/NSW102/2020	EPI_ISL_427656	2020-03-11	Centre for Infectious Diseases and Microbiology Public Health	NSW Health Pathology - Institute of Clinical Pathology and Medical Research; Westmead Hospital; University of Sydney	Bachmann N et al
Australia/NSW1020/2020	EPI_ISL_593665	2020-03-26	Pathology West - NSW Health Pathology	NSW Health Pathology - Institute of Clinical Pathology and Medical Research; Westmead Hospital; University of Sydney	CIDM-PH et al. et al
Australia/NSW1021/2020	EPI_ISL_593666	2020-03-26	Pathology West - NSW Health Pathology	NSW Health Pathology - Institute of Clinical Pathology and Medical Research; Westmead Hospital; University of Sydney	CIDM-PH et al. et al
Australia/NSW1023/2020	EPI_ISL_593667	2020-04-28	Pathology West - NSW Health Pathology	NSW Health Pathology - Institute of Clinical Pathology and Medical Research; Westmead Hospital; University of Sydney	CIDM-PH et al. et al
Australia/NSW1024/2020	EPI_ISL_593755	2020-03-27	Sydney South West Pathology Service (SSWPS) - Liverpool Hospital - NSW Health Pathology	NSW Health Pathology - Institute of Clinical Pathology and Medical Research; Westmead Hospital; University of Sydney	CIDM-PH et al. et al
Australia/NSW1025/2020	EPI_ISL_699641	2020-04-01	Sydney South West Pathology Service (SSWPS) - Liverpool Hospital - NSW Health Pathology	NSW Health Pathology - Institute of Clinical Pathology and Medical Research; Westmead Hospital; University of Sydney	CIDM-PH et al. et al
Australia/NSW1026/2020	EPI_ISL_593683	2020-03-26	South Eastern Area Laboratory Services (SEALS)	NSW Health Pathology - Institute of Clinical Pathology and Medical Research; Westmead Hospital; University of Sydney	CIDM-PH et al. et al
Australia/NSW1027/2020	EPI_ISL_593756	2020-03-15	Sydney South West Pathology Service (SSWPS) - Liverpool Hospital - NSW Health Pathology	NSW Health Pathology - Institute of Clinical Pathology and Medical Research; Westmead Hospital; University of Sydney	CIDM-PH et al. et al
Australia/NSW1028/2020	EPI_ISL_593757	2020-03-16	Sydney South West Pathology Service (SSWPS) - Liverpool Hospital - NSW Health Pathology	NSW Health Pathology - Institute of Clinical Pathology and Medical Research; Westmead Hospital; University of Sydney	CIDM-PH et al. et al
Australia/NSW1029/2020	EPI_ISL_593758	2020-03-18	Sydney South West Pathology Service (SSWPS) - Liverpool Hospital - NSW Health Pathology	NSW Health Pathology - Institute of Clinical Pathology and Medical Research; Westmead Hospital; University of Sydney	CIDM-PH et al. et al
Australia/NSW103/2020	EPI_ISL_427657	2020-03-10	Centre for Infectious Diseases and Microbiology Public Health	NSW Health Pathology - Institute of Clinical Pathology and Medical Research; Westmead Hospital; University of Sydney	Rockett R et al
Australia/NSW1030/2020	EPI_ISL_593759	2020-03-18	Sydney South West Pathology Service (SSWPS) - Liverpool Hospital - NSW Health Pathology	NSW Health Pathology - Institute of Clinical Pathology and Medical Research; Westmead Hospital; University of Sydney	CIDM-PH et al. et al
Australia/NSW1031/2020	EPI_ISL_593668	2020-07-07	Pathology West - NSW Health Pathology	NSW Health Pathology - Institute of Clinical Pathology and Medical Research; Westmead Hospital; University of Sydney	CIDM-PH et al. et al
Australia/NSW1032/2020	EPI_ISL_593684	2020-06-24	South Eastern Area Laboratory Services (SEALS)	NSW Health Pathology - Institute of Clinical Pathology and Medical Research; Westmead Hospital; University of Sydney	CIDM-PH et al. et al
Australia/NSW1033/2020	EPI_ISL_593685	2020-06-26	South Eastern Area Laboratory Services (SEALS)	NSW Health Pathology - Institute of Clinical Pathology and Medical Research; Westmead Hospital; University of Sydney	CIDM-PH et al. et al
Australia/NSW1034/2020	EPI_ISL_593686	2020-06-16	South Eastern Area Laboratory Services (SEALS)	NSW Health Pathology - Institute of Clinical Pathology and Medical Research; Westmead Hospital; University of Sydney	CIDM-PH et al. et al
Australia/NSW1035/2020	EPI_ISL_593687	2020-07-02	South Eastern Area Laboratory Services (SEALS)	NSW Health Pathology - Institute of Clinical Pathology and Medical Research; Westmead Hospital; University of Sydney	CIDM-PH et al. et al
Australia/NSW1036/2020	EPI_ISL_593688	2020-07-02	South Eastern Area Laboratory Services (SEALS)	NSW Health Pathology - Institute of Clinical Pathology and Medical Research; Westmead Hospital; University of Sydney	CIDM-PH et al. et al
Australia/NSW1037/2020	EPI_ISL_593689	2020-06-30	South Eastern Area Laboratory Services (SEALS)	NSW Health Pathology - Institute of Clinical Pathology and Medical Research; Westmead Hospital; University of Sydney	CIDM-PH et al. et al
Australia/NSW1038/2020	EPI_ISL_593690	2020-06-28	South Eastern Area Laboratory Services (SEALS)	NSW Health Pathology - Institute of Clinical Pathology and Medical Research; Westmead Hospital; University of Sydney	CIDM-PH et al. et al
Australia/NSW1039/2020	EPI_ISL_593691	2020-06-30	South Eastern Area Laboratory Services (SEALS)	NSW Health Pathology - Institute of Clinical Pathology and Medical Research; Westmead Hospital; University of Sydney	CIDM-PH et al. et al
Australia/NSW104/2020	EPI_ISL_427677	2020-03-16	Centre for Infectious Diseases and Microbiology Public Health	NSW Health Pathology - Institute of Clinical Pathology and Medical Research; Westmead Hospital; University of Sydney	Lam C et al
Australia/NSW1040/2020	EPI_ISL_593692	2020-06-29	South Eastern Area Laboratory Services (SEALS)	NSW Health Pathology - Institute of Clinical Pathology and Medical Research; Westmead Hospital; University of Sydney	CIDM-PH et al. et al
Australia/NSW1041/2020	EPI_ISL_593693	2020-06-29	South Eastern Area Laboratory Services (SEALS)	NSW Health Pathology - Institute of Clinical Pathology and Medical Research; Westmead Hospital; University of Sydney	CIDM-PH et al. et al
Australia/NSW1042/2020	EPI_ISL_593694	2020-07-04	South Eastern Area Laboratory Services (SEALS)	NSW Health Pathology - Institute of Clinical Pathology and Medical Research; Westmead Hospital; University of Sydney	CIDM-PH et al. et al
Australia/NSW1043/2020	EPI_ISL_593695	2020-07-04	South Eastern Area Laboratory Services (SEALS)	NSW Health Pathology - Institute of Clinical Pathology and Medical Research; Westmead Hospital; University of Sydney	CIDM-PH et al. et al
Australia/NSW1044/2020	EPI_ISL_593696	2020-07-04	South Eastern Area Laboratory Services (SEALS)	NSW Health Pathology - Institute of Clinical Pathology and Medical Research; Westmead Hospital; University of Sydney	CIDM-PH et al. et al
Australia/NSW1045/2020	EPI_ISL_593697	2020-07-04	South Eastern Area Laboratory Services (SEALS)	NSW Health Pathology - Institute of Clinical Pathology and Medical Research; Westmead Hospital; University of Sydney	CIDM-PH et al. et al
Australia/NSW1046/2020	EPI_ISL_593698	2020-07-04	South Eastern Area Laboratory Services (SEALS)	NSW Health Pathology - Institute of Clinical Pathology and Medical Research; Westmead Hospital; University of Sydney	CIDM-PH et al. et al
Australia/NSW1047/2020	EPI_ISL_593699	2020-07-08	South Eastern Area Laboratory Services (SEALS)	NSW Health Pathology - Institute of Clinical Pathology and Medical Research; Westmead Hospital; University of Sydney	CIDM-PH et al. et al
Australia/NSW1048/2020	EPI_ISL_593700	2020-07-05	South Eastern Area Laboratory Services (SEALS)	NSW Health Pathology - Institute of Clinical Pathology and Medical Research; Westmead Hospital; University of Sydney	CIDM-PH et al. et al
Australia/NSW1049/2020	EPI_ISL_593701	2020-07-04	South Eastern Area Laboratory Services (SEALS)	NSW Health Pathology - Institute of Clinical Pathology and Medical Research; Westmead Hospital; University of Sydney	CIDM-PH et al. et al
Australia/NSW105/2020	EPI_ISL_427686	2020-03-23	Centre for Infectious Diseases and Microbiology Public Health	NSW Health Pathology - Institute of Clinical Pathology and Medical Research; Westmead Hospital; University of Sydney	Gray K et al
Australia/NSW1050/2020	EPI_ISL_593702	2020-07-08	South Eastern Area Laboratory Services (SEALS)	NSW Health Pathology - Institute of Clinical Pathology and Medical Research; Westmead Hospital; University of Sydney	CIDM-PH et al. et al
Australia/NSW1051/2020	EPI_ISL_593703	2020-07-08	South Eastern Area Laboratory Services (SEALS)	NSW Health Pathology - Institute of Clinical Pathology and Medical Research; Westmead Hospital; University of Sydney	CIDM-PH et al. et al
Australia/NSW1052/2020	EPI_ISL_593704	2020-07-12	South Eastern Area Laboratory Services (SEALS)	NSW Health Pathology - Institute of Clinical Pathology and Medical Research; Westmead Hospital; University of Sydney	CIDM-PH et al. et al
Australia/NSW1053/2020	EPI_ISL_593705	2020-07-11	South Eastern Area Laboratory Services (SEALS)	NSW Health Pathology - Institute of Clinical Pathology and Medical Research; Westmead Hospital; University of Sydney	CIDM-PH et al. et al
Australia/NSW1054/2020	EPI_ISL_593706	2020-07-09	South Eastern Area Laboratory Services (SEALS)	NSW Health Pathology - Institute of Clinical Pathology and Medical Research; Westmead Hospital; University of Sydney	CIDM-PH et al. et al
Australia/NSW1055/2020	EPI_ISL_593707	2020-07-07	South Eastern Area Laboratory Services (SEALS)	NSW Health Pathology - Institute of Clinical Pathology and Medical Research; Westmead Hospital; University of Sydney	CIDM-PH et al. et al
Australia/NSW1056/2020	EPI_ISL_593655	2020-07-12	Pathology North - Hunter - NSW Health Pathology	NSW Health Pathology - Institute of Clinical Pathology and Medical Research; Westmead Hospital; University of Sydney	CIDM-PH et al. et al
Australia/NSW1057/2020	EPI_ISL_593669	2020-07-13	Pathology West - NSW Health Pathology	NSW Health Pathology - Institute of Clinical Pathology and Medical Research; Westmead Hospital; University of Sydney	CIDM-PH et al. et al
Australia/NSW1058/2020	EPI_ISL_593646	2020-07-14	4Cyte Pathology	NSW Health Pathology - Institute of Clinical Pathology and Medical Research; Westmead Hospital; University of Sydney	CIDM-PH et al. et al
Australia/NSW1059/2020	EPI_ISL_593670	2020-07-19	Pathology West - NSW Health Pathology	NSW Health Pathology - Institute of Clinical Pathology and Medical Research; Westmead Hospital; University of Sydney	CIDM-PH et al. et al
Australia/NSW106/2020	EPI_ISL_427748	2020-03-25	Centre for Infectious Diseases and Microbiology Public Health	NSW Health Pathology - Institute of Clinical Pathology and Medical Research; Westmead Hospital; University of Sydney	Timms V et al
Australia/NSW1060/2020	EPI_ISL_593649	2020-07-20	Austech Medical Laboratories	NSW Health Pathology - Institute of Clinical Pathology and Medical Research; Westmead Hospital; University of Sydney	CIDM-PH et al. et al
Australia/NSW1061/2020	EPI_ISL_593650	2020-07-17	Douglass Hanly Moir Pathology	NSW Health Pathology - Institute of Clinical Pathology and Medical Research; Westmead Hospital; University of Sydney	CIDM-PH et al. et al
Australia/NSW1062/2020	EPI_ISL_593671	2020-07-28	Pathology West - NSW Health Pathology	NSW Health Pathology - Institute of Clinical Pathology and Medical Research; Westmead Hospital; University of Sydney	CIDM-PH et al. et al
Australia/NSW1063/2020	EPI_ISL_593672	2020-07-30	Pathology West - NSW Health Pathology	NSW Health Pathology - Institute of Clinical Pathology and Medical Research; Westmead Hospital; University of Sydney	CIDM-PH et al. et al
Australia/NSW1064/2020	EPI_ISL_593760	2020-07-25	Sydney South West Pathology Service (SSWPS) - Liverpool Hospital - NSW Health Pathology	NSW Health Pathology - Institute of Clinical Pathology and Medical Research; Westmead Hospital; University of Sydney	CIDM-PH et al. et al
Australia/NSW1065/2020	EPI_ISL_593673	2020-08-02	Pathology West - NSW Health Pathology	NSW Health Pathology - Institute of Clinical Pathology and Medical Research; Westmead Hospital; University of Sydney	CIDM-PH et al. et al
Australia/NSW1066/2020	EPI_ISL_593674	2020-08-02	Pathology West - NSW Health Pathology	NSW Health Pathology - Institute of Clinical Pathology and Medical Research; Westmead Hospital; University of Sydney	CIDM-PH et al. et al
Australia/NSW1067/2020	EPI_ISL_593675	2020-08-02	Pathology West - NSW Health Pathology	NSW Health Pathology - Institute of Clinical Pathology and Medical Research; Westmead Hospital; University of Sydney	CIDM-PH et al. et al
Australia/NSW1068/2020	EPI_ISL_593708	2020-08-01	South Eastern Area Laboratory Services (SEALS)	NSW Health Pathology - Institute of Clinical Pathology and Medical Research; Westmead Hospital; University of Sydney	CIDM-PH et al. et al
Australia/NSW1069/2020	EPI_ISL_593709	2020-07-16	South Eastern Area Laboratory Services (SEALS)	NSW Health Pathology - Institute of Clinical Pathology and Medical Research; Westmead Hospital; University of Sydney	CIDM-PH et al. et al
Australia/NSW107/2020	EPI_ISL_427772	2020-03-26	Centre for Infectious Diseases and Microbiology Public Health	NSW Health Pathology - Institute of Clinical Pathology and Medical Research; Westmead Hospital; University of Sydney	Gall M et al
Australia/NSW1070/2020	EPI_ISL_593656	2020-08-04	Pathology North - Hunter - NSW Health Pathology	NSW Health Pathology - Institute of Clinical Pathology and Medical Research; Westmead Hospital; University of Sydney	CIDM-PH et al. et al
Australia/NSW1071/2020	EPI_ISL_593659	2020-08-09	Pathology North - Royal North Shore Hospital - NSW Health Pathology	NSW Health Pathology - Institute of Clinical Pathology and Medical Research; Westmead Hospital; University of Sydney	CIDM-PH et al. et al
Australia/NSW1072/2020	EPI_ISL_593657	2020-08-08	Pathology North - Hunter - NSW Health Pathology	NSW Health Pathology - Institute of Clinical Pathology and Medical Research; Westmead Hospital; University of Sydney	CIDM-PH et al. et al
Australia/NSW1073/2020	EPI_ISL_593761	2020-08-06	Sydney South West Pathology Service (SSWPS) - Liverpool Hospital - NSW Health Pathology	NSW Health Pathology - Institute of Clinical Pathology and Medical Research; Westmead Hospital; University of Sydney	CIDM-PH et al. et al
Australia/NSW1074/2020	EPI_ISL_593676	2020-08-10	Pathology West - NSW Health Pathology	NSW Health Pathology - Institute of Clinical Pathology and Medical Research; Westmead Hospital; University of Sydney	CIDM-PH et al. et al
Australia/NSW1075/2020	EPI_ISL_593677	2020-08-10	Pathology West - NSW Health Pathology	NSW Health Pathology - Institute of Clinical Pathology and Medical Research; Westmead Hospital; University of Sydney	CIDM-PH et al. et al
Australia/NSW1076/2020	EPI_ISL_593710	2020-08-04	South Eastern Area Laboratory Services (SEALS)	NSW Health Pathology - Institute of Clinical Pathology and Medical Research; Westmead Hospital; University of Sydney	CIDM-PH et al. et al
Australia/NSW1077/2020	EPI_ISL_593711	2020-07-31	South Eastern Area Laboratory Services (SEALS)	NSW Health Pathology - Institute of Clinical Pathology and Medical Research; Westmead Hospital; University of Sydney	CIDM-PH et al. et al
Australia/NSW1078/2020	EPI_ISL_593767	2020-08-11	Sydney South West Pathology Service (SSWPS) - Royal Prince Alfred Hospital - NSW Health Pathology	NSW Health Pathology - Institute of Clinical Pathology and Medical Research; Westmead Hospital; University of Sydney	CIDM-PH et al. et al
Australia/NSW1079/2020	EPI_ISL_593654	2020-08-14	Medlab Pathology	NSW Health Pathology - Institute of Clinical Pathology and Medical Research; Westmead Hospital; University of Sydney	CIDM-PH et al. et al
Australia/NSW108/2020	EPI_ISL_427804	2020-03-19	Centre for Infectious Diseases and Microbiology Public Health	NSW Health Pathology - Institute of Clinical Pathology and Medical Research; Westmead Hospital; University of Sydney	Arnott A et al
Australia/NSW1080/2020	EPI_ISL_593653	2020-08-10	Laverty Pathology	NSW Health Pathology - Institute of Clinical Pathology and Medical Research; Westmead Hospital; University of Sydney	CIDM-PH et al. et al
Australia/NSW1081/2020	EPI_ISL_593769	2020-08-08	The Children's Hospital at Westmead	NSW Health Pathology - Institute of Clinical Pathology and Medical Research; Westmead Hospital; University of Sydney	CIDM-PH et al. et al
Australia/NSW1082/2020	EPI_ISL_593678	2020-08-15	Pathology West - NSW Health Pathology	NSW Health Pathology - Institute of Clinical Pathology and Medical Research; Westmead Hospital; University of Sydney	CIDM-PH et al. et al
Australia/NSW1083/2020	EPI_ISL_593712	2020-08-08	South Eastern Area Laboratory Services (SEALS)	NSW Health Pathology - Institute of Clinical Pathology and Medical Research; Westmead Hospital; University of Sydney	CIDM-PH et al. et al
Australia/NSW1084/2020	EPI_ISL_593679	2020-08-14	Pathology West - NSW Health Pathology	NSW Health Pathology - Institute of Clinical Pathology and Medical Research; Westmead Hospital; University of Sydney	CIDM-PH et al. et al
Australia/NSW1085/2020	EPI_ISL_593680	2020-08-17	Pathology West - NSW Health Pathology	NSW Health Pathology - Institute of Clinical Pathology and Medical Research; Westmead Hospital; University of Sydney	CIDM-PH et al. et al
Australia/NSW1086/2020	EPI_ISL_593766	2020-08-08	Sydney South West Pathology Service (SSWPS) - Royal Prince Alfred Hospital - NSW Health Pathology	NSW Health Pathology - Institute of Clinical Pathology and Medical Research; Westmead Hospital; University of Sydney	CIDM-PH et al. et al
Australia/NSW1087/2020	EPI_ISL_593681	2020-08-19	Pathology West - NSW Health Pathology	NSW Health Pathology - Institute of Clinical Pathology and Medical Research; Westmead Hospital; University of Sydney	CIDM-PH et al. et al
Australia/NSW1088/2020	EPI_ISL_593651	2020-08-20	Douglass Hanly Moir Pathology	NSW Health Pathology - Institute of Clinical Pathology and Medical Research; Westmead Hospital; University of Sydney	CIDM-PH et al. et al
Australia/NSW1089/2020	EPI_ISL_593768	2020-08-19	Sydney South West Pathology Service (SSWPS) - Royal Prince Alfred Hospital - NSW Health Pathology	NSW Health Pathology - Institute of Clinical Pathology and Medical Research; Westmead Hospital; University of Sydney	CIDM-PH et al. et al
Australia/NSW109/2020	EPI_ISL_427754	2020-03-25	Centre for Infectious Diseases and Microbiology Public Health	NSW Health Pathology - Institute of Clinical Pathology and Medical Research; Westmead Hospital; University of Sydney	Sadsad R et al
Australia/NSW1090/2020	EPI_ISL_593762	2020-08-19	Sydney South West Pathology Service (SSWPS) - Liverpool Hospital - NSW Health Pathology	NSW Health Pathology - Institute of Clinical Pathology and Medical Research; Westmead Hospital; University of Sydney	CIDM-PH et al. et al
Australia/NSW1091/2020	EPI_ISL_593647	2020-08-24	4Cyte Pathology	NSW Health Pathology - Institute of Clinical Pathology and Medical Research; Westmead Hospital; University of Sydney	CIDM-PH et al. et al
Australia/NSW1092/2020	EPI_ISL_593648	2020-08-24	4Cyte Pathology	NSW Health Pathology - Institute of Clinical Pathology and Medical Research; Westmead Hospital; University of Sydney	CIDM-PH et al. et al
Australia/NSW1093/2020	EPI_ISL_593682	2020-08-26	Pathology West - NSW Health Pathology	NSW Health Pathology - Institute of Clinical Pathology and Medical Research; Westmead Hospital; University of Sydney	CIDM-PH et al. et al
Australia/NSW1094/2020	EPI_ISL_593763	2020-08-27	Sydney South West Pathology Service (SSWPS) - Liverpool Hospital - NSW Health Pathology	NSW Health Pathology - Institute of Clinical Pathology and Medical Research; Westmead Hospital; University of Sydney	CIDM-PH et al. et al
Australia/NSW1095/2020	EPI_ISL_593652	2020-08-29	Histopath	NSW Health Pathology - Institute of Clinical Pathology and Medical Research; Westmead Hospital; University of Sydney	CIDM-PH et al. et al
Australia/NSW1096/2020	EPI_ISL_593658	2020-08-30	Pathology North - Hunter - NSW Health Pathology	NSW Health Pathology - Institute of Clinical Pathology and Medical Research; Westmead Hospital; University of Sydney	CIDM-PH et al. et al
Australia/NSW1097/2020	EPI_ISL_593764	2020-09-03	Sydney South West Pathology Service (SSWPS) - Liverpool Hospital - NSW Health Pathology	NSW Health Pathology - Institute of Clinical Pathology and Medical Research; Westmead Hospital; University of Sydney	CIDM-PH et al. et al
Australia/NSW1098/2020	EPI_ISL_593713	2020-08-23	South Eastern Area Laboratory Services (SEALS)	NSW Health Pathology - Institute of Clinical Pathology and Medical Research; Westmead Hospital; University of Sydney	CIDM-PH et al. et al
Australia/NSW1099/2020	EPI_ISL_593714	2020-08-29	South Eastern Area Laboratory Services (SEALS)	NSW Health Pathology - Institute of Clinical Pathology and Medical Research; Westmead Hospital; University of Sydney	CIDM-PH et al. et al
Australia/NSW11/2020	EPI_ISL_413597	2020-03-02	Centre for Infectious Diseases and Microbiology- Public Health	NSW Health Pathology - Institute of Clinical Pathology and Medical Research; Westmead Hospital; University of Sydney	Lam C et al
Australia/NSW110/2020	EPI_ISL_427741	2020-03-21	Centre for Infectious Diseases and Microbiology Public Health	NSW Health Pathology - Institute of Clinical Pathology and Medical Research; Westmead Hospital; University of Sydney	Draper J et al
Australia/NSW1100/2020	EPI_ISL_593715	2020-08-29	South Eastern Area Laboratory Services (SEALS)	NSW Health Pathology - Institute of Clinical Pathology and Medical Research; Westmead Hospital; University of Sydney	CIDM-PH et al. et al
Australia/NSW1101/2020	EPI_ISL_593716	2020-08-29	South Eastern Area Laboratory Services (SEALS)	NSW Health Pathology - Institute of Clinical Pathology and Medical Research; Westmead Hospital; University of Sydney	CIDM-PH et al. et al
Australia/NSW1102/2020	EPI_ISL_593717	2020-08-29	South Eastern Area Laboratory Services (SEALS)	NSW Health Pathology - Institute of Clinical Pathology and Medical Research; Westmead Hospital; University of Sydney	CIDM-PH et al. et al
Australia/NSW1103/2020	EPI_ISL_593718	2020-08-31	South Eastern Area Laboratory Services (SEALS)	NSW Health Pathology - Institute of Clinical Pathology and Medical Research; Westmead Hospital; University of Sydney	CIDM-PH et al. et al
Australia/NSW1104/2020	EPI_ISL_593719	2020-08-22	South Eastern Area Laboratory Services (SEALS)	NSW Health Pathology - Institute of Clinical Pathology and Medical Research; Westmead Hospital; University of Sydney	CIDM-PH et al. et al
Australia/NSW1105/2020	EPI_ISL_593720	2020-06-06	South Eastern Area Laboratory Services (SEALS)	NSW Health Pathology - Institute of Clinical Pathology and Medical Research; Westmead Hospital; University of Sydney	CIDM-PH et al. et al
Australia/NSW1106/2020	EPI_ISL_593721	2020-08-20	South Eastern Area Laboratory Services (SEALS)	NSW Health Pathology - Institute of Clinical Pathology and Medical Research; Westmead Hospital; University of Sydney	CIDM-PH et al. et al
Australia/NSW1107/2020	EPI_ISL_593722	2020-08-11	South Eastern Area Laboratory Services (SEALS)	NSW Health Pathology - Institute of Clinical Pathology and Medical Research; Westmead Hospital; University of Sydney	CIDM-PH et al. et al
Australia/NSW1108/2020	EPI_ISL_593723	2020-08-11	South Eastern Area Laboratory Services (SEALS)	NSW Health Pathology - Institute of Clinical Pathology and Medical Research; Westmead Hospital; University of Sydney	CIDM-PH et al. et al
Australia/NSW1109/2020	EPI_ISL_593724	2020-08-15	South Eastern Area Laboratory Services (SEALS)	NSW Health Pathology - Institute of Clinical Pathology and Medical Research; Westmead Hospital; University of Sydney	CIDM-PH et al. et al
Australia/NSW111/2020	EPI_ISL_427661	2020-03-16	Centre for Infectious Diseases and Microbiology Public Health	NSW Health Pathology - Institute of Clinical Pathology and Medical Research; Westmead Hospital; University of Sydney	Sim E et al
Australia/NSW1110/2020	EPI_ISL_593725	2020-08-29	South Eastern Area Laboratory Services (SEALS)	NSW Health Pathology - Institute of Clinical Pathology and Medical Research; Westmead Hospital; University of Sydney	CIDM-PH et al. et al
Australia/NSW1111/2020	EPI_ISL_593726	2020-07-03	South Eastern Area Laboratory Services (SEALS)	NSW Health Pathology - Institute of Clinical Pathology and Medical Research; Westmead Hospital; University of Sydney	CIDM-PH et al. et al
Australia/NSW1112/2020	EPI_ISL_593727	2020-09-01	South Eastern Area Laboratory Services (SEALS)	NSW Health Pathology - Institute of Clinical Pathology and Medical Research; Westmead Hospital; University of Sydney	CIDM-PH et al. et al
Australia/NSW1113/2020	EPI_ISL_593728	2020-09-02	South Eastern Area Laboratory Services (SEALS)	NSW Health Pathology - Institute of Clinical Pathology and Medical Research; Westmead Hospital; University of Sydney	CIDM-PH et al. et al
Australia/NSW1114/2020	EPI_ISL_593770	2020-09-15	Pathology West - NSW Health Pathology	NSW Health Pathology - Institute of Clinical Pathology and Medical Research; Westmead Hospital; University of Sydney	CIDM-PH et al. et al
Australia/NSW1115/2020	EPI_ISL_593729	2020-09-15	South Eastern Area Laboratory Services (SEALS)	NSW Health Pathology - Institute of Clinical Pathology and Medical Research; Westmead Hospital; University of Sydney	CIDM-PH et al. et al
Australia/NSW1116/2020	EPI_ISL_593730	2020-09-15	South Eastern Area Laboratory Services (SEALS)	NSW Health Pathology - Institute of Clinical Pathology and Medical Research; Westmead Hospital; University of Sydney	CIDM-PH et al. et al
Australia/NSW1117/2020	EPI_ISL_593731	2020-09-15	South Eastern Area Laboratory Services (SEALS)	NSW Health Pathology - Institute of Clinical Pathology and Medical Research; Westmead Hospital; University of Sydney	CIDM-PH et al. et al
Australia/NSW1118/2020	EPI_ISL_593732	2020-09-12	South Eastern Area Laboratory Services (SEALS)	NSW Health Pathology - Institute of Clinical Pathology and Medical Research; Westmead Hospital; University of Sydney	CIDM-PH et al. et al
Australia/NSW1119/2020	EPI_ISL_593733	2020-09-12	South Eastern Area Laboratory Services (SEALS)	NSW Health Pathology - Institute of Clinical Pathology and Medical Research; Westmead Hospital; University of Sydney	CIDM-PH et al. et al
Australia/NSW112/2020	EPI_ISL_427666	2020-03-15	Centre for Infectious Diseases and Microbiology Public Health	NSW Health Pathology - Institute of Clinical Pathology and Medical Research; Westmead Hospital; University of Sydney	Bachmann N et al
Australia/NSW1120/2020	EPI_ISL_593734	2020-09-12	South Eastern Area Laboratory Services (SEALS)	NSW Health Pathology - Institute of Clinical Pathology and Medical Research; Westmead Hospital; University of Sydney	CIDM-PH et al. et al
Australia/NSW1121/2020	EPI_ISL_593735	2020-09-13	South Eastern Area Laboratory Services (SEALS)	NSW Health Pathology - Institute of Clinical Pathology and Medical Research; Westmead Hospital; University of Sydney	CIDM-PH et al. et al
Australia/NSW1122/2020	EPI_ISL_593736	2020-09-13	South Eastern Area Laboratory Services (SEALS)	NSW Health Pathology - Institute of Clinical Pathology and Medical Research; Westmead Hospital; University of Sydney	CIDM-PH et al. et al
Australia/NSW1123/2020	EPI_ISL_593737	2020-09-13	South Eastern Area Laboratory Services (SEALS)	NSW Health Pathology - Institute of Clinical Pathology and Medical Research; Westmead Hospital; University of Sydney	CIDM-PH et al. et al
Australia/NSW1124/2020	EPI_ISL_593738	2020-09-09	South Eastern Area Laboratory Services (SEALS)	NSW Health Pathology - Institute of Clinical Pathology and Medical Research; Westmead Hospital; University of Sydney	CIDM-PH et al. et al
Australia/NSW1125/2020	EPI_ISL_593739	2020-09-10	South Eastern Area Laboratory Services (SEALS)	NSW Health Pathology - Institute of Clinical Pathology and Medical Research; Westmead Hospital; University of Sydney	CIDM-PH et al. et al
Australia/NSW1126/2020	EPI_ISL_593740	2020-09-11	South Eastern Area Laboratory Services (SEALS)	NSW Health Pathology - Institute of Clinical Pathology and Medical Research; Westmead Hospital; University of Sydney	CIDM-PH et al. et al
Australia/NSW1127/2020	EPI_ISL_593741	2020-09-08	South Eastern Area Laboratory Services (SEALS)	NSW Health Pathology - Institute of Clinical Pathology and Medical Research; Westmead Hospital; University of Sydney	CIDM-PH et al. et al
Australia/NSW1128/2020	EPI_ISL_699642	2020-09-12	South Eastern Area Laboratory Services (SEALS)	NSW Health Pathology - Institute of Clinical Pathology and Medical Research; Westmead Hospital; University of Sydney	CIDM-PH et al. et al
Australia/NSW1129/2020	EPI_ISL_593742	2020-09-08	South Eastern Area Laboratory Services (SEALS)	NSW Health Pathology - Institute of Clinical Pathology and Medical Research; Westmead Hospital; University of Sydney	CIDM-PH et al. et al
Australia/NSW113/2020	EPI_ISL_427728	2020-03-17	Centre for Infectious Diseases and Microbiology Public Health	NSW Health Pathology - Institute of Clinical Pathology and Medical Research; Westmead Hospital; University of Sydney	Rockett R et al
Australia/NSW1130/2020	EPI_ISL_593743	2020-09-05	South Eastern Area Laboratory Services (SEALS)	NSW Health Pathology - Institute of Clinical Pathology and Medical Research; Westmead Hospital; University of Sydney	CIDM-PH et al. et al
Australia/NSW1131/2020	EPI_ISL_593765	2020-09-23	Sydney South West Pathology Service (SSWPS) - Liverpool Hospital - NSW Health Pathology	NSW Health Pathology - Institute of Clinical Pathology and Medical Research; Westmead Hospital; University of Sydney	CIDM-PH et al. et al
Australia/NSW1132/2020	EPI_ISL_593744	2020-09-29	South Eastern Area Laboratory Services (SEALS)	NSW Health Pathology - Institute of Clinical Pathology and Medical Research; Westmead Hospital; University of Sydney	CIDM-PH et al. et al
Australia/NSW1133/2020	EPI_ISL_593745	2020-10-04	South Eastern Area Laboratory Services (SEALS)	NSW Health Pathology - Institute of Clinical Pathology and Medical Research; Westmead Hospital; University of Sydney	CIDM-PH et al. et al
Australia/NSW1134/2020	EPI_ISL_593771	2020-04-09	South Eastern Area Laboratory Services (SEALS)	NSW Health Pathology - Institute of Clinical Pathology and Medical Research; Westmead Hospital; University of Sydney	CIDM-PH et al. et al
Australia/NSW1135/2020	EPI_ISL_593746	2020-04-27	South Eastern Area Laboratory Services (SEALS)	NSW Health Pathology - Institute of Clinical Pathology and Medical Research; Westmead Hospital; University of Sydney	CIDM-PH et al. et al
Australia/NSW1136/2020	EPI_ISL_593747	2020-04-27	South Eastern Area Laboratory Services (SEALS)	NSW Health Pathology - Institute of Clinical Pathology and Medical Research; Westmead Hospital; University of Sydney	CIDM-PH et al. et al
Australia/NSW1137/2020	EPI_ISL_593748	2020-07-27	South Eastern Area Laboratory Services (SEALS)	NSW Health Pathology - Institute of Clinical Pathology and Medical Research; Westmead Hospital; University of Sydney	CIDM-PH et al. et al
Australia/NSW1139/2020	EPI_ISL_593749	2020-06-16	South Eastern Area Laboratory Services (SEALS)	NSW Health Pathology - Institute of Clinical Pathology and Medical Research; Westmead Hospital; University of Sydney	CIDM-PH et al. et al
Australia/NSW114/2020	EPI_ISL_427724	2020-03-19	Centre for Infectious Diseases and Microbiology Public Health	NSW Health Pathology - Institute of Clinical Pathology and Medical Research; Westmead Hospital; University of Sydney	Lam C et al
Australia/NSW1140/2020	EPI_ISL_593750	2020-09-17	South Eastern Area Laboratory Services (SEALS)	NSW Health Pathology - Institute of Clinical Pathology and Medical Research; Westmead Hospital; University of Sydney	CIDM-PH et al. et al
Australia/NSW1141/2020	EPI_ISL_593751	2020-10-03	South Eastern Area Laboratory Services (SEALS)	NSW Health Pathology - Institute of Clinical Pathology and Medical Research; Westmead Hospital; University of Sydney	CIDM-PH et al. et al
Australia/NSW1142/2020	EPI_ISL_593752	2020-09-22	South Eastern Area Laboratory Services (SEALS)	NSW Health Pathology - Institute of Clinical Pathology and Medical Research; Westmead Hospital; University of Sydney	CIDM-PH et al. et al
Australia/NSW1143/2020	EPI_ISL_593753	2020-09-30	South Eastern Area Laboratory Services (SEALS)	NSW Health Pathology - Institute of Clinical Pathology and Medical Research; Westmead Hospital; University of Sydney	CIDM-PH et al. et al
Australia/NSW1145/2020	EPI_ISL_593754	2020-09-20	South Eastern Area Laboratory Services (SEALS)	NSW Health Pathology - Institute of Clinical Pathology and Medical Research; Westmead Hospital; University of Sydney	CIDM-PH et al. et al
Australia/NSW1146/2020	EPI_ISL_699643	2020-10-12	Medlab Pathology	NSW Health Pathology - Institute of Clinical Pathology and Medical Research; Westmead Hospital; University of Sydney	CIDM-PH et al. et al
Australia/NSW1148/2020	EPI_ISL_629001	2020-09-17	South Eastern Area Laboratory Services (SEALS)	NSW Health Pathology - Institute of Clinical Pathology and Medical Research; Westmead Hospital; University of Sydney	CIDM-PH et al. et al
Australia/NSW1149/2020	EPI_ISL_629002	2020-10-14	Sydney South West Pathology Service (SSWPS) - Liverpool Hospital - NSW Health Pathology	NSW Health Pathology - Institute of Clinical Pathology and Medical Research; Westmead Hospital; University of Sydney	CIDM-PH et al. et al
Australia/NSW115/2020	EPI_ISL_427696	2020-03-21	Centre for Infectious Diseases and Microbiology Public Health	NSW Health Pathology - Institute of Clinical Pathology and Medical Research; Westmead Hospital; University of Sydney	Gray K et al
Australia/NSW1150/2020	EPI_ISL_629003	2020-10-06	South Eastern Area Laboratory Services (SEALS)	NSW Health Pathology - Institute of Clinical Pathology and Medical Research; Westmead Hospital; University of Sydney	CIDM-PH et al. et al
Australia/NSW1151/2020	EPI_ISL_629004	2020-10-07	South Eastern Area Laboratory Services (SEALS)	NSW Health Pathology - Institute of Clinical Pathology and Medical Research; Westmead Hospital; University of Sydney	CIDM-PH et al. et al
Australia/NSW1152/2020	EPI_ISL_629005	2020-10-10	South Eastern Area Laboratory Services (SEALS)	NSW Health Pathology - Institute of Clinical Pathology and Medical Research; Westmead Hospital; University of Sydney	CIDM-PH et al. et al
Australia/NSW1153/2020	EPI_ISL_629006	2020-10-10	South Eastern Area Laboratory Services (SEALS)	NSW Health Pathology - Institute of Clinical Pathology and Medical Research; Westmead Hospital; University of Sydney	CIDM-PH et al. et al
Australia/NSW1154/2020	EPI_ISL_629007	2020-10-25	Laverty Pathology	NSW Health Pathology - Institute of Clinical Pathology and Medical Research; Westmead Hospital; University of Sydney	CIDM-PH et al. et al
Australia/NSW1155/2020	EPI_ISL_629008	2020-10-27	Laverty Pathology	NSW Health Pathology - Institute of Clinical Pathology and Medical Research; Westmead Hospital; University of Sydney	CIDM-PH et al. et al
Australia/NSW1156/2020	EPI_ISL_629009	2020-10-30	Laverty Pathology	NSW Health Pathology - Institute of Clinical Pathology and Medical Research; Westmead Hospital; University of Sydney	CIDM-PH et al. et al
Australia/NSW1157/2020	EPI_ISL_629010	2020-10-15	Sydney South West Pathology Service (SSWPS) - Royal Prince Alfred Hospital - NSW Health Pathology	NSW Health Pathology - Institute of Clinical Pathology and Medical Research; Westmead Hospital; University of Sydney	CIDM-PH et al. et al
Australia/NSW1158/2020	EPI_ISL_629029	2020-09-24	South Eastern Area Laboratory Services (SEALS)	NSW Health Pathology - Institute of Clinical Pathology and Medical Research; Westmead Hospital; University of Sydney	CIDM-PH et al. et al
Australia/NSW1159/2020	EPI_ISL_629030	2020-09-28	South Eastern Area Laboratory Services (SEALS)	NSW Health Pathology - Institute of Clinical Pathology and Medical Research; Westmead Hospital; University of Sydney	CIDM-PH et al. et al
Australia/NSW116/2020	EPI_ISL_427698	2020-03-21	Centre for Infectious Diseases and Microbiology Public Health	NSW Health Pathology - Institute of Clinical Pathology and Medical Research; Westmead Hospital; University of Sydney	Timms V et al
Australia/NSW1161/2020	EPI_ISL_639729	2020-08-02	Sydney South West Pathology Service (SSWPS) - Liverpool Hospital - NSW Health Pathology	NSW Health Pathology - Institute of Clinical Pathology and Medical Research; Westmead Hospital; University of Sydney	CIDM-PH et al. et al
Australia/NSW1162/2020	EPI_ISL_639730	2020-08-03	Sydney South West Pathology Service (SSWPS) - Liverpool Hospital - NSW Health Pathology	NSW Health Pathology - Institute of Clinical Pathology and Medical Research; Westmead Hospital; University of Sydney	CIDM-PH et al. et al
Australia/NSW1163/2020	EPI_ISL_639731	2020-10-07	Laverty Pathology	NSW Health Pathology - Institute of Clinical Pathology and Medical Research; Westmead Hospital; University of Sydney	CIDM-PH et al. et al
Australia/NSW1164/2020	EPI_ISL_639732	2020-10-18	Sydney South West Pathology Service (SSWPS) - Liverpool Hospital - NSW Health Pathology	NSW Health Pathology - Institute of Clinical Pathology and Medical Research; Westmead Hospital; University of Sydney	CIDM-PH et al. et al
Australia/NSW1165/2020	EPI_ISL_639733	2020-11-02	Laverty Pathology	NSW Health Pathology - Institute of Clinical Pathology and Medical Research; Westmead Hospital; University of Sydney	CIDM-PH et al. et al
Australia/NSW1166/2020	EPI_ISL_639734	2020-11-02	Sydney South West Pathology Service (SSWPS) - Liverpool Hospital - NSW Health Pathology	NSW Health Pathology - Institute of Clinical Pathology and Medical Research; Westmead Hospital; University of Sydney	CIDM-PH et al. et al
Australia/NSW1167/2020	EPI_ISL_639735	2020-11-02	Sydney South West Pathology Service (SSWPS) - Liverpool Hospital - NSW Health Pathology	NSW Health Pathology - Institute of Clinical Pathology and Medical Research; Westmead Hospital; University of Sydney	CIDM-PH et al. et al
Australia/NSW1168/2020	EPI_ISL_639736	2020-10-21	South Eastern Area Laboratory Services (SEALS)	NSW Health Pathology - Institute of Clinical Pathology and Medical Research; Westmead Hospital; University of Sydney	CIDM-PH et al. et al
Australia/NSW1169/2020	EPI_ISL_639737	2020-10-20	South Eastern Area Laboratory Services (SEALS)	NSW Health Pathology - Institute of Clinical Pathology and Medical Research; Westmead Hospital; University of Sydney	CIDM-PH et al. et al
Australia/NSW117/2020	EPI_ISL_427756	2020-03-24	Centre for Infectious Diseases and Microbiology Public Health	NSW Health Pathology - Institute of Clinical Pathology and Medical Research; Westmead Hospital; University of Sydney	Gall M et al
Australia/NSW1170/2020	EPI_ISL_639738	2020-10-26	South Eastern Area Laboratory Services (SEALS)	NSW Health Pathology - Institute of Clinical Pathology and Medical Research; Westmead Hospital; University of Sydney	CIDM-PH et al. et al
Australia/NSW1172/2020	EPI_ISL_667777	2020-08-31	Pathology West - NSW Health Pathology	NSW Health Pathology - Institute of Clinical Pathology and Medical Research; Westmead Hospital; University of Sydney	CIDM-PH et al. et al
Australia/NSW1173/2020	EPI_ISL_667778	2020-10-28	Sydney South West Pathology Service (SSWPS) - Royal Prince Alfred Hospital - NSW Health Pathology	NSW Health Pathology - Institute of Clinical Pathology and Medical Research; Westmead Hospital; University of Sydney	CIDM-PH et al. et al
Australia/NSW1174/2020	EPI_ISL_667779	2020-10-16	South Eastern Area Laboratory Services (SEALS)	NSW Health Pathology - Institute of Clinical Pathology and Medical Research; Westmead Hospital; University of Sydney	CIDM-PH et al. et al
Australia/NSW1176/2020	EPI_ISL_667780	2020-11-01	South Eastern Area Laboratory Services (SEALS)	NSW Health Pathology - Institute of Clinical Pathology and Medical Research; Westmead Hospital; University of Sydney	CIDM-PH et al. et al
Australia/NSW1177/2020	EPI_ISL_667781	2020-11-02	South Eastern Area Laboratory Services (SEALS)	NSW Health Pathology - Institute of Clinical Pathology and Medical Research; Westmead Hospital; University of Sydney	CIDM-PH et al. et al
Australia/NSW1178/2020	EPI_ISL_667782	2020-10-24	South Eastern Area Laboratory Services (SEALS)	NSW Health Pathology - Institute of Clinical Pathology and Medical Research; Westmead Hospital; University of Sydney	CIDM-PH et al. et al
Australia/NSW118/2020	EPI_ISL_427693	2020-03-22	Centre for Infectious Diseases and Microbiology Public Health	NSW Health Pathology - Institute of Clinical Pathology and Medical Research; Westmead Hospital; University of Sydney	Arnott A et al
Australia/NSW1180/2020	EPI_ISL_667783	2020-10-26	South Eastern Area Laboratory Services (SEALS)	NSW Health Pathology - Institute of Clinical Pathology and Medical Research; Westmead Hospital; University of Sydney	CIDM-PH et al. et al
Australia/NSW1181/2020	EPI_ISL_667784	2020-10-22	South Eastern Area Laboratory Services (SEALS)	NSW Health Pathology - Institute of Clinical Pathology and Medical Research; Westmead Hospital; University of Sydney	CIDM-PH et al. et al
Australia/NSW1182/2020	EPI_ISL_667785	2020-10-22	South Eastern Area Laboratory Services (SEALS)	NSW Health Pathology - Institute of Clinical Pathology and Medical Research; Westmead Hospital; University of Sydney	CIDM-PH et al. et al
Australia/NSW1184/2020	EPI_ISL_667786	2020-10-24	South Eastern Area Laboratory Services (SEALS)	NSW Health Pathology - Institute of Clinical Pathology and Medical Research; Westmead Hospital; University of Sydney	CIDM-PH et al. et al
Australia/NSW1186/2020	EPI_ISL_667787	2020-10-21	South Eastern Area Laboratory Services (SEALS)	NSW Health Pathology - Institute of Clinical Pathology and Medical Research; Westmead Hospital; University of Sydney	CIDM-PH et al. et al
Australia/NSW1187/2020	EPI_ISL_667788	2020-10-30	South Eastern Area Laboratory Services (SEALS)	NSW Health Pathology - Institute of Clinical Pathology and Medical Research; Westmead Hospital; University of Sydney	CIDM-PH et al. et al
Australia/NSW1188/2020	EPI_ISL_667789	2020-10-28	South Eastern Area Laboratory Services (SEALS)	NSW Health Pathology - Institute of Clinical Pathology and Medical Research; Westmead Hospital; University of Sydney	CIDM-PH et al. et al
Australia/NSW1189/2020	EPI_ISL_667790	2020-10-30	South Eastern Area Laboratory Services (SEALS)	NSW Health Pathology - Institute of Clinical Pathology and Medical Research; Westmead Hospital; University of Sydney	CIDM-PH et al. et al
Australia/NSW119/2020	EPI_ISL_427669	2020-03-22	Centre for Infectious Diseases and Microbiology Public Health	NSW Health Pathology - Institute of Clinical Pathology and Medical Research; Westmead Hospital; University of Sydney	Sadsad R et al
Australia/NSW1190/2020	EPI_ISL_667791	2020-10-25	South Eastern Area Laboratory Services (SEALS)	NSW Health Pathology - Institute of Clinical Pathology and Medical Research; Westmead Hospital; University of Sydney	CIDM-PH et al. et al
Australia/NSW1191/2020	EPI_ISL_671673	2020-10-21	South Eastern Area Laboratory Services (SEALS)	NSW Health Pathology - Institute of Clinical Pathology and Medical Research; Westmead Hospital; University of Sydney	CIDM-PH et al. et al
Australia/NSW1192/2020	EPI_ISL_667792	2020-10-21	South Eastern Area Laboratory Services (SEALS)	NSW Health Pathology - Institute of Clinical Pathology and Medical Research; Westmead Hospital; University of Sydney	CIDM-PH et al. et al
Australia/NSW1193/2020	EPI_ISL_667793	2020-10-30	South Eastern Area Laboratory Services (SEALS)	NSW Health Pathology - Institute of Clinical Pathology and Medical Research; Westmead Hospital; University of Sydney	CIDM-PH et al. et al
Australia/NSW1194/2020	EPI_ISL_667794	2020-10-30	South Eastern Area Laboratory Services (SEALS)	NSW Health Pathology - Institute of Clinical Pathology and Medical Research; Westmead Hospital; University of Sydney	CIDM-PH et al. et al
Australia/NSW1195/2020	EPI_ISL_667795	2020-10-30	South Eastern Area Laboratory Services (SEALS)	NSW Health Pathology - Institute of Clinical Pathology and Medical Research; Westmead Hospital; University of Sydney	CIDM-PH et al. et al
Australia/NSW1196/2020	EPI_ISL_667796	2020-10-11	South Eastern Area Laboratory Services (SEALS)	NSW Health Pathology - Institute of Clinical Pathology and Medical Research; Westmead Hospital; University of Sydney	CIDM-PH et al. et al
Australia/NSW1197/2020	EPI_ISL_667797	2020-10-17	South Eastern Area Laboratory Services (SEALS)	NSW Health Pathology - Institute of Clinical Pathology and Medical Research; Westmead Hospital; University of Sydney	CIDM-PH et al. et al
Australia/NSW1198/2020	EPI_ISL_667798	2020-11-06	South Eastern Area Laboratory Services (SEALS)	NSW Health Pathology - Institute of Clinical Pathology and Medical Research; Westmead Hospital; University of Sydney	CIDM-PH et al. et al
Australia/NSW1199/2020	EPI_ISL_667799	2020-11-05	South Eastern Area Laboratory Services (SEALS)	NSW Health Pathology - Institute of Clinical Pathology and Medical Research; Westmead Hospital; University of Sydney	CIDM-PH et al. et al
Australia/NSW12/2020	EPI_ISL_413598	2020-03-04	Centre for Infectious Diseases and Microbiology - Public Health	NSW Health Pathology - Institute of Clinical Pathology and Medical Research; Westmead Hospital; University of Sydney	Gray K et al
Australia/NSW120/2020	EPI_ISL_427679	2020-03-22	Centre for Infectious Diseases and Microbiology Public Health	NSW Health Pathology - Institute of Clinical Pathology and Medical Research; Westmead Hospital; University of Sydney	Draper J et al
Australia/NSW1200/2020	EPI_ISL_667800	2020-11-07	South Eastern Area Laboratory Services (SEALS)	NSW Health Pathology - Institute of Clinical Pathology and Medical Research; Westmead Hospital; University of Sydney	CIDM-PH et al. et al
Australia/NSW1201/2020	EPI_ISL_667801	2020-11-08	South Eastern Area Laboratory Services (SEALS)	NSW Health Pathology - Institute of Clinical Pathology and Medical Research; Westmead Hospital; University of Sydney	CIDM-PH et al. et al
Australia/NSW1202/2020	EPI_ISL_699653	2020-11-09	South Eastern Area Laboratory Services (SEALS)	NSW Health Pathology - Institute of Clinical Pathology and Medical Research; Westmead Hospital; University of Sydney	CIDM-PH et al. et al
Australia/NSW1203/2020	EPI_ISL_667802	2020-11-06	South Eastern Area Laboratory Services (SEALS)	NSW Health Pathology - Institute of Clinical Pathology and Medical Research; Westmead Hospital; University of Sydney	CIDM-PH et al. et al
Australia/NSW1204/2020	EPI_ISL_699654	2020-11-07	South Eastern Area Laboratory Services (SEALS)	NSW Health Pathology - Institute of Clinical Pathology and Medical Research; Westmead Hospital; University of Sydney	CIDM-PH et al. et al
Australia/NSW1205/2020	EPI_ISL_667803	2020-11-08	South Eastern Area Laboratory Services (SEALS)	NSW Health Pathology - Institute of Clinical Pathology and Medical Research; Westmead Hospital; University of Sydney	CIDM-PH et al. et al
Australia/NSW1206/2020	EPI_ISL_667804	2020-11-09	South Eastern Area Laboratory Services (SEALS)	NSW Health Pathology - Institute of Clinical Pathology and Medical Research; Westmead Hospital; University of Sydney	CIDM-PH et al. et al
Australia/NSW1207/2020	EPI_ISL_667805	2020-11-07	South Eastern Area Laboratory Services (SEALS)	NSW Health Pathology - Institute of Clinical Pathology and Medical Research; Westmead Hospital; University of Sydney	CIDM-PH et al. et al
Australia/NSW1208/2020	EPI_ISL_667806	2020-11-03	South Eastern Area Laboratory Services (SEALS)	NSW Health Pathology - Institute of Clinical Pathology and Medical Research; Westmead Hospital; University of Sydney	CIDM-PH et al. et al
Australia/NSW1209/2020	EPI_ISL_672574	2020-12-02	Histopath	NSW Health Pathology - Institute of Clinical Pathology and Medical Research; Westmead Hospital; University of Sydney	CIDM-PH et al. et al
Australia/NSW121/2020	EPI_ISL_427688	2020-03-22	Centre for Infectious Diseases and Microbiology Public Health	NSW Health Pathology - Institute of Clinical Pathology and Medical Research; Westmead Hospital; University of Sydney	Sim E et al
Australia/NSW1211/2020	EPI_ISL_672655	2020-11-16	South Eastern Area Laboratory Services (SEALS)	NSW Health Pathology - Institute of Clinical Pathology and Medical Research; Westmead Hospital; University of Sydney	CIDM-PH et al. et al
Australia/NSW1212/2020	EPI_ISL_672656	2020-11-19	South Eastern Area Laboratory Services (SEALS)	NSW Health Pathology - Institute of Clinical Pathology and Medical Research; Westmead Hospital; University of Sydney	CIDM-PH et al. et al
Australia/NSW1213/2020	EPI_ISL_672657	2020-11-19	South Eastern Area Laboratory Services (SEALS)	NSW Health Pathology - Institute of Clinical Pathology and Medical Research; Westmead Hospital; University of Sydney	CIDM-PH et al. et al
Australia/NSW1214/2020	EPI_ISL_672658	2020-11-19	South Eastern Area Laboratory Services (SEALS)	NSW Health Pathology - Institute of Clinical Pathology and Medical Research; Westmead Hospital; University of Sydney	CIDM-PH et al. et al
Australia/NSW1215/2020	EPI_ISL_672659	2020-11-17	South Eastern Area Laboratory Services (SEALS)	NSW Health Pathology - Institute of Clinical Pathology and Medical Research; Westmead Hospital; University of Sydney	CIDM-PH et al. et al
Australia/NSW1216/2020	EPI_ISL_672660	2020-11-14	South Eastern Area Laboratory Services (SEALS)	NSW Health Pathology - Institute of Clinical Pathology and Medical Research; Westmead Hospital; University of Sydney	CIDM-PH et al. et al
Australia/NSW1217/2020	EPI_ISL_672661	2020-11-13	South Eastern Area Laboratory Services (SEALS)	NSW Health Pathology - Institute of Clinical Pathology and Medical Research; Westmead Hospital; University of Sydney	CIDM-PH et al. et al
Australia/NSW1218/2020	EPI_ISL_672662	2020-11-13	South Eastern Area Laboratory Services (SEALS)	NSW Health Pathology - Institute of Clinical Pathology and Medical Research; Westmead Hospital; University of Sydney	CIDM-PH et al. et al
Australia/NSW1219/2020	EPI_ISL_708798	2020-12-15	Sydney South West Pathology Service (SSWPS) - Royal Prince Alfred Hospital - NSW Health Pathology	NSW Health Pathology - Institute of Clinical Pathology and Medical Research; Westmead Hospital; University of Sydney	CIDM-PH et al. et al
Australia/NSW122/2020	EPI_ISL_427778	2020-03-26	Centre for Infectious Diseases and Microbiology Public Health	NSW Health Pathology - Institute of Clinical Pathology and Medical Research; Westmead Hospital; University of Sydney	Bachmann N et al
Australia/NSW1220/2020	EPI_ISL_708799	2020-12-15	Pathology North - Royal North Shore Hospital - NSW Health Pathology	NSW Health Pathology - Institute of Clinical Pathology and Medical Research; Westmead Hospital; University of Sydney	CIDM-PH et al. et al
Australia/NSW1221/2020	EPI_ISL_710120	2020-11-08	South Eastern Area Laboratory Services (SEALS)	CIDM-PH et al.	CIDM-PH et al. et al
Australia/NSW1223/2020	EPI_ISL_710121	2020-11-03	South Eastern Area Laboratory Services (SEALS)	CIDM-PH et al.	CIDM-PH et al. et al
Australia/NSW1224/2020	EPI_ISL_710122	2020-11-14	South Eastern Area Laboratory Services (SEALS)	CIDM-PH et al.	CIDM-PH et al. et al
Australia/NSW1225/2020	EPI_ISL_710123	2020-11-19	South Eastern Area Laboratory Services (SEALS)	CIDM-PH et al.	CIDM-PH et al. et al
Australia/NSW1226/2020	EPI_ISL_710124	2020-11-29	South Eastern Area Laboratory Services (SEALS)	CIDM-PH et al.	CIDM-PH et al. et al
Australia/NSW1227/2020	EPI_ISL_710125	2020-12-02	South Eastern Area Laboratory Services (SEALS)	CIDM-PH et al.	CIDM-PH et al. et al
Australia/NSW1228/2020	EPI_ISL_710126	2020-12-04	South Eastern Area Laboratory Services (SEALS)	CIDM-PH et al.	CIDM-PH et al. et al
Australia/NSW1229/2020	EPI_ISL_710127	2020-12-01	South Eastern Area Laboratory Services (SEALS)	CIDM-PH et al.	CIDM-PH et al. et al
Australia/NSW123/2020	EPI_ISL_427780	2020-03-23	Centre for Infectious Diseases and Microbiology Public Health	NSW Health Pathology - Institute of Clinical Pathology and Medical Research; Westmead Hospital; University of Sydney	Rockett R et al
Australia/NSW1230/2020	EPI_ISL_710128	2020-12-01	South Eastern Area Laboratory Services (SEALS)	CIDM-PH et al.	CIDM-PH et al. et al
Australia/NSW1231/2020	EPI_ISL_710129	2020-12-16	Pathology North - Royal North Shore Hospital - NSW Health Pathology	CIDM-PH et al.	CIDM-PH et al. et al
Australia/NSW1232/2020	EPI_ISL_740863	2020-11-30	South Eastern Area Laboratory Services (SEALS)	NSW Health Pathology - Institute of Clinical Pathology and Medical Research; Westmead Hospital; University of Sydney	CIDM-PH et al. et al
Australia/NSW1233/2020	EPI_ISL_740864	2020-11-29	South Eastern Area Laboratory Services (SEALS)	NSW Health Pathology - Institute of Clinical Pathology and Medical Research; Westmead Hospital; University of Sydney	CIDM-PH et al. et al
Australia/NSW1234/2020	EPI_ISL_740865	2020-11-30	South Eastern Area Laboratory Services (SEALS)	NSW Health Pathology - Institute of Clinical Pathology and Medical Research; Westmead Hospital; University of Sydney	CIDM-PH et al. et al
Australia/NSW1235/2020	EPI_ISL_740866	2020-12-16	Pathology North - Royal North Shore Hospital - NSW Health Pathology	NSW Health Pathology - Institute of Clinical Pathology and Medical Research; Westmead Hospital; University of Sydney	CIDM-PH et al. et al
Australia/NSW1236/2020	EPI_ISL_740867	2020-12-14	South Eastern Area Laboratory Services (SEALS)	NSW Health Pathology - Institute of Clinical Pathology and Medical Research; Westmead Hospital; University of Sydney	CIDM-PH et al. et al
Australia/NSW1237/2020	EPI_ISL_740868	2020-12-14	South Eastern Area Laboratory Services (SEALS)	NSW Health Pathology - Institute of Clinical Pathology and Medical Research; Westmead Hospital; University of Sydney	CIDM-PH et al. et al
Australia/NSW1238/2020	EPI_ISL_740869	2020-12-10	South Eastern Area Laboratory Services (SEALS)	NSW Health Pathology - Institute of Clinical Pathology and Medical Research; Westmead Hospital; University of Sydney	CIDM-PH et al. et al
Australia/NSW1239/2020	EPI_ISL_740870	2020-12-11	South Eastern Area Laboratory Services (SEALS)	NSW Health Pathology - Institute of Clinical Pathology and Medical Research; Westmead Hospital; University of Sydney	CIDM-PH et al. et al
Australia/NSW124/2020	EPI_ISL_427782	2020-03-26	Centre for Infectious Diseases and Microbiology Public Health	NSW Health Pathology - Institute of Clinical Pathology and Medical Research; Westmead Hospital; University of Sydney	Lam C et al
Australia/NSW1240/2020	EPI_ISL_740871	2020-12-08	South Eastern Area Laboratory Services (SEALS)	NSW Health Pathology - Institute of Clinical Pathology and Medical Research; Westmead Hospital; University of Sydney	CIDM-PH et al. et al
Australia/NSW1241/2020	EPI_ISL_740872	2020-12-08	South Eastern Area Laboratory Services (SEALS)	NSW Health Pathology - Institute of Clinical Pathology and Medical Research; Westmead Hospital; University of Sydney	CIDM-PH et al. et al
Australia/NSW1242/2020	EPI_ISL_740873	2020-12-09	South Eastern Area Laboratory Services (SEALS)	NSW Health Pathology - Institute of Clinical Pathology and Medical Research; Westmead Hospital; University of Sydney	CIDM-PH et al. et al
Australia/NSW1243/2020	EPI_ISL_740874	2020-12-09	South Eastern Area Laboratory Services (SEALS)	NSW Health Pathology - Institute of Clinical Pathology and Medical Research; Westmead Hospital; University of Sydney	CIDM-PH et al. et al
Australia/NSW1244/2020	EPI_ISL_740875	2020-12-16	Pathology North - Royal North Shore Hospital - NSW Health Pathology	NSW Health Pathology - Institute of Clinical Pathology and Medical Research; Westmead Hospital; University of Sydney	CIDM-PH et al. et al
Australia/NSW1245/2020	EPI_ISL_740876	2020-12-16	Pathology North - Royal North Shore Hospital - NSW Health Pathology	NSW Health Pathology - Institute of Clinical Pathology and Medical Research; Westmead Hospital; University of Sydney	CIDM-PH et al. et al
Australia/NSW1246/2020	EPI_ISL_740877	2020-12-16	Pathology North - Royal North Shore Hospital - NSW Health Pathology	NSW Health Pathology - Institute of Clinical Pathology and Medical Research; Westmead Hospital; University of Sydney	CIDM-PH et al. et al
Australia/NSW1247/2020	EPI_ISL_740878	2020-12-16	Pathology North - Royal North Shore Hospital - NSW Health Pathology	NSW Health Pathology - Institute of Clinical Pathology and Medical Research; Westmead Hospital; University of Sydney	CIDM-PH et al. et al
Australia/NSW1248/2020	EPI_ISL_740879	2020-12-17	Histopath	NSW Health Pathology - Institute of Clinical Pathology and Medical Research; Westmead Hospital; University of Sydney	CIDM-PH et al. et al
Australia/NSW1249/2020	EPI_ISL_740880	2020-12-17	Histopath	NSW Health Pathology - Institute of Clinical Pathology and Medical Research; Westmead Hospital; University of Sydney	CIDM-PH et al. et al
Australia/NSW125/2020	EPI_ISL_427785	2020-03-23	Centre for Infectious Diseases and Microbiology Public Health	NSW Health Pathology - Institute of Clinical Pathology and Medical Research; Westmead Hospital; University of Sydney	Gray K et al
Australia/NSW1250/2020	EPI_ISL_740881	2020-12-19	Douglass Hanly Moir Pathology	NSW Health Pathology - Institute of Clinical Pathology and Medical Research; Westmead Hospital; University of Sydney	CIDM-PH et al. et al
Australia/NSW1251/2020	EPI_ISL_740882	2020-12-19	Douglass Hanly Moir Pathology	NSW Health Pathology - Institute of Clinical Pathology and Medical Research; Westmead Hospital; University of Sydney	CIDM-PH et al. et al
Australia/NSW1252/2020	EPI_ISL_740883	2020-12-18	Pathology North - Royal North Shore Hospital - NSW Health Pathology	NSW Health Pathology - Institute of Clinical Pathology and Medical Research; Westmead Hospital; University of Sydney	CIDM-PH et al. et al
Australia/NSW1253/2020	EPI_ISL_740884	2020-12-18	Pathology North - Royal North Shore Hospital - NSW Health Pathology	NSW Health Pathology - Institute of Clinical Pathology and Medical Research; Westmead Hospital; University of Sydney	CIDM-PH et al. et al
Australia/NSW1254/2020	EPI_ISL_740885	2020-12-17	Pathology North - Royal North Shore Hospital - NSW Health Pathology	NSW Health Pathology - Institute of Clinical Pathology and Medical Research; Westmead Hospital; University of Sydney	CIDM-PH et al. et al
Australia/NSW1255/2020	EPI_ISL_740886	2020-12-18	Pathology North - Royal North Shore Hospital - NSW Health Pathology	NSW Health Pathology - Institute of Clinical Pathology and Medical Research; Westmead Hospital; University of Sydney	CIDM-PH et al. et al
Australia/NSW1256/2020	EPI_ISL_740887	2020-12-18	Pathology North - Royal North Shore Hospital - NSW Health Pathology	NSW Health Pathology - Institute of Clinical Pathology and Medical Research; Westmead Hospital; University of Sydney	CIDM-PH et al. et al
Australia/NSW1257/2020	EPI_ISL_740888	2020-12-19	Pathology North - Royal North Shore Hospital - NSW Health Pathology	NSW Health Pathology - Institute of Clinical Pathology and Medical Research; Westmead Hospital; University of Sydney	CIDM-PH et al. et al
Australia/NSW1258/2020	EPI_ISL_740889	2020-12-18	Pathology North - Royal North Shore Hospital - NSW Health Pathology	NSW Health Pathology - Institute of Clinical Pathology and Medical Research; Westmead Hospital; University of Sydney	CIDM-PH et al. et al
Australia/NSW1259/2020	EPI_ISL_740890	2020-12-20	Pathology West - NSW Health Pathology	NSW Health Pathology - Institute of Clinical Pathology and Medical Research; Westmead Hospital; University of Sydney	CIDM-PH et al. et al
Australia/NSW126/2020	EPI_ISL_427794	2020-03-23	Centre for Infectious Diseases and Microbiology Public Health	NSW Health Pathology - Institute of Clinical Pathology and Medical Research; Westmead Hospital; University of Sydney	Timms V et al
Australia/NSW1260/2020	EPI_ISL_740891	2020-12-17	Pathology North - Hunter - NSW Health Pathology	NSW Health Pathology - Institute of Clinical Pathology and Medical Research; Westmead Hospital; University of Sydney	CIDM-PH et al. et al
Australia/NSW1261/2020	EPI_ISL_740892	2020-12-18	Laverty Pathology	NSW Health Pathology - Institute of Clinical Pathology and Medical Research; Westmead Hospital; University of Sydney	CIDM-PH et al. et al
Australia/NSW1262/2020	EPI_ISL_740893	2020-12-18	Laverty Pathology	NSW Health Pathology - Institute of Clinical Pathology and Medical Research; Westmead Hospital; University of Sydney	CIDM-PH et al. et al
Australia/NSW1263/2020	EPI_ISL_740894	2020-12-14	Sydney South West Pathology Service (SSWPS) - Royal Prince Alfred Hospital - NSW Health Pathology	NSW Health Pathology - Institute of Clinical Pathology and Medical Research; Westmead Hospital; University of Sydney	CIDM-PH et al. et al
Australia/NSW1264/2020	EPI_ISL_740895	2020-12-14	Sydney South West Pathology Service (SSWPS) - Royal Prince Alfred Hospital - NSW Health Pathology	NSW Health Pathology - Institute of Clinical Pathology and Medical Research; Westmead Hospital; University of Sydney	CIDM-PH et al. et al
Australia/NSW1265/2020	EPI_ISL_740896	2020-12-22	Histopath	NSW Health Pathology - Institute of Clinical Pathology and Medical Research; Westmead Hospital; University of Sydney	CIDM-PH et al. et al
Australia/NSW1266/2020	EPI_ISL_745097	2020-12-16	Pathology North - Royal North Shore Hospital - NSW Health Pathology	CIDM-PH, Westmead Hospital	CIDM-PH et al. et al
Australia/NSW1267/2020	EPI_ISL_745098	2020-12-16	Pathology North - Royal North Shore Hospital - NSW Health Pathology	CIDM-PH, Westmead Hospital	CIDM-PH et al. et al
Australia/NSW1268/2020	EPI_ISL_745099	2020-12-16	Pathology North - Royal North Shore Hospital - NSW Health Pathology	CIDM-PH, Westmead Hospital	CIDM-PH et al. et al
Australia/NSW1269/2020	EPI_ISL_745100	2020-12-17	Pathology North - Royal North Shore Hospital - NSW Health Pathology	CIDM-PH, Westmead Hospital	CIDM-PH et al. et al
Australia/NSW127/2020	EPI_ISL_427808	2020-03-26	Centre for Infectious Diseases and Microbiology Public Health	NSW Health Pathology - Institute of Clinical Pathology and Medical Research; Westmead Hospital; University of Sydney	Gall M et al
Australia/NSW1270/2020	EPI_ISL_745101	2020-12-17	Pathology North - Royal North Shore Hospital - NSW Health Pathology	CIDM-PH, Westmead Hospital	CIDM-PH et al. et al
Australia/NSW1271/2020	EPI_ISL_745102	2020-12-17	Pathology North - Royal North Shore Hospital - NSW Health Pathology	CIDM-PH, Westmead Hospital	CIDM-PH et al. et al
Australia/NSW1272/2020	EPI_ISL_745103	2020-12-17	Pathology North - Royal North Shore Hospital - NSW Health Pathology	CIDM-PH, Westmead Hospital	CIDM-PH et al. et al
Australia/NSW1273/2020	EPI_ISL_745104	2020-12-17	Pathology North - Royal North Shore Hospital - NSW Health Pathology	CIDM-PH, Westmead Hospital	CIDM-PH et al. et al
Australia/NSW1274/2020	EPI_ISL_745105	2020-12-16	Pathology North - Royal North Shore Hospital - NSW Health Pathology	CIDM-PH, Westmead Hospital	CIDM-PH et al. et al
Australia/NSW1275/2020	EPI_ISL_745091	2020-12-17	Australian Clinical Labs	CIDM-PH, Westmead Hospital	CIDM-PH et al. et al
Australia/NSW1276/2020	EPI_ISL_745092	2020-12-17	Australian Clinical Labs	CIDM-PH, Westmead Hospital	CIDM-PH et al. et al
Australia/NSW1277/2020	EPI_ISL_745108	2020-12-17	St Vincent's Pathology (SydPath)	CIDM-PH, Westmead Hospital	CIDM-PH et al. et al
Australia/NSW1278/2020	EPI_ISL_745093	2020-12-17	Histopath	CIDM-PH, Westmead Hospital	CIDM-PH et al. et al
Australia/NSW1279/2020	EPI_ISL_745094	2020-12-17	Histopath	CIDM-PH, Westmead Hospital	CIDM-PH et al. et al
Australia/NSW128/2020	EPI_ISL_427689	2020-03-22	Centre for Infectious Diseases and Microbiology Public Health	NSW Health Pathology - Institute of Clinical Pathology and Medical Research; Westmead Hospital; University of Sydney	Arnott A et al
Australia/NSW1280/2020	EPI_ISL_745095	2020-12-17	Laverty Pathology	CIDM-PH, Westmead Hospital	CIDM-PH et al. et al
Australia/NSW1281/2020	EPI_ISL_745096	2020-12-17	Pathology North - Hunter - NSW Health Pathology	CIDM-PH, Westmead Hospital	CIDM-PH et al. et al
Australia/NSW1282/2020	EPI_ISL_745106	2020-12-17	Pathology North - Royal North Shore Hospital - NSW Health Pathology	CIDM-PH, Westmead Hospital	CIDM-PH et al. et al
Australia/NSW1283/2020	EPI_ISL_745107	2020-12-17	Pathology North - Royal North Shore Hospital - NSW Health Pathology	CIDM-PH, Westmead Hospital	CIDM-PH et al. et al
Australia/NSW129/2020	EPI_ISL_427760	2020-03-23	Centre for Infectious Diseases and Microbiology Public Health	NSW Health Pathology - Institute of Clinical Pathology and Medical Research; Westmead Hospital; University of Sydney	Sadsad R et al
Australia/NSW13/2020	EPI_ISL_413599	2020-03-04	Centre for Infectious Diseases and Microbiology - Public Health	NSW Health Pathology - Institute of Clinical Pathology and Medical Research; Westmead Hospital; University of Sydney	Timms et al
Australia/NSW130/2020	EPI_ISL_427768	2020-03-24	Centre for Infectious Diseases and Microbiology Public Health	NSW Health Pathology - Institute of Clinical Pathology and Medical Research; Westmead Hospital; University of Sydney	Draper J et al
Australia/NSW131/2020	EPI_ISL_427783	2020-03-23	Centre for Infectious Diseases and Microbiology Public Health	NSW Health Pathology - Institute of Clinical Pathology and Medical Research; Westmead Hospital; University of Sydney	Sim E et al
Australia/NSW132/2020	EPI_ISL_427787	2020-03-23	Centre for Infectious Diseases and Microbiology Public Health	NSW Health Pathology - Institute of Clinical Pathology and Medical Research; Westmead Hospital; University of Sydney	Bachmann N et al
Australia/NSW133/2020	EPI_ISL_427791	2020-03-26	Centre for Infectious Diseases and Microbiology Public Health	NSW Health Pathology - Institute of Clinical Pathology and Medical Research; Westmead Hospital; University of Sydney	Rockett R et al
Australia/NSW134/2020	EPI_ISL_427742	2020-03-21	Centre for Infectious Diseases and Microbiology Public Health	NSW Health Pathology - Institute of Clinical Pathology and Medical Research; Westmead Hospital; University of Sydney	Lam C et al
Australia/NSW135/2020	EPI_ISL_427673	2020-03-22	Centre for Infectious Diseases and Microbiology Public Health	NSW Health Pathology - Institute of Clinical Pathology and Medical Research; Westmead Hospital; University of Sydney	Gray K et al
Australia/NSW136/2020	EPI_ISL_427692	2020-03-23	Centre for Infectious Diseases and Microbiology Public Health	NSW Health Pathology - Institute of Clinical Pathology and Medical Research; Westmead Hospital; University of Sydney	Timms V et al
Australia/NSW137/2020	EPI_ISL_427700	2020-03-23	Centre for Infectious Diseases and Microbiology Public Health	NSW Health Pathology - Institute of Clinical Pathology and Medical Research; Westmead Hospital; University of Sydney	Gall M et al
Australia/NSW138/2020	EPI_ISL_427761	2020-03-23	Centre for Infectious Diseases and Microbiology Public Health	NSW Health Pathology - Institute of Clinical Pathology and Medical Research; Westmead Hospital; University of Sydney	Arnott A et al
Australia/NSW139/2020	EPI_ISL_427795	2020-03-25	Centre for Infectious Diseases and Microbiology Public Health	NSW Health Pathology - Institute of Clinical Pathology and Medical Research; Westmead Hospital; University of Sydney	Sadsad R et al
Australia/NSW14/2020	EPI_ISL_413600	2020-03-03	Centre for Infectious Diseases and Microbiology - Public Health	NSW Health Pathology - Institute of Clinical Pathology and Medical Research; Westmead Hospital; University of Sydney	Gall et al
Australia/NSW140/2020	EPI_ISL_427799	2020-03-25	Centre for Infectious Diseases and Microbiology Public Health	NSW Health Pathology - Institute of Clinical Pathology and Medical Research; Westmead Hospital; University of Sydney	Draper J et al
Australia/NSW141/2020	EPI_ISL_427802	2020-03-22	Centre for Infectious Diseases and Microbiology Public Health	NSW Health Pathology - Institute of Clinical Pathology and Medical Research; Westmead Hospital; University of Sydney	Sim E et al
Australia/NSW142/2020	EPI_ISL_427749	2020-03-24	Centre for Infectious Diseases and Microbiology Public Health	NSW Health Pathology - Institute of Clinical Pathology and Medical Research; Westmead Hospital; University of Sydney	Bachmann N et al
Australia/NSW143/2020	EPI_ISL_427737	2020-03-21	Centre for Infectious Diseases and Microbiology Public Health	NSW Health Pathology - Institute of Clinical Pathology and Medical Research; Westmead Hospital; University of Sydney	Rockett R et al
Australia/NSW144/2020	EPI_ISL_427738	2020-03-21	Centre for Infectious Diseases and Microbiology Public Health	NSW Health Pathology - Institute of Clinical Pathology and Medical Research; Westmead Hospital; University of Sydney	Lam C et al
Australia/NSW145/2020	EPI_ISL_427708	2020-03-21	Centre for Infectious Diseases and Microbiology Public Health	NSW Health Pathology - Institute of Clinical Pathology and Medical Research; Westmead Hospital; University of Sydney	Gray K et al
Australia/NSW146/2020	EPI_ISL_427682	2020-03-23	Centre for Infectious Diseases and Microbiology Public Health	NSW Health Pathology - Institute of Clinical Pathology and Medical Research; Westmead Hospital; University of Sydney	Timms V et al
Australia/NSW147/2020	EPI_ISL_427764	2020-03-25	Centre for Infectious Diseases and Microbiology Public Health	NSW Health Pathology - Institute of Clinical Pathology and Medical Research; Westmead Hospital; University of Sydney	Gall M et al
Australia/NSW148/2020	EPI_ISL_427683	2020-03-23	Centre for Infectious Diseases and Microbiology Public Health	NSW Health Pathology - Institute of Clinical Pathology and Medical Research; Westmead Hospital; University of Sydney	Arnott A et al
Australia/NSW149/2020	EPI_ISL_427775	2020-03-26	Centre for Infectious Diseases and Microbiology Public Health	NSW Health Pathology - Institute of Clinical Pathology and Medical Research; Westmead Hospital; University of Sydney	Sadsad R et al
Australia/NSW15/2020	EPI_ISL_417383	2020-03-03	Centre for Infectious Diseases and Microbiology Public Health	NSW Health Pathology - Institute of Clinical Pathology and Medical Research; Westmead Hospital; University of Sydney	Rockett R et al
Australia/NSW150/2020	EPI_ISL_427796	2020-03-19	Centre for Infectious Diseases and Microbiology Public Health	NSW Health Pathology - Institute of Clinical Pathology and Medical Research; Westmead Hospital; University of Sydney	Draper J et al
Australia/NSW151/2020	EPI_ISL_427721	2020-03-18	ACT Pathology, The Canberra Hospital	NSW Health Pathology - Institute of Clinical Pathology and Medical Research; Westmead Hospital; University of Sydney	Sim E et al
Australia/NSW152/2020	EPI_ISL_427648	2020-03-06	Centre for Infectious Diseases and Microbiology Public Health	NSW Health Pathology - Institute of Clinical Pathology and Medical Research; Westmead Hospital; University of Sydney	Bachmann N et al
Australia/NSW153/2020	EPI_ISL_427653	2020-03-08	Centre for Infectious Diseases and Microbiology Public Health	NSW Health Pathology - Institute of Clinical Pathology and Medical Research; Westmead Hospital; University of Sydney	Rockett R et al
Australia/NSW154/2020	EPI_ISL_427652	2020-03-09	Centre for Infectious Diseases and Microbiology Public Health	NSW Health Pathology - Institute of Clinical Pathology and Medical Research; Westmead Hospital; University of Sydney	Lam C et al
Australia/NSW155/2020	EPI_ISL_427647	2020-03-06	Centre for Infectious Diseases and Microbiology Public Health	NSW Health Pathology - Institute of Clinical Pathology and Medical Research; Westmead Hospital; University of Sydney	Gray K et al
Australia/NSW156/2020	EPI_ISL_427719	2020-03-18	ACT Pathology, The Canberra Hospital	NSW Health Pathology - Institute of Clinical Pathology and Medical Research; Westmead Hospital; University of Sydney	Timms V et al
Australia/NSW157/2020	EPI_ISL_427674	2020-03-22	Centre for Infectious Diseases and Microbiology Public Health	NSW Health Pathology - Institute of Clinical Pathology and Medical Research; Westmead Hospital; University of Sydney	Gall M et al
Australia/NSW158/2020	EPI_ISL_427735	2020-03-16	Centre for Infectious Diseases and Microbiology Public Health	NSW Health Pathology - Institute of Clinical Pathology and Medical Research; Westmead Hospital; University of Sydney	Arnott A et al
Australia/NSW159/2020	EPI_ISL_427781	2020-03-24	Centre for Infectious Diseases and Microbiology Public Health	NSW Health Pathology - Institute of Clinical Pathology and Medical Research; Westmead Hospital; University of Sydney	Sadsad R et al
Australia/NSW160/2020	EPI_ISL_427784	2020-03-24	Centre for Infectious Diseases and Microbiology Public Health	NSW Health Pathology - Institute of Clinical Pathology and Medical Research; Westmead Hospital; University of Sydney	Draper J et al
Australia/NSW161/2020	EPI_ISL_427788	2020-03-24	Centre for Infectious Diseases and Microbiology Public Health	NSW Health Pathology - Institute of Clinical Pathology and Medical Research; Westmead Hospital; University of Sydney	Sim E et al
Australia/NSW162/2020	EPI_ISL_427758	2020-03-23	Centre for Infectious Diseases and Microbiology Public Health	NSW Health Pathology - Institute of Clinical Pathology and Medical Research; Westmead Hospital; University of Sydney	Bachmann N et al
Australia/NSW163/2020	EPI_ISL_427789	2020-03-20	Centre for Infectious Diseases and Microbiology Public Health	NSW Health Pathology - Institute of Clinical Pathology and Medical Research; Westmead Hospital; University of Sydney	Rockett R et al
Australia/NSW164/2020	EPI_ISL_427715	2020-03-22	Centre for Infectious Diseases and Microbiology Public Health	NSW Health Pathology - Institute of Clinical Pathology and Medical Research; Westmead Hospital; University of Sydney	Lam C et al
Australia/NSW165/2020	EPI_ISL_427731	2020-03-17	Centre for Infectious Diseases and Microbiology Public Health	NSW Health Pathology - Institute of Clinical Pathology and Medical Research; Westmead Hospital; University of Sydney	Gray K et al
Australia/NSW166/2020	EPI_ISL_427771	2020-03-25	Centre for Infectious Diseases and Microbiology Public Health	NSW Health Pathology - Institute of Clinical Pathology and Medical Research; Westmead Hospital; University of Sydney	Timms V et al
Australia/NSW167/2020	EPI_ISL_427697	2020-03-22	Centre for Infectious Diseases and Microbiology Public Health	NSW Health Pathology - Institute of Clinical Pathology and Medical Research; Westmead Hospital; University of Sydney	Gall M et al
Australia/NSW168/2020	EPI_ISL_427739	2020-03-21	Centre for Infectious Diseases and Microbiology Public Health	NSW Health Pathology - Institute of Clinical Pathology and Medical Research; Westmead Hospital; University of Sydney	Arnott A et al
Australia/NSW169/2020	EPI_ISL_427779	2020-03-20	Centre for Infectious Diseases and Microbiology Public Health	NSW Health Pathology - Institute of Clinical Pathology and Medical Research; Westmead Hospital; University of Sydney	Sadsad R et al
Australia/NSW170/2020	EPI_ISL_427676	2020-03-22	Centre for Infectious Diseases and Microbiology Public Health	NSW Health Pathology - Institute of Clinical Pathology and Medical Research; Westmead Hospital; University of Sydney	Draper J et al
Australia/NSW171/2020	EPI_ISL_427743	2020-03-21	Centre for Infectious Diseases and Microbiology Public Health	NSW Health Pathology - Institute of Clinical Pathology and Medical Research; Westmead Hospital; University of Sydney	Sim E et al
Australia/NSW173/2020	EPI_ISL_427801	2020-03-24	Centre for Infectious Diseases and Microbiology Public Health	NSW Health Pathology - Institute of Clinical Pathology and Medical Research; Westmead Hospital; University of Sydney	Rockett R et al
Australia/NSW174/2020	EPI_ISL_427668	2020-03-21	Centre for Infectious Diseases and Microbiology Public Health	NSW Health Pathology - Institute of Clinical Pathology and Medical Research; Westmead Hospital; University of Sydney	Lam C et al
Australia/NSW175/2020	EPI_ISL_427687	2020-03-18	Centre for Infectious Diseases and Microbiology Public Health	NSW Health Pathology - Institute of Clinical Pathology and Medical Research; Westmead Hospital; University of Sydney	Gray K et al
Australia/NSW176/2020	EPI_ISL_427734	2020-03-18	Centre for Infectious Diseases and Microbiology Public Health	NSW Health Pathology - Institute of Clinical Pathology and Medical Research; Westmead Hospital; University of Sydney	Timms V et al
Australia/NSW177/2020	EPI_ISL_427667	2020-03-23	Centre for Infectious Diseases and Microbiology Public Health	NSW Health Pathology - Institute of Clinical Pathology and Medical Research; Westmead Hospital; University of Sydney	Gall M et al
Australia/NSW178/2020	EPI_ISL_427670	2020-03-21	Centre for Infectious Diseases and Microbiology Public Health	NSW Health Pathology - Institute of Clinical Pathology and Medical Research; Westmead Hospital; University of Sydney	Arnott A et al
Australia/NSW179/2020	EPI_ISL_427685	2020-03-23	Centre for Infectious Diseases and Microbiology Public Health	NSW Health Pathology - Institute of Clinical Pathology and Medical Research; Westmead Hospital; University of Sydney	Sadsad R et al
Australia/NSW18/2020	EPI_ISL_417384	2020-03-05	Centre for Infectious Diseases and Microbiology Public Health	NSW Health Pathology - Institute of Clinical Pathology and Medical Research; Westmead Hospital; University of Sydney	Eden J-S et al
Australia/NSW180/2020	EPI_ISL_427701	2020-03-22	Centre for Infectious Diseases and Microbiology Public Health	NSW Health Pathology - Institute of Clinical Pathology and Medical Research; Westmead Hospital; University of Sydney	Draper J et al
Australia/NSW181/2020	EPI_ISL_427709	2020-03-21	Centre for Infectious Diseases and Microbiology Public Health	NSW Health Pathology - Institute of Clinical Pathology and Medical Research; Westmead Hospital; University of Sydney	Sim E et al
Australia/NSW182/2020	EPI_ISL_427713	2020-03-21	Centre for Infectious Diseases and Microbiology Public Health	NSW Health Pathology - Institute of Clinical Pathology and Medical Research; Westmead Hospital; University of Sydney	Bachmann N et al
Australia/NSW183/2020	EPI_ISL_427714	2020-03-22	Centre for Infectious Diseases and Microbiology Public Health	NSW Health Pathology - Institute of Clinical Pathology and Medical Research; Westmead Hospital; University of Sydney	Rockett R et al
Australia/NSW184/2020	EPI_ISL_427752	2020-03-25	Centre for Infectious Diseases and Microbiology Public Health	NSW Health Pathology - Institute of Clinical Pathology and Medical Research; Westmead Hospital; University of Sydney	Lam C et al
Australia/NSW185/2020	EPI_ISL_427793	2020-03-25	Centre for Infectious Diseases and Microbiology Public Health	NSW Health Pathology - Institute of Clinical Pathology and Medical Research; Westmead Hospital; University of Sydney	Gray K et al
Australia/NSW186/2020	EPI_ISL_427803	2020-03-23	Centre for Infectious Diseases and Microbiology Public Health	NSW Health Pathology - Institute of Clinical Pathology and Medical Research; Westmead Hospital; University of Sydney	Timms V et al
Australia/NSW187/2020	EPI_ISL_427691	2020-03-22	Centre for Infectious Diseases and Microbiology Public Health	NSW Health Pathology - Institute of Clinical Pathology and Medical Research; Westmead Hospital; University of Sydney	Gall M et al
Australia/NSW188/2020	EPI_ISL_427694	2020-03-22	Centre for Infectious Diseases and Microbiology Public Health	NSW Health Pathology - Institute of Clinical Pathology and Medical Research; Westmead Hospital; University of Sydney	Arnott A et al
Australia/NSW189/2020	EPI_ISL_427740	2020-03-21	Centre for Infectious Diseases and Microbiology Public Health	NSW Health Pathology - Institute of Clinical Pathology and Medical Research; Westmead Hospital; University of Sydney	Sadsad R et al
Australia/NSW19/2020	EPI_ISL_417385	2020-03-06	Centre for Infectious Diseases and Microbiology Public Health	NSW Health Pathology - Institute of Clinical Pathology and Medical Research; Westmead Hospital; University of Sydney	Lam C et al
Australia/NSW190/2020	EPI_ISL_427736	2020-03-20	Centre for Infectious Diseases and Microbiology Public Health	NSW Health Pathology - Institute of Clinical Pathology and Medical Research; Westmead Hospital; University of Sydney	Draper J et al
Australia/NSW191/2020	EPI_ISL_427786	2020-03-26	Centre for Infectious Diseases and Microbiology Public Health	NSW Health Pathology - Institute of Clinical Pathology and Medical Research; Westmead Hospital; University of Sydney	Sim E et al
Australia/NSW192/2020	EPI_ISL_427797	2020-03-25	Centre for Infectious Diseases and Microbiology Public Health	NSW Health Pathology - Institute of Clinical Pathology and Medical Research; Westmead Hospital; University of Sydney	Bachmann N et al
Australia/NSW193/2020	EPI_ISL_427798	2020-03-23	Centre for Infectious Diseases and Microbiology Public Health	NSW Health Pathology - Institute of Clinical Pathology and Medical Research; Westmead Hospital; University of Sydney	Rockett R et al
Australia/NSW194/2020	EPI_ISL_427763	2020-03-22	Centre for Infectious Diseases and Microbiology Public Health	NSW Health Pathology - Institute of Clinical Pathology and Medical Research; Westmead Hospital; University of Sydney	Lam C et al
Australia/NSW195/2020	EPI_ISL_427767	2020-03-21	Centre for Infectious Diseases and Microbiology Public Health	NSW Health Pathology - Institute of Clinical Pathology and Medical Research; Westmead Hospital; University of Sydney	Gray K et al
Australia/NSW196/2020	EPI_ISL_427806	2020-03-23	Centre for Infectious Diseases and Microbiology Public Health	NSW Health Pathology - Institute of Clinical Pathology and Medical Research; Westmead Hospital; University of Sydney	Timms V et al
Australia/NSW197/2020	EPI_ISL_427746	2020-03-23	Centre for Infectious Diseases and Microbiology Public Health	NSW Health Pathology - Institute of Clinical Pathology and Medical Research; Westmead Hospital; University of Sydney	Gall M et al
Australia/NSW198/2020	EPI_ISL_427707	2020-03-23	Centre for Infectious Diseases and Microbiology Public Health	NSW Health Pathology - Institute of Clinical Pathology and Medical Research; Westmead Hospital; University of Sydney	Arnott A et al
Australia/NSW199/2020	EPI_ISL_427747	2020-03-23	Centre for Infectious Diseases and Microbiology Public Health	NSW Health Pathology - Institute of Clinical Pathology and Medical Research; Westmead Hospital; University of Sydney	Sadsad R et al
Australia/NSW200/2020	EPI_ISL_427684	2020-03-23	Centre for Infectious Diseases and Microbiology Public Health	NSW Health Pathology - Institute of Clinical Pathology and Medical Research; Westmead Hospital; University of Sydney	Draper J et al
Australia/NSW2004/2020	EPI_ISL_500596	2020-03-15	Area of Virology, Serology and Virology Division (SAViD), New South Wales Health Pathology Randwick	Area of Virology, Serology and Virology Division (SAViD), New South Wales Health Pathology Randwick	Rawlinson et al
Australia/NSW2005/2020	EPI_ISL_500597	2020-03-14	Area of Virology, Serology and Virology Division (SAViD), New South Wales Health Pathology Randwick	Area of Virology, Serology and Virology Division (SAViD), New South Wales Health Pathology Randwick	Rawlinson et al
Australia/NSW201/2020	EPI_ISL_427710	2020-03-21	Centre for Infectious Diseases and Microbiology Public Health	NSW Health Pathology - Institute of Clinical Pathology and Medical Research; Westmead Hospital; University of Sydney	Sim E et al
Australia/NSW2011/2020	EPI_ISL_500598	2020-03-13	Area of Virology, Serology and Virology Division (SAViD), New South Wales Health Pathology Randwick	Area of Virology, Serology and Virology Division (SAViD), New South Wales Health Pathology Randwick	Rawlinson et al
Australia/NSW2013/2020	EPI_ISL_500599	2020-03-22	Area of Virology, Serology and Virology Division (SAViD), New South Wales Health Pathology Randwick	Area of Virology, Serology and Virology Division (SAViD), New South Wales Health Pathology Randwick	Rawlinson et al
Australia/NSW2014/2020	EPI_ISL_500600	2020-03-22	Area of Virology, Serology and Virology Division (SAViD), New South Wales Health Pathology Randwick	Area of Virology, Serology and Virology Division (SAViD), New South Wales Health Pathology Randwick	Rawlinson et al
Australia/NSW2017/2020	EPI_ISL_500601	2020-03-20	Area of Virology, Serology and Virology Division (SAViD), New South Wales Health Pathology Randwick	Area of Virology, Serology and Virology Division (SAViD), New South Wales Health Pathology Randwick	Rawlinson et al
Australia/NSW2018/2020	EPI_ISL_500602	2020-03-21	Area of Virology, Serology and Virology Division (SAViD), New South Wales Health Pathology Randwick	Area of Virology, Serology and Virology Division (SAViD), New South Wales Health Pathology Randwick	Rawlinson et al
Australia/NSW2019/2020	EPI_ISL_678292	2020-03-21	Area of Virology, Serology and Virology Division (SAViD), New South Wales Health Pathology Randwick	Virology Research Laboratory; Area of Virology, Serology and Virology Division (SAViD), New South Wales Health Pathology Randwick	Foster et al
Australia/NSW202/2020	EPI_ISL_427762	2020-03-23	Centre for Infectious Diseases and Microbiology Public Health	NSW Health Pathology - Institute of Clinical Pathology and Medical Research; Westmead Hospital; University of Sydney	Bachmann N et al
Australia/NSW2020/2020	EPI_ISL_500603	2020-03-21	Area of Virology, Serology and Virology Division (SAViD), New South Wales Health Pathology Randwick	Area of Virology, Serology and Virology Division (SAViD), New South Wales Health Pathology Randwick	Rawlinson et al
Australia/NSW2021/2020	EPI_ISL_500604	2020-03-20	Area of Virology, Serology and Virology Division (SAViD), New South Wales Health Pathology Randwick	Area of Virology, Serology and Virology Division (SAViD), New South Wales Health Pathology Randwick	Rawlinson et al
Australia/NSW2026/2020	EPI_ISL_500605	2020-03-20	Area of Virology, Serology and Virology Division (SAViD), New South Wales Health Pathology Randwick	Area of Virology, Serology and Virology Division (SAViD), New South Wales Health Pathology Randwick	Rawlinson et al
Australia/NSW2027/2020	EPI_ISL_500606	2020-03-20	Area of Virology, Serology and Virology Division (SAViD), New South Wales Health Pathology Randwick	Area of Virology, Serology and Virology Division (SAViD), New South Wales Health Pathology Randwick	Rawlinson et al
Australia/NSW2028/2020	EPI_ISL_678293	2020-03-20	Area of Virology, Serology and Virology Division (SAViD), New South Wales Health Pathology Randwick	Virology Research Laboratory; Area of Virology, Serology and Virology Division (SAViD), New South Wales Health Pathology Randwick	Foster et al
Australia/NSW2029/2020	EPI_ISL_509492	2020-03-20	Area of Virology, Serology and Virology Division (SAViD), New South Wales Health Pathology Randwick	Area of Virology, Serology and Virology Division (SAViD), New South Wales Health Pathology Randwick	Rawlinson et al
Australia/NSW203/2020	EPI_ISL_427765	2020-03-22	Centre for Infectious Diseases and Microbiology Public Health	NSW Health Pathology - Institute of Clinical Pathology and Medical Research; Westmead Hospital; University of Sydney	Rockett R et al
Australia/NSW2032/2020	EPI_ISL_500607	2020-03-21	Area of Virology, Serology and Virology Division (SAViD), New South Wales Health Pathology Randwick	Area of Virology, Serology and Virology Division (SAViD), New South Wales Health Pathology Randwick	Rawlinson et al
Australia/NSW2033/2020	EPI_ISL_500608	2020-03-21	Area of Virology, Serology and Virology Division (SAViD), New South Wales Health Pathology Randwick	Area of Virology, Serology and Virology Division (SAViD), New South Wales Health Pathology Randwick	Rawlinson et al
Australia/NSW2034/2020	EPI_ISL_509493	2020-03-22	Area of Virology, Serology and Virology Division (SAViD), New South Wales Health Pathology Randwick	Area of Virology, Serology and Virology Division (SAViD), New South Wales Health Pathology Randwick	Rawlinson et al
Australia/NSW2037/2020	EPI_ISL_500609	2020-03-22	Area of Virology, Serology and Virology Division (SAViD), New South Wales Health Pathology Randwick	Area of Virology, Serology and Virology Division (SAViD), New South Wales Health Pathology Randwick	Rawlinson et al
Australia/NSW2038/2020	EPI_ISL_500610	2020-03-22	Area of Virology, Serology and Virology Division (SAViD), New South Wales Health Pathology Randwick	Area of Virology, Serology and Virology Division (SAViD), New South Wales Health Pathology Randwick	Rawlinson et al
Australia/NSW2039/2020	EPI_ISL_500611	2020-03-22	Area of Virology, Serology and Virology Division (SAViD), New South Wales Health Pathology Randwick	Area of Virology, Serology and Virology Division (SAViD), New South Wales Health Pathology Randwick	Rawlinson et al
Australia/NSW204/2020	EPI_ISL_427792	2020-03-23	Centre for Infectious Diseases and Microbiology Public Health	NSW Health Pathology - Institute of Clinical Pathology and Medical Research; Westmead Hospital; University of Sydney	Lam C et al
Australia/NSW2041/2020	EPI_ISL_500612	2020-03-20	Area of Virology, Serology and Virology Division (SAViD), New South Wales Health Pathology Randwick	Area of Virology, Serology and Virology Division (SAViD), New South Wales Health Pathology Randwick	Rawlinson et al
Australia/NSW2042/2020	EPI_ISL_500613	2020-03-20	Area of Virology, Serology and Virology Division (SAViD), New South Wales Health Pathology Randwick	Area of Virology, Serology and Virology Division (SAViD), New South Wales Health Pathology Randwick	Rawlinson et al
Australia/NSW2043/2020	EPI_ISL_500614	2020-03-20	Area of Virology, Serology and Virology Division (SAViD), New South Wales Health Pathology Randwick	Area of Virology, Serology and Virology Division (SAViD), New South Wales Health Pathology Randwick	Rawlinson et al
Australia/NSW2044/2020	EPI_ISL_500615	2020-03-20	Area of Virology, Serology and Virology Division (SAViD), New South Wales Health Pathology Randwick	Area of Virology, Serology and Virology Division (SAViD), New South Wales Health Pathology Randwick	Rawlinson et al
Australia/NSW2045/2020	EPI_ISL_500616	2020-03-21	Area of Virology, Serology and Virology Division (SAViD), New South Wales Health Pathology Randwick	Area of Virology, Serology and Virology Division (SAViD), New South Wales Health Pathology Randwick	Rawlinson et al
Australia/NSW2046/2020	EPI_ISL_500617	2020-03-20	Area of Virology, Serology and Virology Division (SAViD), New South Wales Health Pathology Randwick	Area of Virology, Serology and Virology Division (SAViD), New South Wales Health Pathology Randwick	Rawlinson et al
Australia/NSW2047/2020	EPI_ISL_500618	2020-03-21	Area of Virology, Serology and Virology Division (SAViD), New South Wales Health Pathology Randwick	Area of Virology, Serology and Virology Division (SAViD), New South Wales Health Pathology Randwick	Rawlinson et al
Australia/NSW2049/2020	EPI_ISL_500619	2020-03-21	Area of Virology, Serology and Virology Division (SAViD), New South Wales Health Pathology Randwick	Area of Virology, Serology and Virology Division (SAViD), New South Wales Health Pathology Randwick	Rawlinson et al
Australia/NSW205/2020	EPI_ISL_427745	2020-03-22	Centre for Infectious Diseases and Microbiology Public Health	NSW Health Pathology - Institute of Clinical Pathology and Medical Research; Westmead Hospital; University of Sydney	Gray K et al
Australia/NSW2050/2020	EPI_ISL_500620	2020-03-22	Area of Virology, Serology and Virology Division (SAViD), New South Wales Health Pathology Randwick	Area of Virology, Serology and Virology Division (SAViD), New South Wales Health Pathology Randwick	Rawlinson et al
Australia/NSW2051/2020	EPI_ISL_509494	2020-03-22	Area of Virology, Serology and Virology Division (SAViD), New South Wales Health Pathology Randwick	Area of Virology, Serology and Virology Division (SAViD), New South Wales Health Pathology Randwick	Rawlinson et al
Australia/NSW2055/2020	EPI_ISL_509495	2020-03-19	Area of Virology, Serology and Virology Division (SAViD), New South Wales Health Pathology Randwick	Area of Virology, Serology and Virology Division (SAViD), New South Wales Health Pathology Randwick	Rawlinson et al
Australia/NSW206/2020	EPI_ISL_427695	2020-03-22	Centre for Infectious Diseases and Microbiology Public Health	NSW Health Pathology - Institute of Clinical Pathology and Medical Research; Westmead Hospital; University of Sydney	Timms V et al
Australia/NSW2063/2020	EPI_ISL_509496	2020-03-19	Area of Virology, Serology and Virology Division (SAViD), New South Wales Health Pathology Randwick	Area of Virology, Serology and Virology Division (SAViD), New South Wales Health Pathology Randwick	Rawlinson et al
Australia/NSW207/2020	EPI_ISL_427807	2020-03-21	Centre for Infectious Diseases and Microbiology Public Health	NSW Health Pathology - Institute of Clinical Pathology and Medical Research; Westmead Hospital; University of Sydney	Gall M et al
Australia/NSW2071/2020	EPI_ISL_509497	2020-03-20	Area of Virology, Serology and Virology Division (SAViD), New South Wales Health Pathology Randwick	Area of Virology, Serology and Virology Division (SAViD), New South Wales Health Pathology Randwick	Rawlinson et al
Australia/NSW208/2020	EPI_ISL_427753	2020-03-20	Centre for Infectious Diseases and Microbiology Public Health	NSW Health Pathology - Institute of Clinical Pathology and Medical Research; Westmead Hospital; University of Sydney	Arnott A et al
Australia/NSW2083/2020	EPI_ISL_678295	2020-03-30	Area of Virology, Serology and Virology Division (SAViD), New South Wales Health Pathology Randwick	Virology Research Laboratory; Area of Virology, Serology and Virology Division (SAViD), New South Wales Health Pathology Randwick	Foster et al
Australia/NSW209/2020	EPI_ISL_427755	2020-03-20	Centre for Infectious Diseases and Microbiology Public Health	NSW Health Pathology - Institute of Clinical Pathology and Medical Research; Westmead Hospital; University of Sydney	Sadsad R et al
Australia/NSW2093/2020	EPI_ISL_678296	2020-03-07	Area of Virology, Serology and Virology Division (SAViD), New South Wales Health Pathology Randwick	Virology Research Laboratory; Area of Virology, Serology and Virology Division (SAViD), New South Wales Health Pathology Randwick	Foster et al
Australia/NSW2099/2020	EPI_ISL_678297	2020-03-21	Area of Virology, Serology and Virology Division (SAViD), New South Wales Health Pathology Randwick	Virology Research Laboratory; Area of Virology, Serology and Virology Division (SAViD), New South Wales Health Pathology Randwick	Foster et al
Australia/NSW21/2020	EPI_ISL_417386	2020-03-04	Centre for Infectious Diseases and Microbiology Public Health	NSW Health Pathology - Institute of Clinical Pathology and Medical Research; Westmead Hospital; University of Sydney	Gray K et al
Australia/NSW210/2020	EPI_ISL_427766	2020-03-25	Centre for Infectious Diseases and Microbiology Public Health	NSW Health Pathology - Institute of Clinical Pathology and Medical Research; Westmead Hospital; University of Sydney	Draper J et al
Australia/NSW2106/2020	EPI_ISL_678298	2020-04-13	Area of Virology, Serology and Virology Division (SAViD), New South Wales Health Pathology Randwick	Virology Research Laboratory; Area of Virology, Serology and Virology Division (SAViD), New South Wales Health Pathology Randwick	Foster et al
Australia/NSW211/2020	EPI_ISL_427699	2020-03-21	Centre for Infectious Diseases and Microbiology Public Health	NSW Health Pathology - Institute of Clinical Pathology and Medical Research; Westmead Hospital; University of Sydney	Sim E et al
Australia/NSW2110/2020	EPI_ISL_678299	2020-03-22	Area of Virology, Serology and Virology Division (SAViD), New South Wales Health Pathology Randwick	Virology Research Laboratory; Area of Virology, Serology and Virology Division (SAViD), New South Wales Health Pathology Randwick	Foster et al
Australia/NSW2115/2020	EPI_ISL_500621	2020-04-26	Area of Virology, Serology and Virology Division (SAViD), New South Wales Health Pathology Randwick	Area of Virology, Serology and Virology Division (SAViD), New South Wales Health Pathology Randwick	Rawlinson et al
Australia/NSW2116/2020	EPI_ISL_500622	2020-04-27	Area of Virology, Serology and Virology Division (SAViD), New South Wales Health Pathology Randwick	Area of Virology, Serology and Virology Division (SAViD), New South Wales Health Pathology Randwick	Rawlinson et al
Australia/NSW212/2020	EPI_ISL_427671	2020-03-21	Centre for Infectious Diseases and Microbiology Public Health	NSW Health Pathology - Institute of Clinical Pathology and Medical Research; Westmead Hospital; University of Sydney	Bachmann N et al
Australia/NSW2120/2020	EPI_ISL_509498	2020-04-13	Area of Virology, Serology and Virology Division (SAViD), New South Wales Health Pathology Randwick	Area of Virology, Serology and Virology Division (SAViD), New South Wales Health Pathology Randwick	Rawlinson et al
Australia/NSW2125/2020	EPI_ISL_509499	2020-04-28	Area of Virology, Serology and Virology Division (SAViD), New South Wales Health Pathology Randwick	Area of Virology, Serology and Virology Division (SAViD), New South Wales Health Pathology Randwick	Rawlinson et al
Australia/NSW2126/2020	EPI_ISL_509500	2020-04-29	Area of Virology, Serology and Virology Division (SAViD), New South Wales Health Pathology Randwick	Area of Virology, Serology and Virology Division (SAViD), New South Wales Health Pathology Randwick	Rawlinson et al
Australia/NSW2128/2020	EPI_ISL_500623	2020-04-30	Area of Virology, Serology and Virology Division (SAViD), New South Wales Health Pathology Randwick	Area of Virology, Serology and Virology Division (SAViD), New South Wales Health Pathology Randwick	Rawlinson et al
Australia/NSW213/2020	EPI_ISL_427726	2020-03-17	Centre for Infectious Diseases and Microbiology Public Health	NSW Health Pathology - Institute of Clinical Pathology and Medical Research; Westmead Hospital; University of Sydney	Rockett R et al
Australia/NSW2131/2020	EPI_ISL_500624	2020-04-05	Area of Virology, Serology and Virology Division (SAViD), New South Wales Health Pathology Randwick	Area of Virology, Serology and Virology Division (SAViD), New South Wales Health Pathology Randwick	Rawlinson et al
Australia/NSW2132/2020	EPI_ISL_500625	2020-04-05	Area of Virology, Serology and Virology Division (SAViD), New South Wales Health Pathology Randwick	Area of Virology, Serology and Virology Division (SAViD), New South Wales Health Pathology Randwick	Rawlinson et al
Australia/NSW2137/2020	EPI_ISL_500626	2020-03-09	Area of Virology, Serology and Virology Division (SAViD), New South Wales Health Pathology Randwick	Area of Virology, Serology and Virology Division (SAViD), New South Wales Health Pathology Randwick	Rawlinson et al
Australia/NSW2139/2020	EPI_ISL_500627	2020-03-10	Area of Virology, Serology and Virology Division (SAViD), New South Wales Health Pathology Randwick	Area of Virology, Serology and Virology Division (SAViD), New South Wales Health Pathology Randwick	Rawlinson et al
Australia/NSW214/2020	EPI_ISL_427727	2020-03-17	Centre for Infectious Diseases and Microbiology Public Health	NSW Health Pathology - Institute of Clinical Pathology and Medical Research; Westmead Hospital; University of Sydney	Lam C et al
Australia/NSW2142/2020	EPI_ISL_509501	2020-03-15	Area of Virology, Serology and Virology Division (SAViD), New South Wales Health Pathology Randwick	Area of Virology, Serology and Virology Division (SAViD), New South Wales Health Pathology Randwick	Rawlinson et al
Australia/NSW2143/2020	EPI_ISL_509502	2020-03-15	Area of Virology, Serology and Virology Division (SAViD), New South Wales Health Pathology Randwick	Area of Virology, Serology and Virology Division (SAViD), New South Wales Health Pathology Randwick	Rawlinson et al
Australia/NSW2144/2020	EPI_ISL_527008	2020-03-15	Area of Virology, Serology and Virology Division (SAViD), New South Wales Health Pathology Randwick	Area of Virology, Serology and Virology Division (SAViD), New South Wales Health Pathology Randwick	Rawlinson et al
Australia/NSW2145/2020	EPI_ISL_678300	2020-03-15	Area of Virology, Serology and Virology Division (SAViD), New South Wales Health Pathology Randwick	Virology Research Laboratory; Area of Virology, Serology and Virology Division (SAViD), New South Wales Health Pathology Randwick	Foster et al
Australia/NSW2146/2020	EPI_ISL_509503	2020-03-14	Area of Virology, Serology and Virology Division (SAViD), New South Wales Health Pathology Randwick	Area of Virology, Serology and Virology Division (SAViD), New South Wales Health Pathology Randwick	Rawlinson et al
Australia/NSW2147/2020	EPI_ISL_500628	2020-03-13	Area of Virology, Serology and Virology Division (SAViD), New South Wales Health Pathology Randwick	Area of Virology, Serology and Virology Division (SAViD), New South Wales Health Pathology Randwick	Rawlinson et al
Australia/NSW2148/2020	EPI_ISL_500629	2020-03-16	Area of Virology, Serology and Virology Division (SAViD), New South Wales Health Pathology Randwick	Area of Virology, Serology and Virology Division (SAViD), New South Wales Health Pathology Randwick	Rawlinson et al
Australia/NSW2149/2020	EPI_ISL_500630	2020-03-16	Area of Virology, Serology and Virology Division (SAViD), New South Wales Health Pathology Randwick	Area of Virology, Serology and Virology Division (SAViD), New South Wales Health Pathology Randwick	Rawlinson et al
Australia/NSW215/2020	EPI_ISL_427730	2020-03-17	Centre for Infectious Diseases and Microbiology Public Health	NSW Health Pathology - Institute of Clinical Pathology and Medical Research; Westmead Hospital; University of Sydney	Gray K et al
Australia/NSW2151/2020	EPI_ISL_500631	2020-03-16	Area of Virology, Serology and Virology Division (SAViD), New South Wales Health Pathology Randwick	Area of Virology, Serology and Virology Division (SAViD), New South Wales Health Pathology Randwick	Rawlinson et al
Australia/NSW2152/2020	EPI_ISL_509504	2020-03-15	Area of Virology, Serology and Virology Division (SAViD), New South Wales Health Pathology Randwick	Area of Virology, Serology and Virology Division (SAViD), New South Wales Health Pathology Randwick	Rawlinson et al
Australia/NSW2153/2020	EPI_ISL_509505	2020-01-25	Area of Virology, Serology and Virology Division (SAViD), New South Wales Health Pathology Randwick	Area of Virology, Serology and Virology Division (SAViD), New South Wales Health Pathology Randwick	Rawlinson et al
Australia/NSW2154/2020	EPI_ISL_500632	2020-03-09	Area of Virology, Serology and Virology Division (SAViD), New South Wales Health Pathology Randwick	Area of Virology, Serology and Virology Division (SAViD), New South Wales Health Pathology Randwick	Rawlinson et al
Australia/NSW2155/2020	EPI_ISL_500633	2020-03-09	Area of Virology, Serology and Virology Division (SAViD), New South Wales Health Pathology Randwick	Area of Virology, Serology and Virology Division (SAViD), New South Wales Health Pathology Randwick	Rawlinson et al
Australia/NSW2156/2020	EPI_ISL_500634	2020-03-11	Area of Virology, Serology and Virology Division (SAViD), New South Wales Health Pathology Randwick	Area of Virology, Serology and Virology Division (SAViD), New South Wales Health Pathology Randwick	Rawlinson et al
Australia/NSW2157/2020	EPI_ISL_500635	2020-03-11	Area of Virology, Serology and Virology Division (SAViD), New South Wales Health Pathology Randwick	Area of Virology, Serology and Virology Division (SAViD), New South Wales Health Pathology Randwick	Rawlinson et al
Australia/NSW2158/2020	EPI_ISL_500636	2020-03-12	Area of Virology, Serology and Virology Division (SAViD), New South Wales Health Pathology Randwick	Area of Virology, Serology and Virology Division (SAViD), New South Wales Health Pathology Randwick	Rawlinson et al
Australia/NSW2159/2020	EPI_ISL_500637	2020-03-10	Area of Virology, Serology and Virology Division (SAViD), New South Wales Health Pathology Randwick	Area of Virology, Serology and Virology Division (SAViD), New South Wales Health Pathology Randwick	Rawlinson et al
Australia/NSW216/2020	EPI_ISL_427732	2020-03-17	Centre for Infectious Diseases and Microbiology Public Health	NSW Health Pathology - Institute of Clinical Pathology and Medical Research; Westmead Hospital; University of Sydney	Gray K et al
Australia/NSW2164/2020	EPI_ISL_500638	2020-03-19	Area of Virology, Serology and Virology Division (SAViD), New South Wales Health Pathology Randwick	Area of Virology, Serology and Virology Division (SAViD), New South Wales Health Pathology Randwick	Rawlinson et al
Australia/NSW2166/2020	EPI_ISL_509506	2020-03-20	Area of Virology, Serology and Virology Division (SAViD), New South Wales Health Pathology Randwick	Area of Virology, Serology and Virology Division (SAViD), New South Wales Health Pathology Randwick	Rawlinson et al
Australia/NSW2168/2020	EPI_ISL_500639	2020-03-19	Area of Virology, Serology and Virology Division (SAViD), New South Wales Health Pathology Randwick	Area of Virology, Serology and Virology Division (SAViD), New South Wales Health Pathology Randwick	Rawlinson et al
Australia/NSW2169/2020	EPI_ISL_500640	2020-03-19	Area of Virology, Serology and Virology Division (SAViD), New South Wales Health Pathology Randwick	Area of Virology, Serology and Virology Division (SAViD), New South Wales Health Pathology Randwick	Rawlinson et al
Australia/NSW217/2020	EPI_ISL_427644	2020-03-02	Centre for Infectious Diseases and Microbiology Public Health	NSW Health Pathology - Institute of Clinical Pathology and Medical Research; Westmead Hospital; University of Sydney	Rockett R et al
Australia/NSW2170/2020	EPI_ISL_500641	2020-03-19	Area of Virology, Serology and Virology Division (SAViD), New South Wales Health Pathology Randwick	Area of Virology, Serology and Virology Division (SAViD), New South Wales Health Pathology Randwick	Rawlinson et al
Australia/NSW2171/2020	EPI_ISL_500642	2020-03-20	Area of Virology, Serology and Virology Division (SAViD), New South Wales Health Pathology Randwick	Area of Virology, Serology and Virology Division (SAViD), New South Wales Health Pathology Randwick	Rawlinson et al
Australia/NSW2172/2020	EPI_ISL_500643	2020-03-18	Area of Virology, Serology and Virology Division (SAViD), New South Wales Health Pathology Randwick	Area of Virology, Serology and Virology Division (SAViD), New South Wales Health Pathology Randwick	Rawlinson et al
Australia/NSW2173/2020	EPI_ISL_500644	2020-03-18	Area of Virology, Serology and Virology Division (SAViD), New South Wales Health Pathology Randwick	Area of Virology, Serology and Virology Division (SAViD), New South Wales Health Pathology Randwick	Rawlinson et al
Australia/NSW2174/2020	EPI_ISL_500645	2020-03-19	Area of Virology, Serology and Virology Division (SAViD), New South Wales Health Pathology Randwick	Area of Virology, Serology and Virology Division (SAViD), New South Wales Health Pathology Randwick	Rawlinson et al
Australia/NSW2175/2020	EPI_ISL_500646	2020-03-18	Area of Virology, Serology and Virology Division (SAViD), New South Wales Health Pathology Randwick	Area of Virology, Serology and Virology Division (SAViD), New South Wales Health Pathology Randwick	Rawlinson et al
Australia/NSW2176/2020	EPI_ISL_500647	2020-03-19	Area of Virology, Serology and Virology Division (SAViD), New South Wales Health Pathology Randwick	Area of Virology, Serology and Virology Division (SAViD), New South Wales Health Pathology Randwick	Rawlinson et al
Australia/NSW2177/2020	EPI_ISL_509507	2020-03-20	Area of Virology, Serology and Virology Division (SAViD), New South Wales Health Pathology Randwick	Area of Virology, Serology and Virology Division (SAViD), New South Wales Health Pathology Randwick	Rawlinson et al
Australia/NSW218/2020	EPI_ISL_427665	2020-03-11	Centre for Infectious Diseases and Microbiology Public Health	NSW Health Pathology - Institute of Clinical Pathology and Medical Research; Westmead Hospital; University of Sydney	Timms V et al
Australia/NSW2180/2020	EPI_ISL_509508	2020-03-19	Area of Virology, Serology and Virology Division (SAViD), New South Wales Health Pathology Randwick	Area of Virology, Serology and Virology Division (SAViD), New South Wales Health Pathology Randwick	Rawlinson et al
Australia/NSW2181/2020	EPI_ISL_500648	2020-03-19	Area of Virology, Serology and Virology Division (SAViD), New South Wales Health Pathology Randwick	Area of Virology, Serology and Virology Division (SAViD), New South Wales Health Pathology Randwick	Rawlinson et al
Australia/NSW2182/2020	EPI_ISL_509509	2020-03-20	Area of Virology, Serology and Virology Division (SAViD), New South Wales Health Pathology Randwick	Area of Virology, Serology and Virology Division (SAViD), New South Wales Health Pathology Randwick	Rawlinson et al
Australia/NSW2184/2020	EPI_ISL_509510	2020-03-19	Area of Virology, Serology and Virology Division (SAViD), New South Wales Health Pathology Randwick	Area of Virology, Serology and Virology Division (SAViD), New South Wales Health Pathology Randwick	Rawlinson et al
Australia/NSW2185/2020	EPI_ISL_500649	2020-03-21	Area of Virology, Serology and Virology Division (SAViD), New South Wales Health Pathology Randwick	Area of Virology, Serology and Virology Division (SAViD), New South Wales Health Pathology Randwick	Rawlinson et al
Australia/NSW2187/2020	EPI_ISL_500650	2020-03-21	Area of Virology, Serology and Virology Division (SAViD), New South Wales Health Pathology Randwick	Area of Virology, Serology and Virology Division (SAViD), New South Wales Health Pathology Randwick	Rawlinson et al
Australia/NSW2188/2020	EPI_ISL_500651	2020-03-20	Area of Virology, Serology and Virology Division (SAViD), New South Wales Health Pathology Randwick	Area of Virology, Serology and Virology Division (SAViD), New South Wales Health Pathology Randwick	Rawlinson et al
Australia/NSW2189/2020	EPI_ISL_500652	2020-03-21	Area of Virology, Serology and Virology Division (SAViD), New South Wales Health Pathology Randwick	Area of Virology, Serology and Virology Division (SAViD), New South Wales Health Pathology Randwick	Rawlinson et al
Australia/NSW219/2020	EPI_ISL_427643	2020-02-28	Centre for Infectious Diseases and Microbiology Public Health	NSW Health Pathology - Institute of Clinical Pathology and Medical Research; Westmead Hospital; University of Sydney	Timms V et al
Australia/NSW2190/2020	EPI_ISL_678301	2020-03-21	Area of Virology, Serology and Virology Division (SAViD), New South Wales Health Pathology Randwick	Virology Research Laboratory; Area of Virology, Serology and Virology Division (SAViD), New South Wales Health Pathology Randwick	Foster et al
Australia/NSW2191/2020	EPI_ISL_500653	2020-03-21	Area of Virology, Serology and Virology Division (SAViD), New South Wales Health Pathology Randwick	Area of Virology, Serology and Virology Division (SAViD), New South Wales Health Pathology Randwick	Rawlinson et al
Australia/NSW2192/2020	EPI_ISL_500654	2020-03-20	Area of Virology, Serology and Virology Division (SAViD), New South Wales Health Pathology Randwick	Area of Virology, Serology and Virology Division (SAViD), New South Wales Health Pathology Randwick	Rawlinson et al
Australia/NSW2193/2020	EPI_ISL_527009	2020-03-20	Area of Virology, Serology and Virology Division (SAViD), New South Wales Health Pathology Randwick	Area of Virology, Serology and Virology Division (SAViD), New South Wales Health Pathology Randwick	Rawlinson et al
Australia/NSW2194/2020	EPI_ISL_500655	2020-03-21	Area of Virology, Serology and Virology Division (SAViD), New South Wales Health Pathology Randwick	Area of Virology, Serology and Virology Division (SAViD), New South Wales Health Pathology Randwick	Rawlinson et al
Australia/NSW2195/2020	EPI_ISL_500656	2020-03-21	Area of Virology, Serology and Virology Division (SAViD), New South Wales Health Pathology Randwick	Area of Virology, Serology and Virology Division (SAViD), New South Wales Health Pathology Randwick	Rawlinson et al
Australia/NSW2196/2020	EPI_ISL_500657	2020-03-20	Area of Virology, Serology and Virology Division (SAViD), New South Wales Health Pathology Randwick	Area of Virology, Serology and Virology Division (SAViD), New South Wales Health Pathology Randwick	Rawlinson et al
Australia/NSW2197/2020	EPI_ISL_500658	2020-03-20	Area of Virology, Serology and Virology Division (SAViD), New South Wales Health Pathology Randwick	Area of Virology, Serology and Virology Division (SAViD), New South Wales Health Pathology Randwick	Rawlinson et al
Australia/NSW2198/2020	EPI_ISL_500659	2020-03-20	Area of Virology, Serology and Virology Division (SAViD), New South Wales Health Pathology Randwick	Area of Virology, Serology and Virology Division (SAViD), New South Wales Health Pathology Randwick	Rawlinson et al
Australia/NSW2199/2020	EPI_ISL_500660	2020-03-20	Area of Virology, Serology and Virology Division (SAViD), New South Wales Health Pathology Randwick	Area of Virology, Serology and Virology Division (SAViD), New South Wales Health Pathology Randwick	Rawlinson et al
Australia/NSW22/2020	EPI_ISL_427649	2020-03-03	Centre for Infectious Diseases and Microbiology Public Health	NSW Health Pathology - Institute of Clinical Pathology and Medical Research; Westmead Hospital; University of Sydney	Timms V et al
Australia/NSW220/2020	EPI_ISL_451486	2020-03-26	Australian Clinical Labs	NSW Health Pathology - Institute of Clinical Pathology and Medical Research; Westmead Hospital; University of Sydney	CIDM-PH et al. et al
Australia/NSW2200/2020	EPI_ISL_678302	2020-03-19	Area of Virology, Serology and Virology Division (SAViD), New South Wales Health Pathology Randwick	Virology Research Laboratory; Area of Virology, Serology and Virology Division (SAViD), New South Wales Health Pathology Randwick	Foster et al
Australia/NSW2201/2020	EPI_ISL_500661	2020-03-19	Area of Virology, Serology and Virology Division (SAViD), New South Wales Health Pathology Randwick	Area of Virology, Serology and Virology Division (SAViD), New South Wales Health Pathology Randwick	Rawlinson et al
Australia/NSW2202/2020	EPI_ISL_500662	2020-03-22	Area of Virology, Serology and Virology Division (SAViD), New South Wales Health Pathology Randwick	Area of Virology, Serology and Virology Division (SAViD), New South Wales Health Pathology Randwick	Rawlinson et al
Australia/NSW2203/2020	EPI_ISL_500663	2020-03-22	Area of Virology, Serology and Virology Division (SAViD), New South Wales Health Pathology Randwick	Area of Virology, Serology and Virology Division (SAViD), New South Wales Health Pathology Randwick	Rawlinson et al
Australia/NSW2206/2020	EPI_ISL_500664	2020-03-21	Area of Virology, Serology and Virology Division (SAViD), New South Wales Health Pathology Randwick	Area of Virology, Serology and Virology Division (SAViD), New South Wales Health Pathology Randwick	Rawlinson et al
Australia/NSW2207/2020	EPI_ISL_500665	2020-03-21	Area of Virology, Serology and Virology Division (SAViD), New South Wales Health Pathology Randwick	Area of Virology, Serology and Virology Division (SAViD), New South Wales Health Pathology Randwick	Rawlinson et al
Australia/NSW2208/2020	EPI_ISL_500666	2020-03-21	Area of Virology, Serology and Virology Division (SAViD), New South Wales Health Pathology Randwick	Area of Virology, Serology and Virology Division (SAViD), New South Wales Health Pathology Randwick	Rawlinson et al
Australia/NSW221/2020	EPI_ISL_451487	2020-03-25	Pathology North - NSW Health Pathology	NSW Health Pathology - Institute of Clinical Pathology and Medical Research; Westmead Hospital; University of Sydney	CIDM-PH et al. et al
Australia/NSW2211/2020	EPI_ISL_678303	2020-03-21	Area of Virology, Serology and Virology Division (SAViD), New South Wales Health Pathology Randwick	Virology Research Laboratory; Area of Virology, Serology and Virology Division (SAViD), New South Wales Health Pathology Randwick	Foster et al
Australia/NSW2212/2020	EPI_ISL_500667	2020-03-21	Area of Virology, Serology and Virology Division (SAViD), New South Wales Health Pathology Randwick	Area of Virology, Serology and Virology Division (SAViD), New South Wales Health Pathology Randwick	Rawlinson et al
Australia/NSW2214/2020	EPI_ISL_500668	2020-03-21	Area of Virology, Serology and Virology Division (SAViD), New South Wales Health Pathology Randwick	Area of Virology, Serology and Virology Division (SAViD), New South Wales Health Pathology Randwick	Rawlinson et al
Australia/NSW2216/2020	EPI_ISL_500669	2020-03-20	Area of Virology, Serology and Virology Division (SAViD), New South Wales Health Pathology Randwick	Area of Virology, Serology and Virology Division (SAViD), New South Wales Health Pathology Randwick	Rawlinson et al
Australia/NSW2217/2020	EPI_ISL_678304	2020-03-20	Area of Virology, Serology and Virology Division (SAViD), New South Wales Health Pathology Randwick	Virology Research Laboratory; Area of Virology, Serology and Virology Division (SAViD), New South Wales Health Pathology Randwick	Foster et al
Australia/NSW2218/2020	EPI_ISL_500670	2020-03-20	Area of Virology, Serology and Virology Division (SAViD), New South Wales Health Pathology Randwick	Area of Virology, Serology and Virology Division (SAViD), New South Wales Health Pathology Randwick	Rawlinson et al
Australia/NSW222/2020	EPI_ISL_451488	2020-03-25	Pathology North - NSW Health Pathology	NSW Health Pathology - Institute of Clinical Pathology and Medical Research; Westmead Hospital; University of Sydney	CIDM-PH et al. et al
Australia/NSW2220/2020	EPI_ISL_500671	2020-03-20	Area of Virology, Serology and Virology Division (SAViD), New South Wales Health Pathology Randwick	Area of Virology, Serology and Virology Division (SAViD), New South Wales Health Pathology Randwick	Rawlinson et al
Australia/NSW2221/2020	EPI_ISL_500672	2020-03-20	Area of Virology, Serology and Virology Division (SAViD), New South Wales Health Pathology Randwick	Area of Virology, Serology and Virology Division (SAViD), New South Wales Health Pathology Randwick	Rawlinson et al
Australia/NSW2222/2020	EPI_ISL_500673	2020-03-20	Area of Virology, Serology and Virology Division (SAViD), New South Wales Health Pathology Randwick	Area of Virology, Serology and Virology Division (SAViD), New South Wales Health Pathology Randwick	Rawlinson et al
Australia/NSW2225/2020	EPI_ISL_678305	2020-03-19	Area of Virology, Serology and Virology Division (SAViD), New South Wales Health Pathology Randwick	Virology Research Laboratory; Area of Virology, Serology and Virology Division (SAViD), New South Wales Health Pathology Randwick	Foster et al
Australia/NSW2226/2020	EPI_ISL_500674	2020-03-20	Area of Virology, Serology and Virology Division (SAViD), New South Wales Health Pathology Randwick	Area of Virology, Serology and Virology Division (SAViD), New South Wales Health Pathology Randwick	Rawlinson et al
Australia/NSW2227/2020	EPI_ISL_500675	2020-03-19	Area of Virology, Serology and Virology Division (SAViD), New South Wales Health Pathology Randwick	Area of Virology, Serology and Virology Division (SAViD), New South Wales Health Pathology Randwick	Rawlinson et al
Australia/NSW2228/2020	EPI_ISL_500676	2020-03-18	Area of Virology, Serology and Virology Division (SAViD), New South Wales Health Pathology Randwick	Area of Virology, Serology and Virology Division (SAViD), New South Wales Health Pathology Randwick	Rawlinson et al
Australia/NSW2229/2020	EPI_ISL_500677	2020-03-19	Area of Virology, Serology and Virology Division (SAViD), New South Wales Health Pathology Randwick	Area of Virology, Serology and Virology Division (SAViD), New South Wales Health Pathology Randwick	Rawlinson et al
Australia/NSW223/2020	EPI_ISL_451489	2020-03-26	Laverty Pathology	NSW Health Pathology - Institute of Clinical Pathology and Medical Research; Westmead Hospital; University of Sydney	CIDM-PH et al. et al
Australia/NSW2231/2020	EPI_ISL_500678	2020-03-19	Area of Virology, Serology and Virology Division (SAViD), New South Wales Health Pathology Randwick	Area of Virology, Serology and Virology Division (SAViD), New South Wales Health Pathology Randwick	Rawlinson et al
Australia/NSW2232/2020	EPI_ISL_509511	2020-03-20	Area of Virology, Serology and Virology Division (SAViD), New South Wales Health Pathology Randwick	Area of Virology, Serology and Virology Division (SAViD), New South Wales Health Pathology Randwick	Rawlinson et al
Australia/NSW2233/2020	EPI_ISL_509512	2020-03-21	Area of Virology, Serology and Virology Division (SAViD), New South Wales Health Pathology Randwick	Area of Virology, Serology and Virology Division (SAViD), New South Wales Health Pathology Randwick	Rawlinson et al
Australia/NSW2234/2020	EPI_ISL_509513	2020-03-21	Area of Virology, Serology and Virology Division (SAViD), New South Wales Health Pathology Randwick	Area of Virology, Serology and Virology Division (SAViD), New South Wales Health Pathology Randwick	Rawlinson et al
Australia/NSW2235/2020	EPI_ISL_509514	2020-03-21	Area of Virology, Serology and Virology Division (SAViD), New South Wales Health Pathology Randwick	Area of Virology, Serology and Virology Division (SAViD), New South Wales Health Pathology Randwick	Rawlinson et al
Australia/NSW2236/2020	EPI_ISL_509515	2020-03-22	Area of Virology, Serology and Virology Division (SAViD), New South Wales Health Pathology Randwick	Area of Virology, Serology and Virology Division (SAViD), New South Wales Health Pathology Randwick	Rawlinson et al
Australia/NSW2237/2020	EPI_ISL_500679	2020-03-22	Area of Virology, Serology and Virology Division (SAViD), New South Wales Health Pathology Randwick	Area of Virology, Serology and Virology Division (SAViD), New South Wales Health Pathology Randwick	Rawlinson et al
Australia/NSW2238/2020	EPI_ISL_500680	2020-03-22	Area of Virology, Serology and Virology Division (SAViD), New South Wales Health Pathology Randwick	Area of Virology, Serology and Virology Division (SAViD), New South Wales Health Pathology Randwick	Rawlinson et al
Australia/NSW2239/2020	EPI_ISL_500681	2020-03-22	Area of Virology, Serology and Virology Division (SAViD), New South Wales Health Pathology Randwick	Area of Virology, Serology and Virology Division (SAViD), New South Wales Health Pathology Randwick	Rawlinson et al
Australia/NSW224/2020	EPI_ISL_451490	2020-03-29	Pathology West - NSW Health Pathology	NSW Health Pathology - Institute of Clinical Pathology and Medical Research; Westmead Hospital; University of Sydney	CIDM-PH et al. et al
Australia/NSW2241/2020	EPI_ISL_509516	2020-03-22	Area of Virology, Serology and Virology Division (SAViD), New South Wales Health Pathology Randwick	Area of Virology, Serology and Virology Division (SAViD), New South Wales Health Pathology Randwick	Rawlinson et al
Australia/NSW2242/2020	EPI_ISL_500682	2020-03-22	Area of Virology, Serology and Virology Division (SAViD), New South Wales Health Pathology Randwick	Area of Virology, Serology and Virology Division (SAViD), New South Wales Health Pathology Randwick	Rawlinson et al
Australia/NSW2243/2020	EPI_ISL_500683	2020-03-22	Area of Virology, Serology and Virology Division (SAViD), New South Wales Health Pathology Randwick	Area of Virology, Serology and Virology Division (SAViD), New South Wales Health Pathology Randwick	Rawlinson et al
Australia/NSW2244/2020	EPI_ISL_500684	2020-03-22	Area of Virology, Serology and Virology Division (SAViD), New South Wales Health Pathology Randwick	Area of Virology, Serology and Virology Division (SAViD), New South Wales Health Pathology Randwick	Rawlinson et al
Australia/NSW2245/2020	EPI_ISL_500685	2020-03-21	Area of Virology, Serology and Virology Division (SAViD), New South Wales Health Pathology Randwick	Area of Virology, Serology and Virology Division (SAViD), New South Wales Health Pathology Randwick	Rawlinson et al
Australia/NSW2247/2020	EPI_ISL_500686	2020-03-22	Area of Virology, Serology and Virology Division (SAViD), New South Wales Health Pathology Randwick	Area of Virology, Serology and Virology Division (SAViD), New South Wales Health Pathology Randwick	Rawlinson et al
Australia/NSW2248/2020	EPI_ISL_500687	2020-03-22	Area of Virology, Serology and Virology Division (SAViD), New South Wales Health Pathology Randwick	Area of Virology, Serology and Virology Division (SAViD), New South Wales Health Pathology Randwick	Rawlinson et al
Australia/NSW2249/2020	EPI_ISL_500688	2020-03-23	Area of Virology, Serology and Virology Division (SAViD), New South Wales Health Pathology Randwick	Area of Virology, Serology and Virology Division (SAViD), New South Wales Health Pathology Randwick	Rawlinson et al
Australia/NSW225/2020	EPI_ISL_451491	2020-03-28	Pathology West - NSW Health Pathology	NSW Health Pathology - Institute of Clinical Pathology and Medical Research; Westmead Hospital; University of Sydney	CIDM-PH et al. et al
Australia/NSW2250/2020	EPI_ISL_500689	2020-03-23	Area of Virology, Serology and Virology Division (SAViD), New South Wales Health Pathology Randwick	Area of Virology, Serology and Virology Division (SAViD), New South Wales Health Pathology Randwick	Rawlinson et al
Australia/NSW2251/2020	EPI_ISL_500690	2020-03-22	Area of Virology, Serology and Virology Division (SAViD), New South Wales Health Pathology Randwick	Area of Virology, Serology and Virology Division (SAViD), New South Wales Health Pathology Randwick	Rawlinson et al
Australia/NSW2252/2020	EPI_ISL_500691	2020-03-22	Area of Virology, Serology and Virology Division (SAViD), New South Wales Health Pathology Randwick	Area of Virology, Serology and Virology Division (SAViD), New South Wales Health Pathology Randwick	Rawlinson et al
Australia/NSW2253/2020	EPI_ISL_500692	2020-03-22	Area of Virology, Serology and Virology Division (SAViD), New South Wales Health Pathology Randwick	Area of Virology, Serology and Virology Division (SAViD), New South Wales Health Pathology Randwick	Rawlinson et al
Australia/NSW2254/2020	EPI_ISL_527010	2020-03-22	Area of Virology, Serology and Virology Division (SAViD), New South Wales Health Pathology Randwick	Area of Virology, Serology and Virology Division (SAViD), New South Wales Health Pathology Randwick	Rawlinson et al
Australia/NSW2256/2020	EPI_ISL_500693	2020-03-23	Area of Virology, Serology and Virology Division (SAViD), New South Wales Health Pathology Randwick	Area of Virology, Serology and Virology Division (SAViD), New South Wales Health Pathology Randwick	Rawlinson et al
Australia/NSW2257/2020	EPI_ISL_500694	2020-03-22	Area of Virology, Serology and Virology Division (SAViD), New South Wales Health Pathology Randwick	Area of Virology, Serology and Virology Division (SAViD), New South Wales Health Pathology Randwick	Rawlinson et al
Australia/NSW2258/2020	EPI_ISL_500695	2020-03-21	Area of Virology, Serology and Virology Division (SAViD), New South Wales Health Pathology Randwick	Area of Virology, Serology and Virology Division (SAViD), New South Wales Health Pathology Randwick	Rawlinson et al
Australia/NSW2259/2020	EPI_ISL_500696	2020-03-21	Area of Virology, Serology and Virology Division (SAViD), New South Wales Health Pathology Randwick	Area of Virology, Serology and Virology Division (SAViD), New South Wales Health Pathology Randwick	Rawlinson et al
Australia/NSW226/2020	EPI_ISL_451492	2020-03-28	Pathology West - NSW Health Pathology	NSW Health Pathology - Institute of Clinical Pathology and Medical Research; Westmead Hospital; University of Sydney	CIDM-PH et al. et al
Australia/NSW2261/2020	EPI_ISL_500697	2020-03-22	Area of Virology, Serology and Virology Division (SAViD), New South Wales Health Pathology Randwick	Area of Virology, Serology and Virology Division (SAViD), New South Wales Health Pathology Randwick	Rawlinson et al
Australia/NSW2262/2020	EPI_ISL_500698	2020-03-22	Area of Virology, Serology and Virology Division (SAViD), New South Wales Health Pathology Randwick	Area of Virology, Serology and Virology Division (SAViD), New South Wales Health Pathology Randwick	Rawlinson et al
Australia/NSW2263/2020	EPI_ISL_500699	2020-03-22	Area of Virology, Serology and Virology Division (SAViD), New South Wales Health Pathology Randwick	Area of Virology, Serology and Virology Division (SAViD), New South Wales Health Pathology Randwick	Rawlinson et al
Australia/NSW2265/2020	EPI_ISL_500700	2020-03-22	Area of Virology, Serology and Virology Division (SAViD), New South Wales Health Pathology Randwick	Area of Virology, Serology and Virology Division (SAViD), New South Wales Health Pathology Randwick	Rawlinson et al
Australia/NSW2266/2020	EPI_ISL_500701	2020-03-22	Area of Virology, Serology and Virology Division (SAViD), New South Wales Health Pathology Randwick	Area of Virology, Serology and Virology Division (SAViD), New South Wales Health Pathology Randwick	Rawlinson et al
Australia/NSW227/2020	EPI_ISL_451493	2020-03-28	Pathology West - NSW Health Pathology	NSW Health Pathology - Institute of Clinical Pathology and Medical Research; Westmead Hospital; University of Sydney	CIDM-PH et al. et al
Australia/NSW2273/2020	EPI_ISL_509517	2020-03-22	Area of Virology, Serology and Virology Division (SAViD), New South Wales Health Pathology Randwick	Area of Virology, Serology and Virology Division (SAViD), New South Wales Health Pathology Randwick	Rawlinson et al
Australia/NSW2274/2020	EPI_ISL_509518	2020-03-22	Area of Virology, Serology and Virology Division (SAViD), New South Wales Health Pathology Randwick	Area of Virology, Serology and Virology Division (SAViD), New South Wales Health Pathology Randwick	Rawlinson et al
Australia/NSW228/2020	EPI_ISL_451494	2020-03-29	Pathology West - NSW Health Pathology	NSW Health Pathology - Institute of Clinical Pathology and Medical Research; Westmead Hospital; University of Sydney	CIDM-PH et al. et al
Australia/NSW2280/2020	EPI_ISL_509519	2020-04-03	Area of Virology, Serology and Virology Division (SAViD), New South Wales Health Pathology Randwick	Area of Virology, Serology and Virology Division (SAViD), New South Wales Health Pathology Randwick	Rawlinson et al
Australia/NSW2283/2020	EPI_ISL_500702	2020-04-08	Area of Virology, Serology and Virology Division (SAViD), New South Wales Health Pathology Randwick	Area of Virology, Serology and Virology Division (SAViD), New South Wales Health Pathology Randwick	Rawlinson et al
Australia/NSW229/2020	EPI_ISL_451495	2020-03-28	Pathology West - NSW Health Pathology	NSW Health Pathology - Institute of Clinical Pathology and Medical Research; Westmead Hospital; University of Sydney	CIDM-PH et al. et al
Australia/NSW2292/2020	EPI_ISL_500703	2020-05-12	Area of Virology, Serology and Virology Division (SAViD), New South Wales Health Pathology Randwick	Area of Virology, Serology and Virology Division (SAViD), New South Wales Health Pathology Randwick	Rawlinson et al
Australia/NSW23/2020	EPI_ISL_427650	2020-03-04	Centre for Infectious Diseases and Microbiology Public Health	NSW Health Pathology - Institute of Clinical Pathology and Medical Research; Westmead Hospital; University of Sydney	Gall M et al
Australia/NSW230/2020	EPI_ISL_451496	2020-03-31	Pathology West - NSW Health Pathology	NSW Health Pathology - Institute of Clinical Pathology and Medical Research; Westmead Hospital; University of Sydney	CIDM-PH et al. et al
Australia/NSW2306/2020	EPI_ISL_500704	2020-05-20	Area of Virology, Serology and Virology Division (SAViD), New South Wales Health Pathology Randwick	Area of Virology, Serology and Virology Division (SAViD), New South Wales Health Pathology Randwick	Rawlinson et al
Australia/NSW2308/2020	EPI_ISL_678306	2020-05-23	Area of Virology, Serology and Virology Division (SAViD), New South Wales Health Pathology Randwick	Virology Research Laboratory; Area of Virology, Serology and Virology Division (SAViD), New South Wales Health Pathology Randwick	Foster et al
Australia/NSW231/2020	EPI_ISL_451497	2020-03-27	Pathology West - NSW Health Pathology	NSW Health Pathology - Institute of Clinical Pathology and Medical Research; Westmead Hospital; University of Sydney	CIDM-PH et al. et al
Australia/NSW2310/2020	EPI_ISL_500705	2020-03-27	Area of Virology, Serology and Virology Division (SAViD), New South Wales Health Pathology Randwick	Area of Virology, Serology and Virology Division (SAViD), New South Wales Health Pathology Randwick	Rawlinson et al
Australia/NSW2314/2020	EPI_ISL_500706	2020-05-24	Area of Virology, Serology and Virology Division (SAViD), New South Wales Health Pathology Randwick	Area of Virology, Serology and Virology Division (SAViD), New South Wales Health Pathology Randwick	Rawlinson et al
Australia/NSW2318/2020	EPI_ISL_509520	2020-03-20	Area of Virology, Serology and Virology Division (SAViD), New South Wales Health Pathology Randwick	Area of Virology, Serology and Virology Division (SAViD), New South Wales Health Pathology Randwick	Rawlinson et al
Australia/NSW232/2020	EPI_ISL_451498	2020-03-27	Pathology West - NSW Health Pathology	NSW Health Pathology - Institute of Clinical Pathology and Medical Research; Westmead Hospital; University of Sydney	CIDM-PH et al. et al
Australia/NSW233/2020	EPI_ISL_451499	2020-03-27	Pathology West - NSW Health Pathology	NSW Health Pathology - Institute of Clinical Pathology and Medical Research; Westmead Hospital; University of Sydney	CIDM-PH et al. et al
Australia/NSW234/2020	EPI_ISL_451500	2020-03-27	Pathology West - NSW Health Pathology	NSW Health Pathology - Institute of Clinical Pathology and Medical Research; Westmead Hospital; University of Sydney	CIDM-PH et al. et al
Australia/NSW235/2020	EPI_ISL_451501	2020-03-26	Pathology West - NSW Health Pathology	NSW Health Pathology - Institute of Clinical Pathology and Medical Research; Westmead Hospital; University of Sydney	CIDM-PH et al. et al
Australia/NSW236/2020	EPI_ISL_451502	2020-03-26	Pathology West - NSW Health Pathology	NSW Health Pathology - Institute of Clinical Pathology and Medical Research; Westmead Hospital; University of Sydney	CIDM-PH et al. et al
Australia/NSW237/2020	EPI_ISL_451503	2020-03-29	Pathology West - NSW Health Pathology	NSW Health Pathology - Institute of Clinical Pathology and Medical Research; Westmead Hospital; University of Sydney	CIDM-PH et al. et al
Australia/NSW238/2020	EPI_ISL_451504	2020-03-28	Pathology West - NSW Health Pathology	NSW Health Pathology - Institute of Clinical Pathology and Medical Research; Westmead Hospital; University of Sydney	CIDM-PH et al. et al
Australia/NSW2380/2020	EPI_ISL_678307	2020-03-23	Area of Virology, Serology and Virology Division (SAViD), New South Wales Health Pathology Randwick	Virology Research Laboratory; Area of Virology, Serology and Virology Division (SAViD), New South Wales Health Pathology Randwick	Foster et al
Australia/NSW2383/2020	EPI_ISL_678308	2020-03-04	Area of Virology, Serology and Virology Division (SAViD), New South Wales Health Pathology Randwick	Virology Research Laboratory; Area of Virology, Serology and Virology Division (SAViD), New South Wales Health Pathology Randwick	Foster et al
Australia/NSW2384/2020	EPI_ISL_678309	2020-03-04	Area of Virology, Serology and Virology Division (SAViD), New South Wales Health Pathology Randwick	Virology Research Laboratory; Area of Virology, Serology and Virology Division (SAViD), New South Wales Health Pathology Randwick	Foster et al
Australia/NSW2387/2020	EPI_ISL_678310	2020-05-31	Area of Virology, Serology and Virology Division (SAViD), New South Wales Health Pathology Randwick	Virology Research Laboratory; Area of Virology, Serology and Virology Division (SAViD), New South Wales Health Pathology Randwick	Foster et al
Australia/NSW239/2020	EPI_ISL_451505	2020-03-25	Pathology West - NSW Health Pathology	NSW Health Pathology - Institute of Clinical Pathology and Medical Research; Westmead Hospital; University of Sydney	CIDM-PH et al. et al
Australia/NSW24/2020	EPI_ISL_417387	2020-03-06	Centre for Infectious Diseases and Microbiology Public Health	NSW Health Pathology - Institute of Clinical Pathology and Medical Research; Westmead Hospital; University of Sydney	Timms V et al
Australia/NSW240/2020	EPI_ISL_451506	2020-03-25	Pathology West - NSW Health Pathology	NSW Health Pathology - Institute of Clinical Pathology and Medical Research; Westmead Hospital; University of Sydney	CIDM-PH et al. et al
Australia/NSW241/2020	EPI_ISL_451507	2020-03-25	Pathology West - NSW Health Pathology	NSW Health Pathology - Institute of Clinical Pathology and Medical Research; Westmead Hospital; University of Sydney	CIDM-PH et al. et al
Australia/NSW2410/2020	EPI_ISL_527011	2020-06-12	Area of Virology, Serology and Virology Division (SAViD), New South Wales Health Pathology Randwick	Area of Virology, Serology and Virology Division (SAViD), New South Wales Health Pathology Randwick	Rawlinson et al
Australia/NSW2411/2020	EPI_ISL_527012	2020-06-13	Area of Virology, Serology and Virology Division (SAViD), New South Wales Health Pathology Randwick	Area of Virology, Serology and Virology Division (SAViD), New South Wales Health Pathology Randwick	Rawlinson et al
Australia/NSW2415/2020	EPI_ISL_527013	2020-06-19	Area of Virology, Serology and Virology Division (SAViD), New South Wales Health Pathology Randwick	Area of Virology, Serology and Virology Division (SAViD), New South Wales Health Pathology Randwick	Rawlinson et al
Australia/NSW242/2020	EPI_ISL_451508	2020-03-25	Pathology West - NSW Health Pathology	NSW Health Pathology - Institute of Clinical Pathology and Medical Research; Westmead Hospital; University of Sydney	CIDM-PH et al. et al
Australia/NSW2429/2020	EPI_ISL_527014	2020-06-21	Area of Virology, Serology and Virology Division (SAViD), New South Wales Health Pathology Randwick	Area of Virology, Serology and Virology Division (SAViD), New South Wales Health Pathology Randwick	Rawlinson et al
Australia/NSW243/2020	EPI_ISL_451509	2020-03-30	Pathology West - NSW Health Pathology	NSW Health Pathology - Institute of Clinical Pathology and Medical Research; Westmead Hospital; University of Sydney	CIDM-PH et al. et al
Australia/NSW2431/2020	EPI_ISL_527015	2020-04-02	Area of Virology, Serology and Virology Division (SAViD), New South Wales Health Pathology Randwick	Area of Virology, Serology and Virology Division (SAViD), New South Wales Health Pathology Randwick	Rawlinson et al
Australia/NSW2435/2020	EPI_ISL_527016	2020-03-26	Area of Virology, Serology and Virology Division (SAViD), New South Wales Health Pathology Randwick	Area of Virology, Serology and Virology Division (SAViD), New South Wales Health Pathology Randwick	Rawlinson et al
Australia/NSW2437/2020	EPI_ISL_527017	2020-04-09	Area of Virology, Serology and Virology Division (SAViD), New South Wales Health Pathology Randwick	Area of Virology, Serology and Virology Division (SAViD), New South Wales Health Pathology Randwick	Rawlinson et al
Australia/NSW244/2020	EPI_ISL_699644	2020-03-25	Laverty Pathology	NSW Health Pathology - Institute of Clinical Pathology and Medical Research; Westmead Hospital; University of Sydney	CIDM-PH et al. et al
Australia/NSW2440/2020	EPI_ISL_678311	2020-03-26	Area of Virology, Serology and Virology Division (SAViD), New South Wales Health Pathology Randwick	Virology Research Laboratory; Area of Virology, Serology and Virology Division (SAViD), New South Wales Health Pathology Randwick	Foster et al
Australia/NSW245/2020	EPI_ISL_451510	2020-03-30	Pathology West - NSW Health Pathology	NSW Health Pathology - Institute of Clinical Pathology and Medical Research; Westmead Hospital; University of Sydney	CIDM-PH et al. et al
Australia/NSW2455/2020	EPI_ISL_678312	2020-06-24	Area of Virology, Serology and Virology Division (SAViD), New South Wales Health Pathology Randwick	Virology Research Laboratory; Area of Virology, Serology and Virology Division (SAViD), New South Wales Health Pathology Randwick	Foster et al
Australia/NSW2456/2020	EPI_ISL_527018	2020-06-26	Area of Virology, Serology and Virology Division (SAViD), New South Wales Health Pathology Randwick	Area of Virology, Serology and Virology Division (SAViD), New South Wales Health Pathology Randwick	Rawlinson et al
Australia/NSW246/2020	EPI_ISL_451511	2020-03-29	Pathology West - NSW Health Pathology	NSW Health Pathology - Institute of Clinical Pathology and Medical Research; Westmead Hospital; University of Sydney	CIDM-PH et al. et al
Australia/NSW247/2020	EPI_ISL_451512	2020-03-28	Pathology West - NSW Health Pathology	NSW Health Pathology - Institute of Clinical Pathology and Medical Research; Westmead Hospital; University of Sydney	CIDM-PH et al. et al
Australia/NSW2473/2020	EPI_ISL_527019	2020-07-02	Area of Virology, Serology and Virology Division (SAViD), New South Wales Health Pathology Randwick	Area of Virology, Serology and Virology Division (SAViD), New South Wales Health Pathology Randwick	Rawlinson et al
Australia/NSW2474/2020	EPI_ISL_527020	2020-07-01	Area of Virology, Serology and Virology Division (SAViD), New South Wales Health Pathology Randwick	Area of Virology, Serology and Virology Division (SAViD), New South Wales Health Pathology Randwick	Rawlinson et al
Australia/NSW248/2020	EPI_ISL_451513	2020-03-29	Pathology West - NSW Health Pathology	NSW Health Pathology - Institute of Clinical Pathology and Medical Research; Westmead Hospital; University of Sydney	CIDM-PH et al. et al
Australia/NSW2480/2020	EPI_ISL_527021	2020-07-02	Area of Virology, Serology and Virology Division (SAViD), New South Wales Health Pathology Randwick	Area of Virology, Serology and Virology Division (SAViD), New South Wales Health Pathology Randwick	Rawlinson et al
Australia/NSW2486/2020	EPI_ISL_527022	2020-06-30	Area of Virology, Serology and Virology Division (SAViD), New South Wales Health Pathology Randwick	Area of Virology, Serology and Virology Division (SAViD), New South Wales Health Pathology Randwick	Rawlinson et al
Australia/NSW2487/2020	EPI_ISL_527023	2020-06-30	Area of Virology, Serology and Virology Division (SAViD), New South Wales Health Pathology Randwick	Area of Virology, Serology and Virology Division (SAViD), New South Wales Health Pathology Randwick	Rawlinson et al
Australia/NSW249/2020	EPI_ISL_451514	2020-03-29	Pathology West - NSW Health Pathology	NSW Health Pathology - Institute of Clinical Pathology and Medical Research; Westmead Hospital; University of Sydney	CIDM-PH et al. et al
Australia/NSW2495/2020	EPI_ISL_527024	2020-06-30	Area of Virology, Serology and Virology Division (SAViD), New South Wales Health Pathology Randwick	Area of Virology, Serology and Virology Division (SAViD), New South Wales Health Pathology Randwick	Rawlinson et al
Australia/NSW2496/2020	EPI_ISL_527025	2020-06-29	Area of Virology, Serology and Virology Division (SAViD), New South Wales Health Pathology Randwick	Area of Virology, Serology and Virology Division (SAViD), New South Wales Health Pathology Randwick	Rawlinson et al
Australia/NSW2497/2020	EPI_ISL_527026	2020-06-29	Area of Virology, Serology and Virology Division (SAViD), New South Wales Health Pathology Randwick	Area of Virology, Serology and Virology Division (SAViD), New South Wales Health Pathology Randwick	Rawlinson et al
Australia/NSW25/2020	EPI_ISL_417388	2020-03-05	Centre for Infectious Diseases and Microbiology Public Health	NSW Health Pathology - Institute of Clinical Pathology and Medical Research; Westmead Hospital; University of Sydney	Gall M et al
Australia/NSW250/2020	EPI_ISL_451515	2020-03-29	Pathology West - NSW Health Pathology	NSW Health Pathology - Institute of Clinical Pathology and Medical Research; Westmead Hospital; University of Sydney	CIDM-PH et al. et al
Australia/NSW2503/2020	EPI_ISL_527027	2020-07-04	Area of Virology, Serology and Virology Division (SAViD), New South Wales Health Pathology Randwick	Area of Virology, Serology and Virology Division (SAViD), New South Wales Health Pathology Randwick	Rawlinson et al
Australia/NSW2507/2020	EPI_ISL_527028	2020-07-04	Area of Virology, Serology and Virology Division (SAViD), New South Wales Health Pathology Randwick	Area of Virology, Serology and Virology Division (SAViD), New South Wales Health Pathology Randwick	Rawlinson et al
Australia/NSW2508/2020	EPI_ISL_527029	2020-07-04	Area of Virology, Serology and Virology Division (SAViD), New South Wales Health Pathology Randwick	Area of Virology, Serology and Virology Division (SAViD), New South Wales Health Pathology Randwick	Rawlinson et al
Australia/NSW251/2020	EPI_ISL_451516	2020-03-28	Pathology West - NSW Health Pathology	NSW Health Pathology - Institute of Clinical Pathology and Medical Research; Westmead Hospital; University of Sydney	CIDM-PH et al. et al
Australia/NSW2510/2020	EPI_ISL_527030	2020-07-04	Area of Virology, Serology and Virology Division (SAViD), New South Wales Health Pathology Randwick	Area of Virology, Serology and Virology Division (SAViD), New South Wales Health Pathology Randwick	Rawlinson et al
Australia/NSW2511/2020	EPI_ISL_527031	2020-07-04	Area of Virology, Serology and Virology Division (SAViD), New South Wales Health Pathology Randwick	Area of Virology, Serology and Virology Division (SAViD), New South Wales Health Pathology Randwick	Rawlinson et al
Australia/NSW2512/2020	EPI_ISL_527032	2020-07-04	Area of Virology, Serology and Virology Division (SAViD), New South Wales Health Pathology Randwick	Area of Virology, Serology and Virology Division (SAViD), New South Wales Health Pathology Randwick	Rawlinson et al
Australia/NSW2513/2020	EPI_ISL_527033	2020-07-05	Area of Virology, Serology and Virology Division (SAViD), New South Wales Health Pathology Randwick	Area of Virology, Serology and Virology Division (SAViD), New South Wales Health Pathology Randwick	Rawlinson et al
Australia/NSW2515/2020	EPI_ISL_527034	2020-07-04	Area of Virology, Serology and Virology Division (SAViD), New South Wales Health Pathology Randwick	Area of Virology, Serology and Virology Division (SAViD), New South Wales Health Pathology Randwick	Rawlinson et al
Australia/NSW2519/2020	EPI_ISL_527035	2020-03-23	Area of Virology, Serology and Virology Division (SAViD), New South Wales Health Pathology Randwick	Area of Virology, Serology and Virology Division (SAViD), New South Wales Health Pathology Randwick	Rawlinson et al
Australia/NSW252/2020	EPI_ISL_451517	2020-03-08	South Eastern Area Laboratory Services	NSW Health Pathology - Institute of Clinical Pathology and Medical Research; Westmead Hospital; University of Sydney	CIDM-PH et al. et al
Australia/NSW2520/2020	EPI_ISL_509521	2020-07-08	Area of Virology, Serology and Virology Division (SAViD), New South Wales Health Pathology Randwick	Area of Virology, Serology and Virology Division (SAViD), New South Wales Health Pathology Randwick	Rawlinson et al
Australia/NSW2526/2020	EPI_ISL_527036	2020-07-11	Area of Virology, Serology and Virology Division (SAViD), New South Wales Health Pathology Randwick	Area of Virology, Serology and Virology Division (SAViD), New South Wales Health Pathology Randwick	Rawlinson et al
Australia/NSW2529/2020	EPI_ISL_678313	2020-07-12	Area of Virology, Serology and Virology Division (SAViD), New South Wales Health Pathology Randwick	Virology Research Laboratory; Area of Virology, Serology and Virology Division (SAViD), New South Wales Health Pathology Randwick	Foster et al
Australia/NSW253/2020	EPI_ISL_451518	2020-03-19	South Eastern Area Laboratory Services	NSW Health Pathology - Institute of Clinical Pathology and Medical Research; Westmead Hospital; University of Sydney	CIDM-PH et al. et al
Australia/NSW2530/2020	EPI_ISL_509522	2020-07-14	Area of Virology, Serology and Virology Division (SAViD), New South Wales Health Pathology Randwick	Area of Virology, Serology and Virology Division (SAViD), New South Wales Health Pathology Randwick	Rawlinson et al
Australia/NSW2533/2020	EPI_ISL_527037	2020-04-09	Area of Virology, Serology and Virology Division (SAViD), New South Wales Health Pathology Randwick	Area of Virology, Serology and Virology Division (SAViD), New South Wales Health Pathology Randwick	Rawlinson et al
Australia/NSW2534/2020	EPI_ISL_527038	2020-04-09	Area of Virology, Serology and Virology Division (SAViD), New South Wales Health Pathology Randwick	Area of Virology, Serology and Virology Division (SAViD), New South Wales Health Pathology Randwick	Rawlinson et al
Australia/NSW2536/2020	EPI_ISL_527039	2020-04-04	Area of Virology, Serology and Virology Division (SAViD), New South Wales Health Pathology Randwick	Area of Virology, Serology and Virology Division (SAViD), New South Wales Health Pathology Randwick	Rawlinson et al
Australia/NSW2538/2020	EPI_ISL_527040	2020-04-04	Area of Virology, Serology and Virology Division (SAViD), New South Wales Health Pathology Randwick	Area of Virology, Serology and Virology Division (SAViD), New South Wales Health Pathology Randwick	Rawlinson et al
Australia/NSW2539/2020	EPI_ISL_527041	2020-04-04	Area of Virology, Serology and Virology Division (SAViD), New South Wales Health Pathology Randwick	Area of Virology, Serology and Virology Division (SAViD), New South Wales Health Pathology Randwick	Rawlinson et al
Australia/NSW254/2020	EPI_ISL_451519	2020-03-12	South Eastern Area Laboratory Services	NSW Health Pathology - Institute of Clinical Pathology and Medical Research; Westmead Hospital; University of Sydney	CIDM-PH et al. et al
Australia/NSW2540/2020	EPI_ISL_678314	2020-04-04	Area of Virology, Serology and Virology Division (SAViD), New South Wales Health Pathology Randwick	Virology Research Laboratory; Area of Virology, Serology and Virology Division (SAViD), New South Wales Health Pathology Randwick	Foster et al
Australia/NSW2541/2020	EPI_ISL_527042	2020-04-04	Area of Virology, Serology and Virology Division (SAViD), New South Wales Health Pathology Randwick	Area of Virology, Serology and Virology Division (SAViD), New South Wales Health Pathology Randwick	Rawlinson et al
Australia/NSW2542/2020	EPI_ISL_527043	2020-04-04	Area of Virology, Serology and Virology Division (SAViD), New South Wales Health Pathology Randwick	Area of Virology, Serology and Virology Division (SAViD), New South Wales Health Pathology Randwick	Rawlinson et al
Australia/NSW2543/2020	EPI_ISL_527044	2020-04-04	Area of Virology, Serology and Virology Division (SAViD), New South Wales Health Pathology Randwick	Area of Virology, Serology and Virology Division (SAViD), New South Wales Health Pathology Randwick	Rawlinson et al
Australia/NSW2544/2020	EPI_ISL_527045	2020-04-04	Area of Virology, Serology and Virology Division (SAViD), New South Wales Health Pathology Randwick	Area of Virology, Serology and Virology Division (SAViD), New South Wales Health Pathology Randwick	Rawlinson et al
Australia/NSW2545/2020	EPI_ISL_527046	2020-04-04	Area of Virology, Serology and Virology Division (SAViD), New South Wales Health Pathology Randwick	Area of Virology, Serology and Virology Division (SAViD), New South Wales Health Pathology Randwick	Rawlinson et al
Australia/NSW2546/2020	EPI_ISL_527047	2020-04-04	Area of Virology, Serology and Virology Division (SAViD), New South Wales Health Pathology Randwick	Area of Virology, Serology and Virology Division (SAViD), New South Wales Health Pathology Randwick	Rawlinson et al
Australia/NSW2547/2020	EPI_ISL_527048	2020-04-04	Area of Virology, Serology and Virology Division (SAViD), New South Wales Health Pathology Randwick	Area of Virology, Serology and Virology Division (SAViD), New South Wales Health Pathology Randwick	Rawlinson et al
Australia/NSW2548/2020	EPI_ISL_527049	2020-04-04	Area of Virology, Serology and Virology Division (SAViD), New South Wales Health Pathology Randwick	Area of Virology, Serology and Virology Division (SAViD), New South Wales Health Pathology Randwick	Rawlinson et al
Australia/NSW2549/2020	EPI_ISL_527050	2020-04-04	Area of Virology, Serology and Virology Division (SAViD), New South Wales Health Pathology Randwick	Area of Virology, Serology and Virology Division (SAViD), New South Wales Health Pathology Randwick	Rawlinson et al
Australia/NSW2550/2020	EPI_ISL_527051	2020-04-04	Area of Virology, Serology and Virology Division (SAViD), New South Wales Health Pathology Randwick	Area of Virology, Serology and Virology Division (SAViD), New South Wales Health Pathology Randwick	Rawlinson et al
Australia/NSW2551/2020	EPI_ISL_527052	2020-04-04	Area of Virology, Serology and Virology Division (SAViD), New South Wales Health Pathology Randwick	Area of Virology, Serology and Virology Division (SAViD), New South Wales Health Pathology Randwick	Rawlinson et al
Australia/NSW2552/2020	EPI_ISL_527053	2020-04-06	Area of Virology, Serology and Virology Division (SAViD), New South Wales Health Pathology Randwick	Area of Virology, Serology and Virology Division (SAViD), New South Wales Health Pathology Randwick	Rawlinson et al
Australia/NSW2557/2020	EPI_ISL_527054	2020-04-06	Area of Virology, Serology and Virology Division (SAViD), New South Wales Health Pathology Randwick	Area of Virology, Serology and Virology Division (SAViD), New South Wales Health Pathology Randwick	Rawlinson et al
Australia/NSW256/2020	EPI_ISL_451521	2020-03-14	South Eastern Area Laboratory Services	NSW Health Pathology - Institute of Clinical Pathology and Medical Research; Westmead Hospital; University of Sydney	CIDM-PH et al. et al
Australia/NSW2562/2020	EPI_ISL_527055	2020-04-05	Area of Virology, Serology and Virology Division (SAViD), New South Wales Health Pathology Randwick	Area of Virology, Serology and Virology Division (SAViD), New South Wales Health Pathology Randwick	Rawlinson et al
Australia/NSW2563/2020	EPI_ISL_527056	2020-04-05	Area of Virology, Serology and Virology Division (SAViD), New South Wales Health Pathology Randwick	Area of Virology, Serology and Virology Division (SAViD), New South Wales Health Pathology Randwick	Rawlinson et al
Australia/NSW2565/2020	EPI_ISL_678315	2020-04-05	Area of Virology, Serology and Virology Division (SAViD), New South Wales Health Pathology Randwick	Virology Research Laboratory; Area of Virology, Serology and Virology Division (SAViD), New South Wales Health Pathology Randwick	Foster et al
Australia/NSW2567/2020	EPI_ISL_678316	2020-04-09	Area of Virology, Serology and Virology Division (SAViD), New South Wales Health Pathology Randwick	Virology Research Laboratory; Area of Virology, Serology and Virology Division (SAViD), New South Wales Health Pathology Randwick	Foster et al
Australia/NSW257/2020	EPI_ISL_451522	2020-03-26	Pathology West - NSW Health Pathology	NSW Health Pathology - Institute of Clinical Pathology and Medical Research; Westmead Hospital; University of Sydney	CIDM-PH et al. et al
Australia/NSW2570/2020	EPI_ISL_527057	2020-04-11	Area of Virology, Serology and Virology Division (SAViD), New South Wales Health Pathology Randwick	Area of Virology, Serology and Virology Division (SAViD), New South Wales Health Pathology Randwick	Rawlinson et al
Australia/NSW2571/2020	EPI_ISL_527058	2020-04-12	Area of Virology, Serology and Virology Division (SAViD), New South Wales Health Pathology Randwick	Area of Virology, Serology and Virology Division (SAViD), New South Wales Health Pathology Randwick	Rawlinson et al
Australia/NSW2573/2020	EPI_ISL_527059	2020-04-17	Area of Virology, Serology and Virology Division (SAViD), New South Wales Health Pathology Randwick	Area of Virology, Serology and Virology Division (SAViD), New South Wales Health Pathology Randwick	Rawlinson et al
Australia/NSW2574/2020	EPI_ISL_527060	2020-04-21	Area of Virology, Serology and Virology Division (SAViD), New South Wales Health Pathology Randwick	Area of Virology, Serology and Virology Division (SAViD), New South Wales Health Pathology Randwick	Rawlinson et al
Australia/NSW2576/2020	EPI_ISL_527061	2020-04-10	Area of Virology, Serology and Virology Division (SAViD), New South Wales Health Pathology Randwick	Area of Virology, Serology and Virology Division (SAViD), New South Wales Health Pathology Randwick	Rawlinson et al
Australia/NSW2577/2020	EPI_ISL_527062	2020-04-06	Area of Virology, Serology and Virology Division (SAViD), New South Wales Health Pathology Randwick	Area of Virology, Serology and Virology Division (SAViD), New South Wales Health Pathology Randwick	Rawlinson et al
Australia/NSW2579/2020	EPI_ISL_509523	2020-07-16	Area of Virology, Serology and Virology Division (SAViD), New South Wales Health Pathology Randwick	Area of Virology, Serology and Virology Division (SAViD), New South Wales Health Pathology Randwick	Rawlinson et al
Australia/NSW258/2020	EPI_ISL_451523	2020-03-27	Pathology West - NSW Health Pathology	NSW Health Pathology - Institute of Clinical Pathology and Medical Research; Westmead Hospital; University of Sydney	CIDM-PH et al. et al
Australia/NSW2584/2020	EPI_ISL_678317	2020-07-17	Area of Virology, Serology and Virology Division (SAViD), New South Wales Health Pathology Randwick	Virology Research Laboratory; Area of Virology, Serology and Virology Division (SAViD), New South Wales Health Pathology Randwick	Foster et al
Australia/NSW2589/2020	EPI_ISL_678318	2020-07-17	Area of Virology, Serology and Virology Division (SAViD), New South Wales Health Pathology Randwick	Virology Research Laboratory; Area of Virology, Serology and Virology Division (SAViD), New South Wales Health Pathology Randwick	Foster et al
Australia/NSW259/2020	EPI_ISL_451524	2020-03-28	Pathology West - NSW Health Pathology	NSW Health Pathology - Institute of Clinical Pathology and Medical Research; Westmead Hospital; University of Sydney	CIDM-PH et al. et al
Australia/NSW2596/2020	EPI_ISL_678319	2020-06-23	Area of Virology, Serology and Virology Division (SAViD), New South Wales Health Pathology Randwick	Virology Research Laboratory; Area of Virology, Serology and Virology Division (SAViD), New South Wales Health Pathology Randwick	Foster et al
Australia/NSW26/2020	EPI_ISL_417389	2020-03-09	Centre for Infectious Diseases and Microbiology Public Health	NSW Health Pathology - Institute of Clinical Pathology and Medical Research; Westmead Hospital; University of Sydney	Arnott A et al
Australia/NSW260/2020	EPI_ISL_451525	2020-03-26	Pathology West - NSW Health Pathology	NSW Health Pathology - Institute of Clinical Pathology and Medical Research; Westmead Hospital; University of Sydney	CIDM-PH et al. et al
Australia/NSW2603/2020	EPI_ISL_678320	2020-06-12	Area of Virology, Serology and Virology Division (SAViD), New South Wales Health Pathology Randwick	Virology Research Laboratory; Area of Virology, Serology and Virology Division (SAViD), New South Wales Health Pathology Randwick	Foster et al
Australia/NSW2608/2020	EPI_ISL_500717	2020-07-25	Area of Virology, Serology and Virology Division (SAViD), New South Wales Health Pathology Randwick	Area of Virology, Serology and Virology Division (SAViD), New South Wales Health Pathology Randwick	Rawlinson et al
Australia/NSW2609/2020	EPI_ISL_678321	2020-07-20	Area of Virology, Serology and Virology Division (SAViD), New South Wales Health Pathology Randwick	Virology Research Laboratory; Area of Virology, Serology and Virology Division (SAViD), New South Wales Health Pathology Randwick	Foster et al
Australia/NSW261/2020	EPI_ISL_451526	2020-03-27	Pathology West - NSW Health Pathology	NSW Health Pathology - Institute of Clinical Pathology and Medical Research; Westmead Hospital; University of Sydney	CIDM-PH et al. et al
Australia/NSW2616/2020	EPI_ISL_527063	2020-07-27	Area of Virology, Serology and Virology Division (SAViD), New South Wales Health Pathology Randwick	Area of Virology, Serology and Virology Division (SAViD), New South Wales Health Pathology Randwick	Rawlinson et al
Australia/NSW262/2020	EPI_ISL_451527	2020-03-27	Pathology West - NSW Health Pathology	NSW Health Pathology - Institute of Clinical Pathology and Medical Research; Westmead Hospital; University of Sydney	CIDM-PH et al. et al
Australia/NSW2624/2020	EPI_ISL_678322	2020-04-05	Area of Virology, Serology and Virology Division (SAViD), New South Wales Health Pathology Randwick	Virology Research Laboratory; Area of Virology, Serology and Virology Division (SAViD), New South Wales Health Pathology Randwick	Foster et al
Australia/NSW2626/2020	EPI_ISL_678323	2020-04-05	Area of Virology, Serology and Virology Division (SAViD), New South Wales Health Pathology Randwick	Virology Research Laboratory; Area of Virology, Serology and Virology Division (SAViD), New South Wales Health Pathology Randwick	Foster et al
Australia/NSW2627/2020	EPI_ISL_678324	2020-04-07	Area of Virology, Serology and Virology Division (SAViD), New South Wales Health Pathology Randwick	Virology Research Laboratory; Area of Virology, Serology and Virology Division (SAViD), New South Wales Health Pathology Randwick	Foster et al
Australia/NSW263/2020	EPI_ISL_451528	2020-03-27	Pathology West - NSW Health Pathology	NSW Health Pathology - Institute of Clinical Pathology and Medical Research; Westmead Hospital; University of Sydney	CIDM-PH et al. et al
Australia/NSW2631/2020	EPI_ISL_678325	2020-07-21	Area of Virology, Serology and Virology Division (SAViD), New South Wales Health Pathology Randwick	Virology Research Laboratory; Area of Virology, Serology and Virology Division (SAViD), New South Wales Health Pathology Randwick	Foster et al
Australia/NSW2632/2020	EPI_ISL_678326	2020-07-24	Area of Virology, Serology and Virology Division (SAViD), New South Wales Health Pathology Randwick	Virology Research Laboratory; Area of Virology, Serology and Virology Division (SAViD), New South Wales Health Pathology Randwick	Foster et al
Australia/NSW2633/2020	EPI_ISL_678327	2020-07-22	Area of Virology, Serology and Virology Division (SAViD), New South Wales Health Pathology Randwick	Virology Research Laboratory; Area of Virology, Serology and Virology Division (SAViD), New South Wales Health Pathology Randwick	Foster et al
Australia/NSW2634/2020	EPI_ISL_678328	2020-07-22	Area of Virology, Serology and Virology Division (SAViD), New South Wales Health Pathology Randwick	Virology Research Laboratory; Area of Virology, Serology and Virology Division (SAViD), New South Wales Health Pathology Randwick	Foster et al
Australia/NSW2636/2020	EPI_ISL_678329	2020-07-22	Area of Virology, Serology and Virology Division (SAViD), New South Wales Health Pathology Randwick	Virology Research Laboratory; Area of Virology, Serology and Virology Division (SAViD), New South Wales Health Pathology Randwick	Foster et al
Australia/NSW264/2020	EPI_ISL_451529	2020-03-26	Pathology West - NSW Health Pathology	NSW Health Pathology - Institute of Clinical Pathology and Medical Research; Westmead Hospital; University of Sydney	CIDM-PH et al. et al
Australia/NSW2646/2020	EPI_ISL_678330	2020-07-16	Area of Virology, Serology and Virology Division (SAViD), New South Wales Health Pathology Randwick	Virology Research Laboratory; Area of Virology, Serology and Virology Division (SAViD), New South Wales Health Pathology Randwick	Foster et al
Australia/NSW2647/2020	EPI_ISL_527064	2020-07-30	Area of Virology, Serology and Virology Division (SAViD), New South Wales Health Pathology Randwick	Area of Virology, Serology and Virology Division (SAViD), New South Wales Health Pathology Randwick	Rawlinson et al
Australia/NSW2648/2020	EPI_ISL_678331	2020-07-20	Area of Virology, Serology and Virology Division (SAViD), New South Wales Health Pathology Randwick	Virology Research Laboratory; Area of Virology, Serology and Virology Division (SAViD), New South Wales Health Pathology Randwick	Foster et al
Australia/NSW265/2020	EPI_ISL_451530	2020-03-28	Pathology Sydney South West - NSW Health Pathology	NSW Health Pathology - Institute of Clinical Pathology and Medical Research; Westmead Hospital; University of Sydney	CIDM-PH et al. et al
Australia/NSW2653/2020	EPI_ISL_678332	2020-07-18	Area of Virology, Serology and Virology Division (SAViD), New South Wales Health Pathology Randwick	Virology Research Laboratory; Area of Virology, Serology and Virology Division (SAViD), New South Wales Health Pathology Randwick	Foster et al
Australia/NSW2656/2020	EPI_ISL_678333	2020-03-26	Area of Virology, Serology and Virology Division (SAViD), New South Wales Health Pathology Randwick	Virology Research Laboratory; Area of Virology, Serology and Virology Division (SAViD), New South Wales Health Pathology Randwick	Foster et al
Australia/NSW266/2020	EPI_ISL_451531	2020-03-28	Pathology Sydney South West - NSW Health Pathology	NSW Health Pathology - Institute of Clinical Pathology and Medical Research; Westmead Hospital; University of Sydney	CIDM-PH et al. et al
Australia/NSW2660/2020	EPI_ISL_678334	2020-04-09	Area of Virology, Serology and Virology Division (SAViD), New South Wales Health Pathology Randwick	Virology Research Laboratory; Area of Virology, Serology and Virology Division (SAViD), New South Wales Health Pathology Randwick	Foster et al
Australia/NSW267/2020	EPI_ISL_451532	2020-04-05	Pathology West - NSW Health Pathology	NSW Health Pathology - Institute of Clinical Pathology and Medical Research; Westmead Hospital; University of Sydney	CIDM-PH et al. et al
Australia/NSW2673/2020	EPI_ISL_678335	2020-05-31	Area of Virology, Serology and Virology Division (SAViD), New South Wales Health Pathology Randwick	Virology Research Laboratory; Area of Virology, Serology and Virology Division (SAViD), New South Wales Health Pathology Randwick	Foster et al
Australia/NSW268/2020	EPI_ISL_451533	2020-03-30	Pathology Sydney South West - NSW Health Pathology	NSW Health Pathology - Institute of Clinical Pathology and Medical Research; Westmead Hospital; University of Sydney	CIDM-PH et al. et al
Australia/NSW269/2020	EPI_ISL_451534	2020-04-03	Medlab Pathology	NSW Health Pathology - Institute of Clinical Pathology and Medical Research; Westmead Hospital; University of Sydney	CIDM-PH et al. et al
Australia/NSW2692/2020	EPI_ISL_678336	2020-08-10	Area of Virology, Serology and Virology Division (SAViD), New South Wales Health Pathology Randwick	Virology Research Laboratory; Area of Virology, Serology and Virology Division (SAViD), New South Wales Health Pathology Randwick	Foster et al
Australia/NSW2696/2020	EPI_ISL_678337	2020-08-08	Area of Virology, Serology and Virology Division (SAViD), New South Wales Health Pathology Randwick	Virology Research Laboratory; Area of Virology, Serology and Virology Division (SAViD), New South Wales Health Pathology Randwick	Foster et al
Australia/NSW27/2020	EPI_ISL_417390	2020-03-08	Centre for Infectious Diseases and Microbiology Public Health	NSW Health Pathology - Institute of Clinical Pathology and Medical Research; Westmead Hospital; University of Sydney	Sadsad R et al
Australia/NSW270/2020	EPI_ISL_451535	2020-04-02	Pathology West - NSW Health Pathology	NSW Health Pathology - Institute of Clinical Pathology and Medical Research; Westmead Hospital; University of Sydney	CIDM-PH et al. et al
Australia/NSW271/2020	EPI_ISL_451536	2020-03-27	Pathology Sydney South West - NSW Health Pathology	NSW Health Pathology - Institute of Clinical Pathology and Medical Research; Westmead Hospital; University of Sydney	CIDM-PH et al. et al
Australia/NSW2713/2020	EPI_ISL_707891	2020-03-24	Area of Virology, Serology and Virology Division (SAViD), New South Wales Health Pathology Randwick	Virology Research Laboratory; Area of Virology, Serology and Virology Division (SAViD), New South Wales Health Pathology Randwick	Foster et al
Australia/NSW2714/2020	EPI_ISL_707892	2020-03-24	Area of Virology, Serology and Virology Division (SAViD), New South Wales Health Pathology Randwick	Virology Research Laboratory; Area of Virology, Serology and Virology Division (SAViD), New South Wales Health Pathology Randwick	Foster et al
Australia/NSW2715/2020	EPI_ISL_678338	2020-03-26	Area of Virology, Serology and Virology Division (SAViD), New South Wales Health Pathology Randwick	Virology Research Laboratory; Area of Virology, Serology and Virology Division (SAViD), New South Wales Health Pathology Randwick	Foster et al
Australia/NSW2716/2020	EPI_ISL_527179	2020-08-24	Area of Virology, Serology and Virology Division (SAViD), New South Wales Health Pathology Randwick	Area of Virology, Serology and Virology Division (SAViD), New South Wales Health Pathology Randwick	Rawlinson et al
Australia/NSW2717/2020	EPI_ISL_527180	2020-08-25	Area of Virology, Serology and Virology Division (SAViD), New South Wales Health Pathology Randwick	Area of Virology, Serology and Virology Division (SAViD), New South Wales Health Pathology Randwick	Rawlinson et al
Australia/NSW2718/2020	EPI_ISL_527400	2020-08-26	Area of Virology, Serology and Virology Division (SAViD), New South Wales Health Pathology Randwick	Area of Virology, Serology and Virology Division (SAViD), New South Wales Health Pathology Randwick	Rawlinson et al
Australia/NSW272/2020	EPI_ISL_451537	2020-04-04	Pathology West - NSW Health Pathology	NSW Health Pathology - Institute of Clinical Pathology and Medical Research; Westmead Hospital; University of Sydney	CIDM-PH et al. et al
Australia/NSW2722/2020	EPI_ISL_530334	2020-08-31	Area of Virology, Serology and Virology Division (SAViD), New South Wales Health Pathology Randwick	Area of Virology, Serology and Virology Division (SAViD), New South Wales Health Pathology Randwick	Rawlinson et al
Australia/NSW2723/2020	EPI_ISL_530335	2020-08-31	Area of Virology, Serology and Virology Division (SAViD), New South Wales Health Pathology Randwick	Area of Virology, Serology and Virology Division (SAViD), New South Wales Health Pathology Randwick	Rawlinson et al
Australia/NSW273/2020	EPI_ISL_451538	2020-03-31	Pathology West - NSW Health Pathology	NSW Health Pathology - Institute of Clinical Pathology and Medical Research; Westmead Hospital; University of Sydney	CIDM-PH et al. et al
Australia/NSW2730/2020	EPI_ISL_678339	2020-03-26	Area of Virology, Serology and Virology Division (SAViD), New South Wales Health Pathology Randwick	Virology Research Laboratory; Area of Virology, Serology and Virology Division (SAViD), New South Wales Health Pathology Randwick	Foster et al
Australia/NSW2735/2020	EPI_ISL_678340	2020-08-21	Area of Virology, Serology and Virology Division (SAViD), New South Wales Health Pathology Randwick	Virology Research Laboratory; Area of Virology, Serology and Virology Division (SAViD), New South Wales Health Pathology Randwick	Foster et al
Australia/NSW2738/2020	EPI_ISL_530336	2020-09-02	Area of Virology, Serology and Virology Division (SAViD), New South Wales Health Pathology Randwick	Area of Virology, Serology and Virology Division (SAViD), New South Wales Health Pathology Randwick	Rawlinson et al
Australia/NSW2739/2020	EPI_ISL_530337	2020-08-29	Area of Virology, Serology and Virology Division (SAViD), New South Wales Health Pathology Randwick	Area of Virology, Serology and Virology Division (SAViD), New South Wales Health Pathology Randwick	Rawlinson et al
Australia/NSW274/2020	EPI_ISL_699645	2020-04-03	Pathology West - NSW Health Pathology	NSW Health Pathology - Institute of Clinical Pathology and Medical Research; Westmead Hospital; University of Sydney	CIDM-PH et al. et al
Australia/NSW2741/2020	EPI_ISL_530338	2020-08-26	Area of Virology, Serology and Virology Division (SAViD), New South Wales Health Pathology Randwick	Area of Virology, Serology and Virology Division (SAViD), New South Wales Health Pathology Randwick	Rawlinson et al
Australia/NSW2743/2020	EPI_ISL_678341	2020-04-03	Area of Virology, Serology and Virology Division (SAViD), New South Wales Health Pathology Randwick	Virology Research Laboratory; Area of Virology, Serology and Virology Division (SAViD), New South Wales Health Pathology Randwick	Foster et al
Australia/NSW2747/2020	EPI_ISL_678342	2020-07-03	Area of Virology, Serology and Virology Division (SAViD), New South Wales Health Pathology Randwick	Virology Research Laboratory; Area of Virology, Serology and Virology Division (SAViD), New South Wales Health Pathology Randwick	Foster et al
Australia/NSW2749/2020	EPI_ISL_530339	2020-09-01	Area of Virology, Serology and Virology Division (SAViD), New South Wales Health Pathology Randwick	Area of Virology, Serology and Virology Division (SAViD), New South Wales Health Pathology Randwick	Rawlinson et al
Australia/NSW275/2020	EPI_ISL_451539	2020-04-05	Pathology West - NSW Health Pathology	NSW Health Pathology - Institute of Clinical Pathology and Medical Research; Westmead Hospital; University of Sydney	CIDM-PH et al. et al
Australia/NSW2750/2020	EPI_ISL_530340	2020-09-02	Area of Virology, Serology and Virology Division (SAViD), New South Wales Health Pathology Randwick	Area of Virology, Serology and Virology Division (SAViD), New South Wales Health Pathology Randwick	Rawlinson et al
Australia/NSW2754/2020	EPI_ISL_539327	2020-09-12	Area of Virology, Serology and Virology Division (SAViD), New South Wales Health Pathology Randwick	Area of Virology, Serology and Virology Division (SAViD), New South Wales Health Pathology Randwick	Rawlinson et al
Australia/NSW2755/2020	EPI_ISL_569858	2020-09-15	Area of Virology, Serology and Virology Division (SAViD), New South Wales Health Pathology Randwick	Area of Virology, Serology and Virology Division (SAViD), New South Wales Health Pathology Randwick	Rawlinson et al
Australia/NSW276/2020	EPI_ISL_451540	2020-03-20	ACT pathology	NSW Health Pathology - Institute of Clinical Pathology and Medical Research; Westmead Hospital; University of Sydney	CIDM-PH et al. et al
Australia/NSW2760/2020	EPI_ISL_678343	2020-09-15	Area of Virology, Serology and Virology Division (SAViD), New South Wales Health Pathology Randwick	Virology Research Laboratory; Area of Virology, Serology and Virology Division (SAViD), New South Wales Health Pathology Randwick	Foster et al
Australia/NSW277/2020	EPI_ISL_451541	2020-04-02	Pathology West - NSW Health Pathology	NSW Health Pathology - Institute of Clinical Pathology and Medical Research; Westmead Hospital; University of Sydney	CIDM-PH et al. et al
Australia/NSW2774/2020	EPI_ISL_678344	2020-09-10	Area of Virology, Serology and Virology Division (SAViD), New South Wales Health Pathology Randwick	Virology Research Laboratory; Area of Virology, Serology and Virology Division (SAViD), New South Wales Health Pathology Randwick	Foster et al
Australia/NSW2776/2020	EPI_ISL_678345	2020-09-08	Area of Virology, Serology and Virology Division (SAViD), New South Wales Health Pathology Randwick	Virology Research Laboratory; Area of Virology, Serology and Virology Division (SAViD), New South Wales Health Pathology Randwick	Foster et al
Australia/NSW278/2020	EPI_ISL_451542	2020-03-27	Pathology Sydney South West - NSW Health Pathology	NSW Health Pathology - Institute of Clinical Pathology and Medical Research; Westmead Hospital; University of Sydney	CIDM-PH et al. et al
Australia/NSW2781/2020	EPI_ISL_678346	2020-09-13	Area of Virology, Serology and Virology Division (SAViD), New South Wales Health Pathology Randwick	Virology Research Laboratory; Area of Virology, Serology and Virology Division (SAViD), New South Wales Health Pathology Randwick	Foster et al
Australia/NSW279/2020	EPI_ISL_451543	2020-03-28	Pathology Sydney South West - NSW Health Pathology	NSW Health Pathology - Institute of Clinical Pathology and Medical Research; Westmead Hospital; University of Sydney	CIDM-PH et al. et al
Australia/NSW2792/2020	EPI_ISL_678347	2020-09-08	Area of Virology, Serology and Virology Division (SAViD), New South Wales Health Pathology Randwick	Virology Research Laboratory; Area of Virology, Serology and Virology Division (SAViD), New South Wales Health Pathology Randwick	Foster et al
Australia/NSW2796/2020	EPI_ISL_678348	2020-09-20	Area of Virology, Serology and Virology Division (SAViD), New South Wales Health Pathology Randwick	Virology Research Laboratory; Area of Virology, Serology and Virology Division (SAViD), New South Wales Health Pathology Randwick	Foster et al
Australia/NSW2799/2020	EPI_ISL_678349	2020-10-03	Area of Virology, Serology and Virology Division (SAViD), New South Wales Health Pathology Randwick	Virology Research Laboratory; Area of Virology, Serology and Virology Division (SAViD), New South Wales Health Pathology Randwick	Foster et al
Australia/NSW28/2020	EPI_ISL_417391	2020-03-08	Centre for Infectious Diseases and Microbiology Public Health	NSW Health Pathology - Institute of Clinical Pathology and Medical Research; Westmead Hospital; University of Sydney	Carter I et al
Australia/NSW280/2020	EPI_ISL_451544	2020-03-24	Pathology Sydney South West - NSW Health Pathology	NSW Health Pathology - Institute of Clinical Pathology and Medical Research; Westmead Hospital; University of Sydney	CIDM-PH et al. et al
Australia/NSW2802/2020	EPI_ISL_678350	2020-10-02	Area of Virology, Serology and Virology Division (SAViD), New South Wales Health Pathology Randwick	Virology Research Laboratory; Area of Virology, Serology and Virology Division (SAViD), New South Wales Health Pathology Randwick	Foster et al
Australia/NSW281/2020	EPI_ISL_451545	2020-03-24	Laverty Pathology	NSW Health Pathology - Institute of Clinical Pathology and Medical Research; Westmead Hospital; University of Sydney	CIDM-PH et al. et al
Australia/NSW282/2020	EPI_ISL_451546	2020-04-01	Pathology West - NSW Health Pathology	NSW Health Pathology - Institute of Clinical Pathology and Medical Research; Westmead Hospital; University of Sydney	CIDM-PH et al. et al
Australia/NSW2821/2020	EPI_ISL_678351	2020-09-28	Area of Virology, Serology and Virology Division (SAViD), New South Wales Health Pathology Randwick	Virology Research Laboratory; Area of Virology, Serology and Virology Division (SAViD), New South Wales Health Pathology Randwick	Foster et al
Australia/NSW2827/2020	EPI_ISL_577597	2020-10-04	Area of Virology, Serology and Virology Division (SAViD), New South Wales Health Pathology Randwick	Area of Virology, Serology and Virology Division (SAViD), New South Wales Health Pathology Randwick	Rawlinson et al
Australia/NSW2828/2020	EPI_ISL_678352	2020-10-04	Area of Virology, Serology and Virology Division (SAViD), New South Wales Health Pathology Randwick	Virology Research Laboratory; Area of Virology, Serology and Virology Division (SAViD), New South Wales Health Pathology Randwick	Foster et al
Australia/NSW2829/2020	EPI_ISL_577604	2020-10-04	Area of Virology, Serology and Virology Division (SAViD), New South Wales Health Pathology Randwick	Area of Virology, Serology and Virology Division (SAViD), New South Wales Health Pathology Randwick	Rawlinson et al
Australia/NSW283/2020	EPI_ISL_451547	2020-04-01	Pathology West - NSW Health Pathology	NSW Health Pathology - Institute of Clinical Pathology and Medical Research; Westmead Hospital; University of Sydney	CIDM-PH et al. et al
Australia/NSW2830/2020	EPI_ISL_678353	2020-10-04	Area of Virology, Serology and Virology Division (SAViD), New South Wales Health Pathology Randwick	Virology Research Laboratory; Area of Virology, Serology and Virology Division (SAViD), New South Wales Health Pathology Randwick	Foster et al
Australia/NSW2831/2020	EPI_ISL_678354	2020-04-09	Area of Virology, Serology and Virology Division (SAViD), New South Wales Health Pathology Randwick	Virology Research Laboratory; Area of Virology, Serology and Virology Division (SAViD), New South Wales Health Pathology Randwick	Foster et al
Australia/NSW2832/2020	EPI_ISL_678355	2020-04-08	Area of Virology, Serology and Virology Division (SAViD), New South Wales Health Pathology Randwick	Virology Research Laboratory; Area of Virology, Serology and Virology Division (SAViD), New South Wales Health Pathology Randwick	Foster et al
Australia/NSW2836/2020	EPI_ISL_678356	2020-04-08	Area of Virology, Serology and Virology Division (SAViD), New South Wales Health Pathology Randwick	Virology Research Laboratory; Area of Virology, Serology and Virology Division (SAViD), New South Wales Health Pathology Randwick	Foster et al
Australia/NSW2837/2020	EPI_ISL_678357	2020-04-09	Area of Virology, Serology and Virology Division (SAViD), New South Wales Health Pathology Randwick	Virology Research Laboratory; Area of Virology, Serology and Virology Division (SAViD), New South Wales Health Pathology Randwick	Foster et al
Australia/NSW284/2020	EPI_ISL_451548	2020-04-02	Childrens Hospital Westmead	NSW Health Pathology - Institute of Clinical Pathology and Medical Research; Westmead Hospital; University of Sydney	CIDM-PH et al. et al
Australia/NSW285/2020	EPI_ISL_451549	2020-04-01	Pathology Sydney South West - NSW Health Pathology	NSW Health Pathology - Institute of Clinical Pathology and Medical Research; Westmead Hospital; University of Sydney	CIDM-PH et al. et al
Australia/NSW286/2020	EPI_ISL_451550	2020-04-03	Pathology West - NSW Health Pathology	NSW Health Pathology - Institute of Clinical Pathology and Medical Research; Westmead Hospital; University of Sydney	CIDM-PH et al. et al
Australia/NSW287/2020	EPI_ISL_451551	2020-04-03	Pathology West - NSW Health Pathology	NSW Health Pathology - Institute of Clinical Pathology and Medical Research; Westmead Hospital; University of Sydney	CIDM-PH et al. et al
Australia/NSW2871/2020	EPI_ISL_678358	2020-09-17	Area of Virology, Serology and Virology Division (SAViD), New South Wales Health Pathology Randwick	Virology Research Laboratory; Area of Virology, Serology and Virology Division (SAViD), New South Wales Health Pathology Randwick	Foster et al
Australia/NSW288/2020	EPI_ISL_451552	2020-03-30	Pathology North - NSW Health Pathology	NSW Health Pathology - Institute of Clinical Pathology and Medical Research; Westmead Hospital; University of Sydney	CIDM-PH et al. et al
Australia/NSW2881/2020	EPI_ISL_586571	2020-10-12	Area of Virology, Serology and Virology Division (SAViD), New South Wales Health Pathology Randwick	Area of Virology, Serology and Virology Division (SAViD), New South Wales Health Pathology Randwick	Rawlinson et al
Australia/NSW2885/2020	EPI_ISL_678359	2020-03-12	Area of Virology, Serology and Virology Division (SAViD), New South Wales Health Pathology Randwick	Virology Research Laboratory; Area of Virology, Serology and Virology Division (SAViD), New South Wales Health Pathology Randwick	Foster et al
Australia/NSW2887/2020	EPI_ISL_678360	2020-03-13	Area of Virology, Serology and Virology Division (SAViD), New South Wales Health Pathology Randwick	Virology Research Laboratory; Area of Virology, Serology and Virology Division (SAViD), New South Wales Health Pathology Randwick	Foster et al
Australia/NSW2888/2020	EPI_ISL_707893	2020-03-10	Area of Virology, Serology and Virology Division (SAViD), New South Wales Health Pathology Randwick	Virology Research Laboratory; Area of Virology, Serology and Virology Division (SAViD), New South Wales Health Pathology Randwick	Foster et al
Australia/NSW289/2020	EPI_ISL_451553	2020-03-31	Medlab Pathology	NSW Health Pathology - Institute of Clinical Pathology and Medical Research; Westmead Hospital; University of Sydney	CIDM-PH et al. et al
Australia/NSW2894/2020	EPI_ISL_678361	2020-03-20	Area of Virology, Serology and Virology Division (SAViD), New South Wales Health Pathology Randwick	Virology Research Laboratory; Area of Virology, Serology and Virology Division (SAViD), New South Wales Health Pathology Randwick	Foster et al
Australia/NSW2898/2020	EPI_ISL_678362	2020-10-06	Area of Virology, Serology and Virology Division (SAViD), New South Wales Health Pathology Randwick	Virology Research Laboratory; Area of Virology, Serology and Virology Division (SAViD), New South Wales Health Pathology Randwick	Foster et al
Australia/NSW2899/2020	EPI_ISL_678363	2020-10-06	Area of Virology, Serology and Virology Division (SAViD), New South Wales Health Pathology Randwick	Virology Research Laboratory; Area of Virology, Serology and Virology Division (SAViD), New South Wales Health Pathology Randwick	Foster et al
Australia/NSW29/2020	EPI_ISL_427651	2020-03-08	Centre for Infectious Diseases and Microbiology Public Health	NSW Health Pathology - Institute of Clinical Pathology and Medical Research; Westmead Hospital; University of Sydney	Arnott A et al
Australia/NSW290/2020	EPI_ISL_451554	2020-04-02	Medlab Pathology	NSW Health Pathology - Institute of Clinical Pathology and Medical Research; Westmead Hospital; University of Sydney	CIDM-PH et al. et al
Australia/NSW2903/2020	EPI_ISL_678364	2020-10-07	Area of Virology, Serology and Virology Division (SAViD), New South Wales Health Pathology Randwick	Virology Research Laboratory; Area of Virology, Serology and Virology Division (SAViD), New South Wales Health Pathology Randwick	Foster et al
Australia/NSW2907/2020	EPI_ISL_678365	2020-10-09	Area of Virology, Serology and Virology Division (SAViD), New South Wales Health Pathology Randwick	Virology Research Laboratory; Area of Virology, Serology and Virology Division (SAViD), New South Wales Health Pathology Randwick	Foster et al
Australia/NSW291/2020	EPI_ISL_451555	2020-04-03	Medlab Pathology	NSW Health Pathology - Institute of Clinical Pathology and Medical Research; Westmead Hospital; University of Sydney	CIDM-PH et al. et al
Australia/NSW2910/2020	EPI_ISL_678366	2020-10-11	Area of Virology, Serology and Virology Division (SAViD), New South Wales Health Pathology Randwick	Virology Research Laboratory; Area of Virology, Serology and Virology Division (SAViD), New South Wales Health Pathology Randwick	Foster et al
Australia/NSW2914/2020	EPI_ISL_678367	2020-10-11	Area of Virology, Serology and Virology Division (SAViD), New South Wales Health Pathology Randwick	Virology Research Laboratory; Area of Virology, Serology and Virology Division (SAViD), New South Wales Health Pathology Randwick	Foster et al
Australia/NSW2915/2020	EPI_ISL_678368	2020-10-11	Area of Virology, Serology and Virology Division (SAViD), New South Wales Health Pathology Randwick	Virology Research Laboratory; Area of Virology, Serology and Virology Division (SAViD), New South Wales Health Pathology Randwick	Foster et al
Australia/NSW292/2020	EPI_ISL_451556	2020-03-30	Pathology West - NSW Health Pathology	NSW Health Pathology - Institute of Clinical Pathology and Medical Research; Westmead Hospital; University of Sydney	CIDM-PH et al. et al
Australia/NSW293/2020	EPI_ISL_451557	2020-03-31	Pathology West - NSW Health Pathology	NSW Health Pathology - Institute of Clinical Pathology and Medical Research; Westmead Hospital; University of Sydney	CIDM-PH et al. et al
Australia/NSW2935/2020	EPI_ISL_678369	2020-10-06	Area of Virology, Serology and Virology Division (SAViD), New South Wales Health Pathology Randwick	Virology Research Laboratory; Area of Virology, Serology and Virology Division (SAViD), New South Wales Health Pathology Randwick	Foster et al
Australia/NSW2938/2020	EPI_ISL_678370	2020-10-03	Area of Virology, Serology and Virology Division (SAViD), New South Wales Health Pathology Randwick	Virology Research Laboratory; Area of Virology, Serology and Virology Division (SAViD), New South Wales Health Pathology Randwick	Foster et al
Australia/NSW2939/2020	EPI_ISL_678371	2020-10-16	Area of Virology, Serology and Virology Division (SAViD), New South Wales Health Pathology Randwick	Virology Research Laboratory; Area of Virology, Serology and Virology Division (SAViD), New South Wales Health Pathology Randwick	Foster et al
Australia/NSW294/2020	EPI_ISL_451558	2020-04-08	Medlab Pathology	NSW Health Pathology - Institute of Clinical Pathology and Medical Research; Westmead Hospital; University of Sydney	CIDM-PH et al. et al
Australia/NSW2940/2020	EPI_ISL_678372	2020-10-16	Area of Virology, Serology and Virology Division (SAViD), New South Wales Health Pathology Randwick	Virology Research Laboratory; Area of Virology, Serology and Virology Division (SAViD), New South Wales Health Pathology Randwick	Foster et al
Australia/NSW2941/2020	EPI_ISL_678373	2020-10-15	Area of Virology, Serology and Virology Division (SAViD), New South Wales Health Pathology Randwick	Virology Research Laboratory; Area of Virology, Serology and Virology Division (SAViD), New South Wales Health Pathology Randwick	Foster et al
Australia/NSW2942/2020	EPI_ISL_678374	2020-10-13	Area of Virology, Serology and Virology Division (SAViD), New South Wales Health Pathology Randwick	Virology Research Laboratory; Area of Virology, Serology and Virology Division (SAViD), New South Wales Health Pathology Randwick	Foster et al
Australia/NSW2943/2020	EPI_ISL_678375	2020-11-01	Area of Virology, Serology and Virology Division (SAViD), New South Wales Health Pathology Randwick	Virology Research Laboratory; Area of Virology, Serology and Virology Division (SAViD), New South Wales Health Pathology Randwick	Foster et al
Australia/NSW2944/2020	EPI_ISL_678376	2020-11-02	Area of Virology, Serology and Virology Division (SAViD), New South Wales Health Pathology Randwick	Virology Research Laboratory; Area of Virology, Serology and Virology Division (SAViD), New South Wales Health Pathology Randwick	Foster et al
Australia/NSW2946/2020	EPI_ISL_707894	2020-11-02	Area of Virology, Serology and Virology Division (SAViD), New South Wales Health Pathology Randwick	Virology Research Laboratory; Area of Virology, Serology and Virology Division (SAViD), New South Wales Health Pathology Randwick	Foster et al
Australia/NSW2947/2020	EPI_ISL_678377	2020-10-31	Area of Virology, Serology and Virology Division (SAViD), New South Wales Health Pathology Randwick	Virology Research Laboratory; Area of Virology, Serology and Virology Division (SAViD), New South Wales Health Pathology Randwick	Foster et al
Australia/NSW2949/2020	EPI_ISL_678378	2020-10-24	Area of Virology, Serology and Virology Division (SAViD), New South Wales Health Pathology Randwick	Virology Research Laboratory; Area of Virology, Serology and Virology Division (SAViD), New South Wales Health Pathology Randwick	Foster et al
Australia/NSW295/2020	EPI_ISL_451559	2020-04-04	Pathology Sydney South West - NSW Health Pathology	NSW Health Pathology - Institute of Clinical Pathology and Medical Research; Westmead Hospital; University of Sydney	CIDM-PH et al. et al
Australia/NSW2953/2020	EPI_ISL_678379	2020-10-26	Area of Virology, Serology and Virology Division (SAViD), New South Wales Health Pathology Randwick	Virology Research Laboratory; Area of Virology, Serology and Virology Division (SAViD), New South Wales Health Pathology Randwick	Foster et al
Australia/NSW2954/2020	EPI_ISL_678380	2020-10-21	Area of Virology, Serology and Virology Division (SAViD), New South Wales Health Pathology Randwick	Virology Research Laboratory; Area of Virology, Serology and Virology Division (SAViD), New South Wales Health Pathology Randwick	Foster et al
Australia/NSW2955/2020	EPI_ISL_678381	2020-10-22	Area of Virology, Serology and Virology Division (SAViD), New South Wales Health Pathology Randwick	Virology Research Laboratory; Area of Virology, Serology and Virology Division (SAViD), New South Wales Health Pathology Randwick	Foster et al
Australia/NSW2956/2020	EPI_ISL_707895	2020-10-20	Area of Virology, Serology and Virology Division (SAViD), New South Wales Health Pathology Randwick	Virology Research Laboratory; Area of Virology, Serology and Virology Division (SAViD), New South Wales Health Pathology Randwick	Foster et al
Australia/NSW296/2020	EPI_ISL_451560	2020-04-04	Pathology Sydney South West - NSW Health Pathology	NSW Health Pathology - Institute of Clinical Pathology and Medical Research; Westmead Hospital; University of Sydney	CIDM-PH et al. et al
Australia/NSW2964/2020	EPI_ISL_707896	2020-10-22	Area of Virology, Serology and Virology Division (SAViD), New South Wales Health Pathology Randwick	Virology Research Laboratory; Area of Virology, Serology and Virology Division (SAViD), New South Wales Health Pathology Randwick	Foster et al
Australia/NSW2967/2020	EPI_ISL_707897	2020-10-24	Area of Virology, Serology and Virology Division (SAViD), New South Wales Health Pathology Randwick	Virology Research Laboratory; Area of Virology, Serology and Virology Division (SAViD), New South Wales Health Pathology Randwick	Foster et al
Australia/NSW297/2020	EPI_ISL_451561	2020-04-02	Pathology Sydney South West - NSW Health Pathology	NSW Health Pathology - Institute of Clinical Pathology and Medical Research; Westmead Hospital; University of Sydney	CIDM-PH et al. et al
Australia/NSW2971/2020	EPI_ISL_707898	2020-10-11	Area of Virology, Serology and Virology Division (SAViD), New South Wales Health Pathology Randwick	Virology Research Laboratory; Area of Virology, Serology and Virology Division (SAViD), New South Wales Health Pathology Randwick	Foster et al
Australia/NSW2972/2020	EPI_ISL_707899	2020-10-20	Area of Virology, Serology and Virology Division (SAViD), New South Wales Health Pathology Randwick	Virology Research Laboratory; Area of Virology, Serology and Virology Division (SAViD), New South Wales Health Pathology Randwick	Foster et al
Australia/NSW2977/2020	EPI_ISL_707900	2020-10-27	Area of Virology, Serology and Virology Division (SAViD), New South Wales Health Pathology Randwick	Virology Research Laboratory; Area of Virology, Serology and Virology Division (SAViD), New South Wales Health Pathology Randwick	Foster et al
Australia/NSW2979/2020	EPI_ISL_707901	2020-10-27	Area of Virology, Serology and Virology Division (SAViD), New South Wales Health Pathology Randwick	Virology Research Laboratory; Area of Virology, Serology and Virology Division (SAViD), New South Wales Health Pathology Randwick	Foster et al
Australia/NSW298/2020	EPI_ISL_451562	2020-04-04	Pathology Sydney South West - NSW Health Pathology	NSW Health Pathology - Institute of Clinical Pathology and Medical Research; Westmead Hospital; University of Sydney	CIDM-PH et al. et al
Australia/NSW2985/2020	EPI_ISL_707902	2020-10-29	Area of Virology, Serology and Virology Division (SAViD), New South Wales Health Pathology Randwick	Virology Research Laboratory; Area of Virology, Serology and Virology Division (SAViD), New South Wales Health Pathology Randwick	Foster et al
Australia/NSW299/2020	EPI_ISL_451563	2020-03-25	Pathology Sydney South West - NSW Health Pathology	NSW Health Pathology - Institute of Clinical Pathology and Medical Research; Westmead Hospital; University of Sydney	CIDM-PH et al. et al
Australia/NSW300/2020	EPI_ISL_451564	2020-04-01	Pathology Sydney South West - NSW Health Pathology	NSW Health Pathology - Institute of Clinical Pathology and Medical Research; Westmead Hospital; University of Sydney	CIDM-PH et al. et al
Australia/NSW301/2020	EPI_ISL_451565	2020-04-03	Pathology Sydney South West - NSW Health Pathology	NSW Health Pathology - Institute of Clinical Pathology and Medical Research; Westmead Hospital; University of Sydney	CIDM-PH et al. et al
Australia/NSW302/2020	EPI_ISL_451566	2020-04-08	Pathology West - NSW Health Pathology	NSW Health Pathology - Institute of Clinical Pathology and Medical Research; Westmead Hospital; University of Sydney	CIDM-PH et al. et al
Australia/NSW303/2020	EPI_ISL_451567	2020-03-30	Medlab Pathology	NSW Health Pathology - Institute of Clinical Pathology and Medical Research; Westmead Hospital; University of Sydney	CIDM-PH et al. et al
Australia/NSW3033/2020	EPI_ISL_678382	2020-03-27	Area of Virology, Serology and Virology Division (SAViD), New South Wales Health Pathology Randwick	Virology Research Laboratory; Area of Virology, Serology and Virology Division (SAViD), New South Wales Health Pathology Randwick	Foster et al
Australia/NSW304/2020	EPI_ISL_451568	2020-04-02	Pathology West - NSW Health Pathology	NSW Health Pathology - Institute of Clinical Pathology and Medical Research; Westmead Hospital; University of Sydney	CIDM-PH et al. et al
Australia/NSW305/2020	EPI_ISL_451569	2020-03-27	Pathology West - NSW Health Pathology	NSW Health Pathology - Institute of Clinical Pathology and Medical Research; Westmead Hospital; University of Sydney	CIDM-PH et al. et al
Australia/NSW306/2020	EPI_ISL_451570	2020-04-01	Pathology West - NSW Health Pathology	NSW Health Pathology - Institute of Clinical Pathology and Medical Research; Westmead Hospital; University of Sydney	CIDM-PH et al. et al
Australia/NSW307/2020	EPI_ISL_451571	2020-04-02	Pathology West - NSW Health Pathology	NSW Health Pathology - Institute of Clinical Pathology and Medical Research; Westmead Hospital; University of Sydney	CIDM-PH et al. et al
Australia/NSW3075/2020	EPI_ISL_678383	2020-11-16	Area of Virology, Serology and Virology Division (SAViD), New South Wales Health Pathology Randwick	Virology Research Laboratory; Area of Virology, Serology and Virology Division (SAViD), New South Wales Health Pathology Randwick	Foster et al
Australia/NSW308/2020	EPI_ISL_451572	2020-03-25	Laverty Pathology	NSW Health Pathology - Institute of Clinical Pathology and Medical Research; Westmead Hospital; University of Sydney	CIDM-PH et al. et al
Australia/NSW3089/2020	EPI_ISL_678384	2020-11-16	Area of Virology, Serology and Virology Division (SAViD), New South Wales Health Pathology Randwick	Virology Research Laboratory; Area of Virology, Serology and Virology Division (SAViD), New South Wales Health Pathology Randwick	Foster et al
Australia/NSW309/2020	EPI_ISL_451573	2020-04-04	Pathology West - NSW Health Pathology	NSW Health Pathology - Institute of Clinical Pathology and Medical Research; Westmead Hospital; University of Sydney	CIDM-PH et al. et al
Australia/NSW31/2020	EPI_ISL_417392	2020-03-10	Centre for Infectious Diseases and Microbiology Public Health	NSW Health Pathology - Institute of Clinical Pathology and Medical Research; Westmead Hospital; University of Sydney	Rahman H et al
Australia/NSW310/2020	EPI_ISL_451574	2020-03-26	Australian Clinical Labs	NSW Health Pathology - Institute of Clinical Pathology and Medical Research; Westmead Hospital; University of Sydney	CIDM-PH et al. et al
Australia/NSW3103/2020	EPI_ISL_678385	2020-11-19	Area of Virology, Serology and Virology Division (SAViD), New South Wales Health Pathology Randwick	Virology Research Laboratory; Area of Virology, Serology and Virology Division (SAViD), New South Wales Health Pathology Randwick	Foster et al
Australia/NSW311/2020	EPI_ISL_451575	2020-03-29	Pathology West - NSW Health Pathology	NSW Health Pathology - Institute of Clinical Pathology and Medical Research; Westmead Hospital; University of Sydney	CIDM-PH et al. et al
Australia/NSW312/2020	EPI_ISL_451576	2020-03-27	Pathology West - NSW Health Pathology	NSW Health Pathology - Institute of Clinical Pathology and Medical Research; Westmead Hospital; University of Sydney	CIDM-PH et al. et al
Australia/NSW313/2020	EPI_ISL_699646	2020-03-05	Pathology West - NSW Health Pathology	NSW Health Pathology - Institute of Clinical Pathology and Medical Research; Westmead Hospital; University of Sydney	CIDM-PH et al. et al
Australia/NSW314/2020	EPI_ISL_451577	2020-03-31	Pathology West - NSW Health Pathology	NSW Health Pathology - Institute of Clinical Pathology and Medical Research; Westmead Hospital; University of Sydney	CIDM-PH et al. et al
Australia/NSW315/2020	EPI_ISL_451578	2020-03-27	Pathology Sydney South West - NSW Health Pathology	NSW Health Pathology - Institute of Clinical Pathology and Medical Research; Westmead Hospital; University of Sydney	CIDM-PH et al. et al
Australia/NSW316/2020	EPI_ISL_451579	2020-03-30	Pathology West - NSW Health Pathology	NSW Health Pathology - Institute of Clinical Pathology and Medical Research; Westmead Hospital; University of Sydney	CIDM-PH et al. et al
Australia/NSW317/2020	EPI_ISL_451580	2020-03-31	Pathology West - NSW Health Pathology	NSW Health Pathology - Institute of Clinical Pathology and Medical Research; Westmead Hospital; University of Sydney	CIDM-PH et al. et al
Australia/NSW318/2020	EPI_ISL_451581	2020-04-01	Pathology Sydney South West - NSW Health Pathology	NSW Health Pathology - Institute of Clinical Pathology and Medical Research; Westmead Hospital; University of Sydney	CIDM-PH et al. et al
Australia/NSW319/2020	EPI_ISL_451582	2020-04-01	Pathology West - NSW Health Pathology	NSW Health Pathology - Institute of Clinical Pathology and Medical Research; Westmead Hospital; University of Sydney	CIDM-PH et al. et al
Australia/NSW320/2020	EPI_ISL_699647	2020-03-30	Pathology Sydney South West - NSW Health Pathology	NSW Health Pathology - Institute of Clinical Pathology and Medical Research; Westmead Hospital; University of Sydney	CIDM-PH et al. et al
Australia/NSW321/2020	EPI_ISL_451583	2020-04-06	Medlab Pathology	NSW Health Pathology - Institute of Clinical Pathology and Medical Research; Westmead Hospital; University of Sydney	CIDM-PH et al. et al
Australia/NSW322/2020	EPI_ISL_451584	2020-03-28	Pathology West - NSW Health Pathology	NSW Health Pathology - Institute of Clinical Pathology and Medical Research; Westmead Hospital; University of Sydney	CIDM-PH et al. et al
Australia/NSW323/2020	EPI_ISL_451585	2020-03-27	Pathology West - NSW Health Pathology	NSW Health Pathology - Institute of Clinical Pathology and Medical Research; Westmead Hospital; University of Sydney	CIDM-PH et al. et al
Australia/NSW324/2020	EPI_ISL_451586	2020-03-26	Pathology West - NSW Health Pathology	NSW Health Pathology - Institute of Clinical Pathology and Medical Research; Westmead Hospital; University of Sydney	CIDM-PH et al. et al
Australia/NSW325/2020	EPI_ISL_451587	2020-04-09	Pathology North Hunter- NSW Health Pathology	NSW Health Pathology - Institute of Clinical Pathology and Medical Research; Westmead Hospital; University of Sydney	CIDM-PH et al. et al
Australia/NSW326/2020	EPI_ISL_451588	2020-03-23	ACT pathology	NSW Health Pathology - Institute of Clinical Pathology and Medical Research; Westmead Hospital; University of Sydney	CIDM-PH et al. et al
Australia/NSW327/2020	EPI_ISL_451589	2020-04-05	Pathology North Hunter- NSW Health Pathology	NSW Health Pathology - Institute of Clinical Pathology and Medical Research; Westmead Hospital; University of Sydney	CIDM-PH et al. et al
Australia/NSW328/2020	EPI_ISL_451590	2020-03-30	ACT pathology	NSW Health Pathology - Institute of Clinical Pathology and Medical Research; Westmead Hospital; University of Sydney	CIDM-PH et al. et al
Australia/NSW329/2020	EPI_ISL_451591	2020-03-31	ACT pathology	NSW Health Pathology - Institute of Clinical Pathology and Medical Research; Westmead Hospital; University of Sydney	CIDM-PH et al. et al
Australia/NSW33/2020	EPI_ISL_427654	2020-03-06	Centre for Infectious Diseases and Microbiology Public Health	NSW Health Pathology - Institute of Clinical Pathology and Medical Research; Westmead Hospital; University of Sydney	Sadsad R et al
Australia/NSW330/2020	EPI_ISL_451592	2020-03-20	ACT pathology	NSW Health Pathology - Institute of Clinical Pathology and Medical Research; Westmead Hospital; University of Sydney	CIDM-PH et al. et al
Australia/NSW331/2020	EPI_ISL_451593	2020-03-25	ACT pathology	NSW Health Pathology - Institute of Clinical Pathology and Medical Research; Westmead Hospital; University of Sydney	CIDM-PH et al. et al
Australia/NSW332/2020	EPI_ISL_451594	2020-04-11	Childrens Hospital Westmead	NSW Health Pathology - Institute of Clinical Pathology and Medical Research; Westmead Hospital; University of Sydney	CIDM-PH et al. et al
Australia/NSW333/2020	EPI_ISL_451595	2020-03-23	ACT pathology	NSW Health Pathology - Institute of Clinical Pathology and Medical Research; Westmead Hospital; University of Sydney	CIDM-PH et al. et al
Australia/NSW334/2020	EPI_ISL_451596	2020-03-23	ACT pathology	NSW Health Pathology - Institute of Clinical Pathology and Medical Research; Westmead Hospital; University of Sydney	CIDM-PH et al. et al
Australia/NSW335/2020	EPI_ISL_451597	2020-04-08	Medlab Pathology	NSW Health Pathology - Institute of Clinical Pathology and Medical Research; Westmead Hospital; University of Sydney	CIDM-PH et al. et al
Australia/NSW336/2020	EPI_ISL_451598	2020-03-28	ACT pathology	NSW Health Pathology - Institute of Clinical Pathology and Medical Research; Westmead Hospital; University of Sydney	CIDM-PH et al. et al
Australia/NSW337/2020	EPI_ISL_451599	2020-03-31	Australian Clinical Labs	NSW Health Pathology - Institute of Clinical Pathology and Medical Research; Westmead Hospital; University of Sydney	CIDM-PH et al. et al
Australia/NSW338/2020	EPI_ISL_451600	2020-04-05	Pathology North Hunter- NSW Health Pathology	NSW Health Pathology - Institute of Clinical Pathology and Medical Research; Westmead Hospital; University of Sydney	CIDM-PH et al. et al
Australia/NSW339/2020	EPI_ISL_451601	2020-03-25	Douglas Hanly Moir Pathology	NSW Health Pathology - Institute of Clinical Pathology and Medical Research; Westmead Hospital; University of Sydney	CIDM-PH et al. et al
Australia/NSW34/2020	EPI_ISL_427655	2020-03-11	Centre for Infectious Diseases and Microbiology Public Health	NSW Health Pathology - Institute of Clinical Pathology and Medical Research; Westmead Hospital; University of Sydney	Draper J et al
Australia/NSW340/2020	EPI_ISL_451602	2020-03-24	Laverty Pathology	NSW Health Pathology - Institute of Clinical Pathology and Medical Research; Westmead Hospital; University of Sydney	CIDM-PH et al. et al
Australia/NSW341/2020	EPI_ISL_451603	2020-04-01	Pathology Sydney South West - NSW Health Pathology	NSW Health Pathology - Institute of Clinical Pathology and Medical Research; Westmead Hospital; University of Sydney	CIDM-PH et al. et al
Australia/NSW342/2020	EPI_ISL_451604	2020-03-29	Pathology North - NSW Health Pathology	NSW Health Pathology - Institute of Clinical Pathology and Medical Research; Westmead Hospital; University of Sydney	CIDM-PH et al. et al
Australia/NSW343/2020	EPI_ISL_699648	2020-04-03	Pathology West - NSW Health Pathology	NSW Health Pathology - Institute of Clinical Pathology and Medical Research; Westmead Hospital; University of Sydney	CIDM-PH et al. et al
Australia/NSW344/2020	EPI_ISL_451605	2020-04-02	Childrens Hospital Westmead	NSW Health Pathology - Institute of Clinical Pathology and Medical Research; Westmead Hospital; University of Sydney	CIDM-PH et al. et al
Australia/NSW345/2020	EPI_ISL_451606	2020-04-01	Pathology West - NSW Health Pathology	NSW Health Pathology - Institute of Clinical Pathology and Medical Research; Westmead Hospital; University of Sydney	CIDM-PH et al. et al
Australia/NSW3456/2020	EPI_ISL_678386	2020-11-30	Area of Virology, Serology and Virology Division (SAViD), New South Wales Health Pathology Randwick	Virology Research Laboratory; Area of Virology, Serology and Virology Division (SAViD), New South Wales Health Pathology Randwick	Foster et al
Australia/NSW346/2020	EPI_ISL_451607	2020-03-30	Pathology West - NSW Health Pathology	NSW Health Pathology - Institute of Clinical Pathology and Medical Research; Westmead Hospital; University of Sydney	CIDM-PH et al. et al
Australia/NSW347/2020	EPI_ISL_451608	2020-03-27	Pathology Sydney South West - NSW Health Pathology	NSW Health Pathology - Institute of Clinical Pathology and Medical Research; Westmead Hospital; University of Sydney	CIDM-PH et al. et al
Australia/NSW348/2020	EPI_ISL_451609	2020-03-23	Laverty Pathology	NSW Health Pathology - Institute of Clinical Pathology and Medical Research; Westmead Hospital; University of Sydney	CIDM-PH et al. et al
Australia/NSW349/2020	EPI_ISL_451610	2020-04-02	Medlab Pathology	NSW Health Pathology - Institute of Clinical Pathology and Medical Research; Westmead Hospital; University of Sydney	CIDM-PH et al. et al
Australia/NSW35/2020	EPI_ISL_417393	2020-03-08	Centre for Infectious Diseases and Microbiology Public Health	NSW Health Pathology - Institute of Clinical Pathology and Medical Research; Westmead Hospital; University of Sydney	Holmes EC et al
Australia/NSW350/2020	EPI_ISL_451611	2020-03-24	Laverty Pathology	NSW Health Pathology - Institute of Clinical Pathology and Medical Research; Westmead Hospital; University of Sydney	CIDM-PH et al. et al
Australia/NSW351/2020	EPI_ISL_451612	2020-03-20	ACT pathology	NSW Health Pathology - Institute of Clinical Pathology and Medical Research; Westmead Hospital; University of Sydney	CIDM-PH et al. et al
Australia/NSW352/2020	EPI_ISL_451613	2020-04-08	Pathology West - NSW Health Pathology	NSW Health Pathology - Institute of Clinical Pathology and Medical Research; Westmead Hospital; University of Sydney	CIDM-PH et al. et al
Australia/NSW353/2020	EPI_ISL_451614	2020-04-17	Pathology West - NSW Health Pathology	NSW Health Pathology - Institute of Clinical Pathology and Medical Research; Westmead Hospital; University of Sydney	CIDM-PH et al. et al
Australia/NSW354/2020	EPI_ISL_451615	2020-04-17	Pathology West - NSW Health Pathology	NSW Health Pathology - Institute of Clinical Pathology and Medical Research; Westmead Hospital; University of Sydney	CIDM-PH et al. et al
Australia/NSW355/2020	EPI_ISL_451616	2020-04-17	Pathology West - NSW Health Pathology	NSW Health Pathology - Institute of Clinical Pathology and Medical Research; Westmead Hospital; University of Sydney	CIDM-PH et al. et al
Australia/NSW356/2020	EPI_ISL_451617	2020-04-14	Pathology West - NSW Health Pathology	NSW Health Pathology - Institute of Clinical Pathology and Medical Research; Westmead Hospital; University of Sydney	CIDM-PH et al. et al
Australia/NSW357/2020	EPI_ISL_451618	2020-04-14	Pathology West - NSW Health Pathology	NSW Health Pathology - Institute of Clinical Pathology and Medical Research; Westmead Hospital; University of Sydney	CIDM-PH et al. et al
Australia/NSW358/2020	EPI_ISL_451619	2020-04-14	Pathology West - NSW Health Pathology	NSW Health Pathology - Institute of Clinical Pathology and Medical Research; Westmead Hospital; University of Sydney	CIDM-PH et al. et al
Australia/NSW359/2020	EPI_ISL_451620	2020-04-14	Pathology West - NSW Health Pathology	NSW Health Pathology - Institute of Clinical Pathology and Medical Research; Westmead Hospital; University of Sydney	CIDM-PH et al. et al
Australia/NSW36/2020	EPI_ISL_417394	2020-03-10	Centre for Infectious Diseases and Microbiology Public Health	NSW Health Pathology - Institute of Clinical Pathology and Medical Research; Westmead Hospital; University of Sydney	O’Sullivan MV et al
Australia/NSW360/2020	EPI_ISL_451621	2020-04-17	Pathology West - NSW Health Pathology	NSW Health Pathology - Institute of Clinical Pathology and Medical Research; Westmead Hospital; University of Sydney	CIDM-PH et al. et al
Australia/NSW361/2020	EPI_ISL_451622	2020-04-17	Pathology West - NSW Health Pathology	NSW Health Pathology - Institute of Clinical Pathology and Medical Research; Westmead Hospital; University of Sydney	CIDM-PH et al. et al
Australia/NSW362/2020	EPI_ISL_451623	2020-04-15	Pathology West - NSW Health Pathology	NSW Health Pathology - Institute of Clinical Pathology and Medical Research; Westmead Hospital; University of Sydney	CIDM-PH et al. et al
Australia/NSW3628/2020	EPI_ISL_717701	2020-12-14	Area of Virology, Serology and Virology Division (SAViD), New South Wales Health Pathology Randwick	Virology Research Laboratory; Area of Virology, Serology and Virology Division (SAViD), New South Wales Health Pathology Randwick	Foster et al
Australia/NSW3629/2020	EPI_ISL_717702	2020-12-14	Area of Virology, Serology and Virology Division (SAViD), New South Wales Health Pathology Randwick	Virology Research Laboratory; Area of Virology, Serology and Virology Division (SAViD), New South Wales Health Pathology Randwick	Foster et al
Australia/NSW363/2020	EPI_ISL_451624	2020-04-19	Pathology West - NSW Health Pathology	NSW Health Pathology - Institute of Clinical Pathology and Medical Research; Westmead Hospital; University of Sydney	CIDM-PH et al. et al
Australia/NSW3631/2020	EPI_ISL_717703	2020-12-08	Area of Virology, Serology and Virology Division (SAViD), New South Wales Health Pathology Randwick	Virology Research Laboratory; Area of Virology, Serology and Virology Division (SAViD), New South Wales Health Pathology Randwick	Foster et al
Australia/NSW3634/2020	EPI_ISL_717704	2020-12-10	Area of Virology, Serology and Virology Division (SAViD), New South Wales Health Pathology Randwick	Virology Research Laboratory; Area of Virology, Serology and Virology Division (SAViD), New South Wales Health Pathology Randwick	Foster et al
Australia/NSW3638/2020	EPI_ISL_717705	2020-12-12	Area of Virology, Serology and Virology Division (SAViD), New South Wales Health Pathology Randwick	Virology Research Laboratory; Area of Virology, Serology and Virology Division (SAViD), New South Wales Health Pathology Randwick	Foster et al
Australia/NSW3639/2020	EPI_ISL_717706	2020-12-11	Area of Virology, Serology and Virology Division (SAViD), New South Wales Health Pathology Randwick	Virology Research Laboratory; Area of Virology, Serology and Virology Division (SAViD), New South Wales Health Pathology Randwick	Foster et al
Australia/NSW364/2020	EPI_ISL_451625	2020-04-14	Pathology West - NSW Health Pathology	NSW Health Pathology - Institute of Clinical Pathology and Medical Research; Westmead Hospital; University of Sydney	CIDM-PH et al. et al
Australia/NSW3642/2020	EPI_ISL_717707	2020-12-12	Area of Virology, Serology and Virology Division (SAViD), New South Wales Health Pathology Randwick	Virology Research Laboratory; Area of Virology, Serology and Virology Division (SAViD), New South Wales Health Pathology Randwick	Foster et al
Australia/NSW3644/2020	EPI_ISL_717708	2020-12-08	Area of Virology, Serology and Virology Division (SAViD), New South Wales Health Pathology Randwick	Virology Research Laboratory; Area of Virology, Serology and Virology Division (SAViD), New South Wales Health Pathology Randwick	Foster et al
Australia/NSW3645/2020	EPI_ISL_717709	2020-12-08	Area of Virology, Serology and Virology Division (SAViD), New South Wales Health Pathology Randwick	Virology Research Laboratory; Area of Virology, Serology and Virology Division (SAViD), New South Wales Health Pathology Randwick	Foster et al
Australia/NSW3646/2020	EPI_ISL_717710	2020-12-08	Area of Virology, Serology and Virology Division (SAViD), New South Wales Health Pathology Randwick	Virology Research Laboratory; Area of Virology, Serology and Virology Division (SAViD), New South Wales Health Pathology Randwick	Foster et al
Australia/NSW3647/2020	EPI_ISL_717711	2020-12-09	Area of Virology, Serology and Virology Division (SAViD), New South Wales Health Pathology Randwick	Virology Research Laboratory; Area of Virology, Serology and Virology Division (SAViD), New South Wales Health Pathology Randwick	Foster et al
Australia/NSW3648/2020	EPI_ISL_717712	2020-12-08	Area of Virology, Serology and Virology Division (SAViD), New South Wales Health Pathology Randwick	Virology Research Laboratory; Area of Virology, Serology and Virology Division (SAViD), New South Wales Health Pathology Randwick	Foster et al
Australia/NSW365/2020	EPI_ISL_451626	2020-04-14	Pathology West - NSW Health Pathology	NSW Health Pathology - Institute of Clinical Pathology and Medical Research; Westmead Hospital; University of Sydney	CIDM-PH et al. et al
Australia/NSW366/2020	EPI_ISL_451627	2020-04-14	Pathology West - NSW Health Pathology	NSW Health Pathology - Institute of Clinical Pathology and Medical Research; Westmead Hospital; University of Sydney	CIDM-PH et al. et al
Australia/NSW3664/2020	EPI_ISL_717713	2020-12-09	Area of Virology, Serology and Virology Division (SAViD), New South Wales Health Pathology Randwick	Virology Research Laboratory; Area of Virology, Serology and Virology Division (SAViD), New South Wales Health Pathology Randwick	Foster et al
Australia/NSW3666/2020	EPI_ISL_710513	2020-12-16	Area of Virology, Serology and Virology Division (SAViD), New South Wales Health Pathology Randwick	Area of Virology, Serology and Virology Division (SAViD), New South Wales Health Pathology Randwick	Rawlinson et al
Australia/NSW367/2020	EPI_ISL_451628	2020-04-14	Pathology West - NSW Health Pathology	NSW Health Pathology - Institute of Clinical Pathology and Medical Research; Westmead Hospital; University of Sydney	CIDM-PH et al. et al
Australia/NSW368/2020	EPI_ISL_451629	2020-04-14	Pathology West - NSW Health Pathology	NSW Health Pathology - Institute of Clinical Pathology and Medical Research; Westmead Hospital; University of Sydney	CIDM-PH et al. et al
Australia/NSW369/2020	EPI_ISL_451630	2020-04-20	Pathology West - NSW Health Pathology	NSW Health Pathology - Institute of Clinical Pathology and Medical Research; Westmead Hospital; University of Sydney	CIDM-PH et al. et al
Australia/NSW37/2020	EPI_ISL_417395	2020-03-10	Centre for Infectious Diseases and Microbiology Public Health	NSW Health Pathology - Institute of Clinical Pathology and Medical Research; Westmead Hospital; University of Sydney	Sintchenko V et al
Australia/NSW370/2020	EPI_ISL_451631	2020-03-26	Laverty Pathology	NSW Health Pathology - Institute of Clinical Pathology and Medical Research; Westmead Hospital; University of Sydney	CIDM-PH et al. et al
Australia/NSW371/2020	EPI_ISL_451632	2020-03-27	South Eastern Area Laboratory Services	NSW Health Pathology - Institute of Clinical Pathology and Medical Research; Westmead Hospital; University of Sydney	CIDM-PH et al. et al
Australia/NSW372/2020	EPI_ISL_699649	2020-03-21	South Eastern Area Laboratory Services	NSW Health Pathology - Institute of Clinical Pathology and Medical Research; Westmead Hospital; University of Sydney	CIDM-PH et al. et al
Australia/NSW3724/2020	EPI_ISL_738137	2020-12-25	Area of Virology, Serology and Virology Division (SAViD), New South Wales Health Pathology Randwick	Area of Virology, Serology and Virology Division (SAViD), New South Wales Health Pathology Randwick	Rawlinson et al
Australia/NSW3725/2020	EPI_ISL_745029	2020-12-28	Area of Virology, Serology and Virology Division (SAViD), New South Wales Health Pathology Randwick	Area of Virology, Serology and Virology Division (SAViD), New South Wales Health Pathology Randwick	Rawlinson et al
Australia/NSW3726/2020	EPI_ISL_745030	2020-12-28	Area of Virology, Serology and Virology Division (SAViD), New South Wales Health Pathology Randwick	Area of Virology, Serology and Virology Division (SAViD), New South Wales Health Pathology Randwick	Rawlinson et al
Australia/NSW3727/2020	EPI_ISL_745031	2020-12-27	Area of Virology, Serology and Virology Division (SAViD), New South Wales Health Pathology Randwick	Area of Virology, Serology and Virology Division (SAViD), New South Wales Health Pathology Randwick	Rawlinson et al
Australia/NSW373/2020	EPI_ISL_451633	2020-03-22	South Eastern Area Laboratory Services	NSW Health Pathology - Institute of Clinical Pathology and Medical Research; Westmead Hospital; University of Sydney	CIDM-PH et al. et al
Australia/NSW374/2020	EPI_ISL_451634	2020-03-21	South Eastern Area Laboratory Services	NSW Health Pathology - Institute of Clinical Pathology and Medical Research; Westmead Hospital; University of Sydney	CIDM-PH et al. et al
Australia/NSW375/2020	EPI_ISL_451635	2020-03-08	South Eastern Area Laboratory Services	NSW Health Pathology - Institute of Clinical Pathology and Medical Research; Westmead Hospital; University of Sydney	CIDM-PH et al. et al
Australia/NSW376/2020	EPI_ISL_451636	2020-03-10	South Eastern Area Laboratory Services	NSW Health Pathology - Institute of Clinical Pathology and Medical Research; Westmead Hospital; University of Sydney	CIDM-PH et al. et al
Australia/NSW377/2020	EPI_ISL_451637	2020-04-13	Pathology West - NSW Health Pathology	NSW Health Pathology - Institute of Clinical Pathology and Medical Research; Westmead Hospital; University of Sydney	CIDM-PH et al. et al
Australia/NSW378/2020	EPI_ISL_451638	2020-04-13	Pathology West - NSW Health Pathology	NSW Health Pathology - Institute of Clinical Pathology and Medical Research; Westmead Hospital; University of Sydney	CIDM-PH et al. et al
Australia/NSW379/2020	EPI_ISL_451639	2020-04-13	Pathology West - NSW Health Pathology	NSW Health Pathology - Institute of Clinical Pathology and Medical Research; Westmead Hospital; University of Sydney	CIDM-PH et al. et al
Australia/NSW38/2020	EPI_ISL_417396	2020-03-10	Centre for Infectious Diseases and Microbiology Public Health	NSW Health Pathology - Institute of Clinical Pathology and Medical Research; Westmead Hospital; University of Sydney	Chen SC et al
Australia/NSW380/2020	EPI_ISL_451640	2020-04-13	Pathology West - NSW Health Pathology	NSW Health Pathology - Institute of Clinical Pathology and Medical Research; Westmead Hospital; University of Sydney	CIDM-PH et al. et al
Australia/NSW381/2020	EPI_ISL_451641	2020-04-06	Laverty Pathology	NSW Health Pathology - Institute of Clinical Pathology and Medical Research; Westmead Hospital; University of Sydney	CIDM-PH et al. et al
Australia/NSW382/2020	EPI_ISL_451642	2020-04-21	Pathology Sydney South West - NSW Health Pathology	NSW Health Pathology - Institute of Clinical Pathology and Medical Research; Westmead Hospital; University of Sydney	CIDM-PH et al. et al
Australia/NSW383/2020	EPI_ISL_451643	2020-04-07	Pathology Sydney South West - NSW Health Pathology	NSW Health Pathology - Institute of Clinical Pathology and Medical Research; Westmead Hospital; University of Sydney	CIDM-PH et al. et al
Australia/NSW39/2020	EPI_ISL_417397	2020-03-11	Centre for Infectious Diseases and Microbiology Public Health	NSW Health Pathology - Institute of Clinical Pathology and Medical Research; Westmead Hospital; University of Sydney	Maddocks S et al
Australia/NSW40/2020	EPI_ISL_417398	2020-03-11	Centre for Infectious Diseases and Microbiology Public Health	NSW Health Pathology - Institute of Clinical Pathology and Medical Research; Westmead Hospital; University of Sydney	Kok J et al
Australia/NSW41/2020	EPI_ISL_417399	2020-03-10	Centre for Infectious Diseases and Microbiology Public Health	NSW Health Pathology - Institute of Clinical Pathology and Medical Research; Westmead Hospital; University of Sydney	Dwyer DE et al
Australia/NSW44/2020	EPI_ISL_417400	2020-03-10	Centre for Infectious Diseases and Microbiology Public Health	NSW Health Pathology - Institute of Clinical Pathology and Medical Research; Westmead Hospital; University of Sydney	Rockett R et al
Australia/NSW45/2020	EPI_ISL_417401	2020-03-13	Centre for Infectious Diseases and Microbiology Public Health	NSW Health Pathology - Institute of Clinical Pathology and Medical Research; Westmead Hospital; University of Sydney	Eden J-S et al
Australia/NSW46/2020	EPI_ISL_427658	2020-03-10	Centre for Infectious Diseases and Microbiology Public Health	NSW Health Pathology - Institute of Clinical Pathology and Medical Research; Westmead Hospital; University of Sydney	Sim E et al
Australia/NSW47/2020	EPI_ISL_417402	2020-03-13	Centre for Infectious Diseases and Microbiology Public Health	NSW Health Pathology - Institute of Clinical Pathology and Medical Research; Westmead Hospital; University of Sydney	Lam C et al
Australia/NSW48/2020	EPI_ISL_417403	2020-03-14	Centre for Infectious Diseases and Microbiology Public Health	NSW Health Pathology - Institute of Clinical Pathology and Medical Research; Westmead Hospital; University of Sydney	Gray K et al
Australia/NSW488/2020	EPI_ISL_455028	2020-04-22	Pathology West - NSW Health Pathology	NSW Health Pathology - Institute of Clinical Pathology and Medical Research; Westmead Hospital; University of Sydney	CIDM-PH et al. et al
Australia/NSW489/2020	EPI_ISL_455029	2020-04-23	Pathology West - NSW Health Pathology	NSW Health Pathology - Institute of Clinical Pathology and Medical Research; Westmead Hospital; University of Sydney	CIDM-PH et al. et al
Australia/NSW49/2020	EPI_ISL_427659	2020-03-10	Centre for Infectious Diseases and Microbiology Public Health	NSW Health Pathology - Institute of Clinical Pathology and Medical Research; Westmead Hospital; University of Sydney	Bachmann N et al
Australia/NSW490/2020	EPI_ISL_455030	2020-04-23	Pathology West - NSW Health Pathology	NSW Health Pathology - Institute of Clinical Pathology and Medical Research; Westmead Hospital; University of Sydney	CIDM-PH et al. et al
Australia/NSW491/2020	EPI_ISL_455031	2020-04-23	Pathology West - NSW Health Pathology	NSW Health Pathology - Institute of Clinical Pathology and Medical Research; Westmead Hospital; University of Sydney	CIDM-PH et al. et al
Australia/NSW492/2020	EPI_ISL_455032	2020-04-23	Pathology West - NSW Health Pathology	NSW Health Pathology - Institute of Clinical Pathology and Medical Research; Westmead Hospital; University of Sydney	CIDM-PH et al. et al
Australia/NSW493/2020	EPI_ISL_455033	2020-04-23	Pathology West - NSW Health Pathology	NSW Health Pathology - Institute of Clinical Pathology and Medical Research; Westmead Hospital; University of Sydney	CIDM-PH et al. et al
Australia/NSW494/2020	EPI_ISL_455034	2020-04-11	Pathology West - NSW Health Pathology	NSW Health Pathology - Institute of Clinical Pathology and Medical Research; Westmead Hospital; University of Sydney	CIDM-PH et al. et al
Australia/NSW495/2020	EPI_ISL_455035	2020-04-26	Pathology West - NSW Health Pathology	NSW Health Pathology - Institute of Clinical Pathology and Medical Research; Westmead Hospital; University of Sydney	CIDM-PH et al. et al
Australia/NSW496/2020	EPI_ISL_455036	2020-03-31	South Eastern Area Laboratory Services	NSW Health Pathology - Institute of Clinical Pathology and Medical Research; Westmead Hospital; University of Sydney	CIDM-PH et al. et al
Australia/NSW497/2020	EPI_ISL_455037	2020-04-07	Pathology Sydney South West - NSW Health Pathology	NSW Health Pathology - Institute of Clinical Pathology and Medical Research; Westmead Hospital; University of Sydney	CIDM-PH et al. et al
Australia/NSW498/2020	EPI_ISL_455038	2020-04-14	Pathology West - NSW Health Pathology	NSW Health Pathology - Institute of Clinical Pathology and Medical Research; Westmead Hospital; University of Sydney	CIDM-PH et al. et al
Australia/NSW499/2020	EPI_ISL_455039	2020-04-14	Pathology West - NSW Health Pathology	NSW Health Pathology - Institute of Clinical Pathology and Medical Research; Westmead Hospital; University of Sydney	CIDM-PH et al. et al
Australia/NSW50/2020	EPI_ISL_417404	2020-03-12	Centre for Infectious Diseases and Microbiology Public Health	NSW Health Pathology - Institute of Clinical Pathology and Medical Research; Westmead Hospital; University of Sydney	Timms V et al
Australia/NSW500/2020	EPI_ISL_455040	2020-04-14	Pathology West - NSW Health Pathology	NSW Health Pathology - Institute of Clinical Pathology and Medical Research; Westmead Hospital; University of Sydney	CIDM-PH et al. et al
Australia/NSW501/2020	EPI_ISL_455041	2020-03-23	Laverty Pathology	NSW Health Pathology - Institute of Clinical Pathology and Medical Research; Westmead Hospital; University of Sydney	CIDM-PH et al. et al
Australia/NSW502/2020	EPI_ISL_455042	2020-03-20	ACT Pathology	NSW Health Pathology - Institute of Clinical Pathology and Medical Research; Westmead Hospital; University of Sydney	CIDM-PH et al. et al
Australia/NSW503/2020	EPI_ISL_455043	2020-03-24	ACT Pathology	NSW Health Pathology - Institute of Clinical Pathology and Medical Research; Westmead Hospital; University of Sydney	CIDM-PH et al. et al
Australia/NSW504/2020	EPI_ISL_455044	2020-03-28	Pathology West - NSW Health Pathology	NSW Health Pathology - Institute of Clinical Pathology and Medical Research; Westmead Hospital; University of Sydney	CIDM-PH et al. et al
Australia/NSW505/2020	EPI_ISL_455045	2020-03-27	Pathology West - NSW Health Pathology	NSW Health Pathology - Institute of Clinical Pathology and Medical Research; Westmead Hospital; University of Sydney	CIDM-PH et al. et al
Australia/NSW506/2020	EPI_ISL_455046	2020-03-29	Pathology West - NSW Health Pathology	NSW Health Pathology - Institute of Clinical Pathology and Medical Research; Westmead Hospital; University of Sydney	CIDM-PH et al. et al
Australia/NSW507/2020	EPI_ISL_455047	2020-04-06	Pathology West - NSW Health Pathology	NSW Health Pathology - Institute of Clinical Pathology and Medical Research; Westmead Hospital; University of Sydney	CIDM-PH et al. et al
Australia/NSW508/2020	EPI_ISL_455048	2020-03-24	Laverty Pathology	NSW Health Pathology - Institute of Clinical Pathology and Medical Research; Westmead Hospital; University of Sydney	CIDM-PH et al. et al
Australia/NSW509/2020	EPI_ISL_455049	2020-04-17	Pathology West - NSW Health Pathology	NSW Health Pathology - Institute of Clinical Pathology and Medical Research; Westmead Hospital; University of Sydney	CIDM-PH et al. et al
Australia/NSW51/2020	EPI_ISL_427660	2020-03-10	Centre for Infectious Diseases and Microbiology Public Health	NSW Health Pathology - Institute of Clinical Pathology and Medical Research; Westmead Hospital; University of Sydney	Rockett R et al
Australia/NSW510/2020	EPI_ISL_455050	2020-03-26	ACT Pathology	NSW Health Pathology - Institute of Clinical Pathology and Medical Research; Westmead Hospital; University of Sydney	CIDM-PH et al. et al
Australia/NSW511/2020	EPI_ISL_455051	2020-03-28	Douglas Hanly Moir Pathology	NSW Health Pathology - Institute of Clinical Pathology and Medical Research; Westmead Hospital; University of Sydney	CIDM-PH et al. et al
Australia/NSW512/2020	EPI_ISL_455052	2020-03-31	Douglas Hanly Moir Pathology	NSW Health Pathology - Institute of Clinical Pathology and Medical Research; Westmead Hospital; University of Sydney	CIDM-PH et al. et al
Australia/NSW513/2020	EPI_ISL_455053	2020-03-28	Douglas Hanly Moir Pathology	NSW Health Pathology - Institute of Clinical Pathology and Medical Research; Westmead Hospital; University of Sydney	CIDM-PH et al. et al
Australia/NSW514/2020	EPI_ISL_455054	2020-04-01	South Eastern Area Laboratory Services	NSW Health Pathology - Institute of Clinical Pathology and Medical Research; Westmead Hospital; University of Sydney	CIDM-PH et al. et al
Australia/NSW515/2020	EPI_ISL_455055	2020-04-30	Pathology West - NSW Health Pathology	NSW Health Pathology - Institute of Clinical Pathology and Medical Research; Westmead Hospital; University of Sydney	CIDM-PH et al. et al
Australia/NSW516/2020	EPI_ISL_455056	2020-04-14	Pathology West - NSW Health Pathology	NSW Health Pathology - Institute of Clinical Pathology and Medical Research; Westmead Hospital; University of Sydney	CIDM-PH et al. et al
Australia/NSW517/2020	EPI_ISL_455057	2020-05-01	Pathology West - NSW Health Pathology	NSW Health Pathology - Institute of Clinical Pathology and Medical Research; Westmead Hospital; University of Sydney	CIDM-PH et al. et al
Australia/NSW518/2020	EPI_ISL_455058	2020-05-05	Pathology West - NSW Health Pathology	NSW Health Pathology - Institute of Clinical Pathology and Medical Research; Westmead Hospital; University of Sydney	CIDM-PH et al. et al
Australia/NSW519/2020	EPI_ISL_455059	2020-04-17	Pathology West - NSW Health Pathology	NSW Health Pathology - Institute of Clinical Pathology and Medical Research; Westmead Hospital; University of Sydney	CIDM-PH et al. et al
Australia/NSW52/2020	EPI_ISL_417405	2020-03-11	Centre for Infectious Diseases and Microbiology Public Health	NSW Health Pathology - Institute of Clinical Pathology and Medical Research; Westmead Hospital; University of Sydney	Gall M et al
Australia/NSW520/2020	EPI_ISL_455060	2020-05-04	Pathology West - NSW Health Pathology	NSW Health Pathology - Institute of Clinical Pathology and Medical Research; Westmead Hospital; University of Sydney	CIDM-PH et al. et al
Australia/NSW521/2020	EPI_ISL_455061	2020-05-03	Pathology West - NSW Health Pathology	NSW Health Pathology - Institute of Clinical Pathology and Medical Research; Westmead Hospital; University of Sydney	CIDM-PH et al. et al
Australia/NSW522/2020	EPI_ISL_455062	2020-04-30	Pathology West - NSW Health Pathology	NSW Health Pathology - Institute of Clinical Pathology and Medical Research; Westmead Hospital; University of Sydney	CIDM-PH et al. et al
Australia/NSW523/2020	EPI_ISL_455063	2020-03-26	Laverty Pathology	NSW Health Pathology - Institute of Clinical Pathology and Medical Research; Westmead Hospital; University of Sydney	CIDM-PH et al. et al
Australia/NSW524/2020	EPI_ISL_455064	2020-03-26	Pathology West - NSW Health Pathology	NSW Health Pathology - Institute of Clinical Pathology and Medical Research; Westmead Hospital; University of Sydney	CIDM-PH et al. et al
Australia/NSW525/2020	EPI_ISL_455065	2020-03-31	Douglas Hanly Moir Pathology	NSW Health Pathology - Institute of Clinical Pathology and Medical Research; Westmead Hospital; University of Sydney	CIDM-PH et al. et al
Australia/NSW526/2020	EPI_ISL_699652	2020-04-11	Pathology West - NSW Health Pathology	NSW Health Pathology - Institute of Clinical Pathology and Medical Research; Westmead Hospital; University of Sydney	CIDM-PH et al. et al
Australia/NSW527/2020	EPI_ISL_455066	2020-05-01	Pathology West - NSW Health Pathology	NSW Health Pathology - Institute of Clinical Pathology and Medical Research; Westmead Hospital; University of Sydney	CIDM-PH et al. et al
Australia/NSW528/2020	EPI_ISL_455067	2020-03-19	Pathology West - NSW Health Pathology	NSW Health Pathology - Institute of Clinical Pathology and Medical Research; Westmead Hospital; University of Sydney	CIDM-PH et al. et al
Australia/NSW529/2020	EPI_ISL_455068	2020-05-05	Childrens Hospital Westmead	NSW Health Pathology - Institute of Clinical Pathology and Medical Research; Westmead Hospital; University of Sydney	CIDM-PH et al. et al
Australia/NSW53/2020	EPI_ISL_417406	2020-03-11	Centre for Infectious Diseases and Microbiology Public Health	NSW Health Pathology - Institute of Clinical Pathology and Medical Research; Westmead Hospital; University of Sydney	Arnott A et al
Australia/NSW530/2020	EPI_ISL_455069	2020-05-07	Pathology West - NSW Health Pathology	NSW Health Pathology - Institute of Clinical Pathology and Medical Research; Westmead Hospital; University of Sydney	CIDM-PH et al. et al
Australia/NSW531/2020	EPI_ISL_455070	2020-05-06	Pathology West - NSW Health Pathology	NSW Health Pathology - Institute of Clinical Pathology and Medical Research; Westmead Hospital; University of Sydney	CIDM-PH et al. et al
Australia/NSW532/2020	EPI_ISL_455071	2020-05-08	Pathology Sydney South West - NSW Health Pathology	NSW Health Pathology - Institute of Clinical Pathology and Medical Research; Westmead Hospital; University of Sydney	CIDM-PH et al. et al
Australia/NSW533/2020	EPI_ISL_455072	2020-05-07	Sullivan Nicolaides Pathology	NSW Health Pathology - Institute of Clinical Pathology and Medical Research; Westmead Hospital; University of Sydney	CIDM-PH et al. et al
Australia/NSW534/2020	EPI_ISL_455073	2020-05-07	Sullivan Nicolaides Pathology	NSW Health Pathology - Institute of Clinical Pathology and Medical Research; Westmead Hospital; University of Sydney	CIDM-PH et al. et al
Australia/NSW535/2020	EPI_ISL_455074	2020-05-13	ACT Pathology	NSW Health Pathology - Institute of Clinical Pathology and Medical Research; Westmead Hospital; University of Sydney	CIDM-PH et al. et al
Australia/NSW536/2020	EPI_ISL_455075	2020-03-25	South Eastern Area Laboratory Services	NSW Health Pathology - Institute of Clinical Pathology and Medical Research; Westmead Hospital; University of Sydney	CIDM-PH et al. et al
Australia/NSW537/2020	EPI_ISL_455076	2020-03-26	South Eastern Area Laboratory Services	NSW Health Pathology - Institute of Clinical Pathology and Medical Research; Westmead Hospital; University of Sydney	CIDM-PH et al. et al
Australia/NSW538/2020	EPI_ISL_455077	2020-03-28	South Eastern Area Laboratory Services	NSW Health Pathology - Institute of Clinical Pathology and Medical Research; Westmead Hospital; University of Sydney	CIDM-PH et al. et al
Australia/NSW539/2020	EPI_ISL_455078	2020-03-25	South Eastern Area Laboratory Services	NSW Health Pathology - Institute of Clinical Pathology and Medical Research; Westmead Hospital; University of Sydney	CIDM-PH et al. et al
Australia/NSW54/2020	EPI_ISL_417407	2020-03-14	Centre for Infectious Diseases and Microbiology Public Health	NSW Health Pathology - Institute of Clinical Pathology and Medical Research; Westmead Hospital; University of Sydney	Sadsad R et al
Australia/NSW540/2020	EPI_ISL_455079	2020-03-22	South Eastern Area Laboratory Services	NSW Health Pathology - Institute of Clinical Pathology and Medical Research; Westmead Hospital; University of Sydney	CIDM-PH et al. et al
Australia/NSW541/2020	EPI_ISL_455080	2020-03-22	South Eastern Area Laboratory Services	NSW Health Pathology - Institute of Clinical Pathology and Medical Research; Westmead Hospital; University of Sydney	CIDM-PH et al. et al
Australia/NSW542/2020	EPI_ISL_455081	2020-03-31	South Eastern Area Laboratory Services	NSW Health Pathology - Institute of Clinical Pathology and Medical Research; Westmead Hospital; University of Sydney	CIDM-PH et al. et al
Australia/NSW543/2020	EPI_ISL_455082	2020-03-31	South Eastern Area Laboratory Services	NSW Health Pathology - Institute of Clinical Pathology and Medical Research; Westmead Hospital; University of Sydney	CIDM-PH et al. et al
Australia/NSW544/2020	EPI_ISL_455083	2020-04-06	South Eastern Area Laboratory Services	NSW Health Pathology - Institute of Clinical Pathology and Medical Research; Westmead Hospital; University of Sydney	CIDM-PH et al. et al
Australia/NSW545/2020	EPI_ISL_455084	2020-04-05	South Eastern Area Laboratory Services	NSW Health Pathology - Institute of Clinical Pathology and Medical Research; Westmead Hospital; University of Sydney	CIDM-PH et al. et al
Australia/NSW546/2020	EPI_ISL_455085	2020-04-12	South Eastern Area Laboratory Services	NSW Health Pathology - Institute of Clinical Pathology and Medical Research; Westmead Hospital; University of Sydney	CIDM-PH et al. et al
Australia/NSW547/2020	EPI_ISL_455086	2020-04-03	South Eastern Area Laboratory Services	NSW Health Pathology - Institute of Clinical Pathology and Medical Research; Westmead Hospital; University of Sydney	CIDM-PH et al. et al
Australia/NSW548/2020	EPI_ISL_455087	2020-03-23	South Eastern Area Laboratory Services	NSW Health Pathology - Institute of Clinical Pathology and Medical Research; Westmead Hospital; University of Sydney	CIDM-PH et al. et al
Australia/NSW549/2020	EPI_ISL_455088	2020-03-21	South Eastern Area Laboratory Services	NSW Health Pathology - Institute of Clinical Pathology and Medical Research; Westmead Hospital; University of Sydney	CIDM-PH et al. et al
Australia/NSW550/2020	EPI_ISL_455089	2020-03-20	South Eastern Area Laboratory Services	NSW Health Pathology - Institute of Clinical Pathology and Medical Research; Westmead Hospital; University of Sydney	CIDM-PH et al. et al
Australia/NSW551/2020	EPI_ISL_455090	2020-05-12	South Eastern Area Laboratory Services	NSW Health Pathology - Institute of Clinical Pathology and Medical Research; Westmead Hospital; University of Sydney	CIDM-PH et al. et al
Australia/NSW552/2020	EPI_ISL_455091	2020-05-13	South Eastern Area Laboratory Services	NSW Health Pathology - Institute of Clinical Pathology and Medical Research; Westmead Hospital; University of Sydney	CIDM-PH et al. et al
Australia/NSW553/2020	EPI_ISL_455092	2020-05-18	South Eastern Area Laboratory Services	NSW Health Pathology - Institute of Clinical Pathology and Medical Research; Westmead Hospital; University of Sydney	CIDM-PH et al. et al
Australia/NSW554/2020	EPI_ISL_455093	2020-05-20	South Eastern Area Laboratory Services	NSW Health Pathology - Institute of Clinical Pathology and Medical Research; Westmead Hospital; University of Sydney	CIDM-PH et al. et al
Australia/NSW555/2020	EPI_ISL_455094	2020-03-29	Pathology Sydney South West - NSW Health Pathology	NSW Health Pathology - Institute of Clinical Pathology and Medical Research; Westmead Hospital; University of Sydney	CIDM-PH et al. et al
Australia/NSW556/2020	EPI_ISL_455095	2020-04-14	Pathology West - NSW Health Pathology	NSW Health Pathology - Institute of Clinical Pathology and Medical Research; Westmead Hospital; University of Sydney	CIDM-PH et al. et al
Australia/NSW557/2020	EPI_ISL_455096	2020-03-27	South Eastern Area Laboratory Services	NSW Health Pathology - Institute of Clinical Pathology and Medical Research; Westmead Hospital; University of Sydney	CIDM-PH et al. et al
Australia/NSW558/2020	EPI_ISL_455097	2020-04-17	South Eastern Area Laboratory Services	NSW Health Pathology - Institute of Clinical Pathology and Medical Research; Westmead Hospital; University of Sydney	CIDM-PH et al. et al
Australia/NSW559/2020	EPI_ISL_455098	2020-03-22	South Eastern Area Laboratory Services	NSW Health Pathology - Institute of Clinical Pathology and Medical Research; Westmead Hospital; University of Sydney	CIDM-PH et al. et al
Australia/NSW56/2020	EPI_ISL_417408	2020-03-17	Centre for Infectious Diseases and Microbiology Public Health	NSW Health Pathology - Institute of Clinical Pathology and Medical Research; Westmead Hospital; University of Sydney	Carter I et al
Australia/NSW560/2020	EPI_ISL_455099	2020-05-24	South Eastern Area Laboratory Services	NSW Health Pathology - Institute of Clinical Pathology and Medical Research; Westmead Hospital; University of Sydney	CIDM-PH et al. et al
Australia/NSW561/2020	EPI_ISL_478673	2020-03-31	Pathology North - Royal North Shore Hospital - NSW Health Pathology	NSW Health Pathology - Institute of Clinical Pathology and Medical Research; Westmead Hospital; University of Sydney	CIDM-PH et al. et al
Australia/NSW562/2020	EPI_ISL_478674	2020-03-30	Pathology North - Royal North Shore Hospital - NSW Health Pathology	NSW Health Pathology - Institute of Clinical Pathology and Medical Research; Westmead Hospital; University of Sydney	CIDM-PH et al. et al
Australia/NSW563/2020	EPI_ISL_478675	2020-03-23	Sydney South West Pathology Service (SSWPS) - Liverpool Hospital - NSW Health Pathology	NSW Health Pathology - Institute of Clinical Pathology and Medical Research; Westmead Hospital; University of Sydney	CIDM-PH et al. et al
Australia/NSW564/2020	EPI_ISL_478676	2020-03-24	Sydney South West Pathology Service (SSWPS) - Liverpool Hospital - NSW Health Pathology	NSW Health Pathology - Institute of Clinical Pathology and Medical Research; Westmead Hospital; University of Sydney	CIDM-PH et al. et al
Australia/NSW565/2020	EPI_ISL_478677	2020-03-24	Sydney South West Pathology Service (SSWPS) - Liverpool Hospital - NSW Health Pathology	NSW Health Pathology - Institute of Clinical Pathology and Medical Research; Westmead Hospital; University of Sydney	CIDM-PH et al. et al
Australia/NSW566/2020	EPI_ISL_478678	2020-03-24	Sydney South West Pathology Service (SSWPS) - Liverpool Hospital - NSW Health Pathology	NSW Health Pathology - Institute of Clinical Pathology and Medical Research; Westmead Hospital; University of Sydney	CIDM-PH et al. et al
Australia/NSW567/2020	EPI_ISL_478679	2020-03-25	Sydney South West Pathology Service (SSWPS) - Liverpool Hospital - NSW Health Pathology	NSW Health Pathology - Institute of Clinical Pathology and Medical Research; Westmead Hospital; University of Sydney	CIDM-PH et al. et al
Australia/NSW568/2020	EPI_ISL_478680	2020-03-25	Sydney South West Pathology Service (SSWPS) - Liverpool Hospital - NSW Health Pathology	NSW Health Pathology - Institute of Clinical Pathology and Medical Research; Westmead Hospital; University of Sydney	CIDM-PH et al. et al
Australia/NSW569/2020	EPI_ISL_478681	2020-03-26	Sydney South West Pathology Service (SSWPS) - Liverpool Hospital - NSW Health Pathology	NSW Health Pathology - Institute of Clinical Pathology and Medical Research; Westmead Hospital; University of Sydney	CIDM-PH et al. et al
Australia/NSW57/2020	EPI_ISL_417409	2020-03-16	Centre for Infectious Diseases and Microbiology Public Health	NSW Health Pathology - Institute of Clinical Pathology and Medical Research; Westmead Hospital; University of Sydney	Rahman H et al
Australia/NSW570/2020	EPI_ISL_478682	2020-03-23	Sydney South West Pathology Service (SSWPS) - Liverpool Hospital - NSW Health Pathology	NSW Health Pathology - Institute of Clinical Pathology and Medical Research; Westmead Hospital; University of Sydney	CIDM-PH et al. et al
Australia/NSW571/2020	EPI_ISL_478683	2020-03-20	South Eastern Area Laboratory Services (SEALS)	NSW Health Pathology - Institute of Clinical Pathology and Medical Research; Westmead Hospital; University of Sydney	CIDM-PH et al. et al
Australia/NSW572/2020	EPI_ISL_478684	2020-03-20	South Eastern Area Laboratory Services (SEALS)	NSW Health Pathology - Institute of Clinical Pathology and Medical Research; Westmead Hospital; University of Sydney	CIDM-PH et al. et al
Australia/NSW573/2020	EPI_ISL_478685	2020-03-20	South Eastern Area Laboratory Services (SEALS)	NSW Health Pathology - Institute of Clinical Pathology and Medical Research; Westmead Hospital; University of Sydney	CIDM-PH et al. et al
Australia/NSW574/2020	EPI_ISL_478686	2020-03-20	South Eastern Area Laboratory Services (SEALS)	NSW Health Pathology - Institute of Clinical Pathology and Medical Research; Westmead Hospital; University of Sydney	CIDM-PH et al. et al
Australia/NSW575/2020	EPI_ISL_478687	2020-03-20	South Eastern Area Laboratory Services (SEALS)	NSW Health Pathology - Institute of Clinical Pathology and Medical Research; Westmead Hospital; University of Sydney	CIDM-PH et al. et al
Australia/NSW576/2020	EPI_ISL_478688	2020-03-20	South Eastern Area Laboratory Services (SEALS)	NSW Health Pathology - Institute of Clinical Pathology and Medical Research; Westmead Hospital; University of Sydney	CIDM-PH et al. et al
Australia/NSW577/2020	EPI_ISL_478689	2020-03-20	South Eastern Area Laboratory Services (SEALS)	NSW Health Pathology - Institute of Clinical Pathology and Medical Research; Westmead Hospital; University of Sydney	CIDM-PH et al. et al
Australia/NSW578/2020	EPI_ISL_478690	2020-03-21	South Eastern Area Laboratory Services (SEALS)	NSW Health Pathology - Institute of Clinical Pathology and Medical Research; Westmead Hospital; University of Sydney	CIDM-PH et al. et al
Australia/NSW579/2020	EPI_ISL_478691	2020-03-22	South Eastern Area Laboratory Services (SEALS)	NSW Health Pathology - Institute of Clinical Pathology and Medical Research; Westmead Hospital; University of Sydney	CIDM-PH et al. et al
Australia/NSW58/2020	EPI_ISL_417410	2020-03-16	Centre for Infectious Diseases and Microbiology Public Health	NSW Health Pathology - Institute of Clinical Pathology and Medical Research; Westmead Hospital; University of Sydney	Holmes EC et al
Australia/NSW580/2020	EPI_ISL_478692	2020-03-22	South Eastern Area Laboratory Services (SEALS)	NSW Health Pathology - Institute of Clinical Pathology and Medical Research; Westmead Hospital; University of Sydney	CIDM-PH et al. et al
Australia/NSW581/2020	EPI_ISL_478693	2020-03-30	South Eastern Area Laboratory Services (SEALS)	NSW Health Pathology - Institute of Clinical Pathology and Medical Research; Westmead Hospital; University of Sydney	CIDM-PH et al. et al
Australia/NSW582/2020	EPI_ISL_478694	2020-03-14	South Eastern Area Laboratory Services (SEALS)	NSW Health Pathology - Institute of Clinical Pathology and Medical Research; Westmead Hospital; University of Sydney	CIDM-PH et al. et al
Australia/NSW583/2020	EPI_ISL_478695	2020-03-14	South Eastern Area Laboratory Services (SEALS)	NSW Health Pathology - Institute of Clinical Pathology and Medical Research; Westmead Hospital; University of Sydney	CIDM-PH et al. et al
Australia/NSW584/2020	EPI_ISL_478696	2020-03-16	South Eastern Area Laboratory Services (SEALS)	NSW Health Pathology - Institute of Clinical Pathology and Medical Research; Westmead Hospital; University of Sydney	CIDM-PH et al. et al
Australia/NSW585/2020	EPI_ISL_478697	2020-03-16	South Eastern Area Laboratory Services (SEALS)	NSW Health Pathology - Institute of Clinical Pathology and Medical Research; Westmead Hospital; University of Sydney	CIDM-PH et al. et al
Australia/NSW586/2020	EPI_ISL_478698	2020-03-16	South Eastern Area Laboratory Services (SEALS)	NSW Health Pathology - Institute of Clinical Pathology and Medical Research; Westmead Hospital; University of Sydney	CIDM-PH et al. et al
Australia/NSW587/2020	EPI_ISL_478699	2020-03-14	South Eastern Area Laboratory Services (SEALS)	NSW Health Pathology - Institute of Clinical Pathology and Medical Research; Westmead Hospital; University of Sydney	CIDM-PH et al. et al
Australia/NSW588/2020	EPI_ISL_478700	2020-03-31	South Eastern Area Laboratory Services (SEALS)	NSW Health Pathology - Institute of Clinical Pathology and Medical Research; Westmead Hospital; University of Sydney	CIDM-PH et al. et al
Australia/NSW589/2020	EPI_ISL_478701	2020-04-01	South Eastern Area Laboratory Services (SEALS)	NSW Health Pathology - Institute of Clinical Pathology and Medical Research; Westmead Hospital; University of Sydney	CIDM-PH et al. et al
Australia/NSW59/2020	EPI_ISL_427662	2020-03-16	Centre for Infectious Diseases and Microbiology Public Health	NSW Health Pathology - Institute of Clinical Pathology and Medical Research; Westmead Hospital; University of Sydney	Lam C et al
Australia/NSW590/2020	EPI_ISL_478702	2020-03-26	South Eastern Area Laboratory Services (SEALS)	NSW Health Pathology - Institute of Clinical Pathology and Medical Research; Westmead Hospital; University of Sydney	CIDM-PH et al. et al
Australia/NSW591/2020	EPI_ISL_478703	2020-03-19	South Eastern Area Laboratory Services (SEALS)	NSW Health Pathology - Institute of Clinical Pathology and Medical Research; Westmead Hospital; University of Sydney	CIDM-PH et al. et al
Australia/NSW592/2020	EPI_ISL_478704	2020-03-13	South Eastern Area Laboratory Services (SEALS)	NSW Health Pathology - Institute of Clinical Pathology and Medical Research; Westmead Hospital; University of Sydney	CIDM-PH et al. et al
Australia/NSW593/2020	EPI_ISL_478705	2020-04-20	South Eastern Area Laboratory Services (SEALS)	NSW Health Pathology - Institute of Clinical Pathology and Medical Research; Westmead Hospital; University of Sydney	CIDM-PH et al. et al
Australia/NSW594/2020	EPI_ISL_478706	2020-03-28	Sydney South West Pathology Service (SSWPS) - Liverpool Hospital - NSW Health Pathology	NSW Health Pathology - Institute of Clinical Pathology and Medical Research; Westmead Hospital; University of Sydney	CIDM-PH et al. et al
Australia/NSW595/2020	EPI_ISL_478707	2020-04-08	Sydney South West Pathology Service (SSWPS) - Liverpool Hospital - NSW Health Pathology	NSW Health Pathology - Institute of Clinical Pathology and Medical Research; Westmead Hospital; University of Sydney	CIDM-PH et al. et al
Australia/NSW596/2020	EPI_ISL_478708	2020-03-27	South Eastern Area Laboratory Services (SEALS)	NSW Health Pathology - Institute of Clinical Pathology and Medical Research; Westmead Hospital; University of Sydney	CIDM-PH et al. et al
Australia/NSW597/2020	EPI_ISL_478709	2020-06-08	South Eastern Area Laboratory Services (SEALS)	NSW Health Pathology - Institute of Clinical Pathology and Medical Research; Westmead Hospital; University of Sydney	CIDM-PH et al. et al
Australia/NSW598/2020	EPI_ISL_478710	2020-06-08	South Eastern Area Laboratory Services (SEALS)	NSW Health Pathology - Institute of Clinical Pathology and Medical Research; Westmead Hospital; University of Sydney	CIDM-PH et al. et al
Australia/NSW599/2020	EPI_ISL_478711	2020-06-12	South Eastern Area Laboratory Services (SEALS)	NSW Health Pathology - Institute of Clinical Pathology and Medical Research; Westmead Hospital; University of Sydney	CIDM-PH et al. et al
Australia/NSW60/2020	EPI_ISL_427663	2020-03-16	Centre for Infectious Diseases and Microbiology Public Health	NSW Health Pathology - Institute of Clinical Pathology and Medical Research; Westmead Hospital; University of Sydney	Timms V et al
Australia/NSW600/2020	EPI_ISL_478712	2020-04-17	Sydney South West Pathology Service (SSWPS) - Liverpool Hospital - NSW Health Pathology	NSW Health Pathology - Institute of Clinical Pathology and Medical Research; Westmead Hospital; University of Sydney	CIDM-PH et al. et al
Australia/NSW601/2020	EPI_ISL_478713	2020-04-13	Sydney South West Pathology Service (SSWPS) - Liverpool Hospital - NSW Health Pathology	NSW Health Pathology - Institute of Clinical Pathology and Medical Research; Westmead Hospital; University of Sydney	CIDM-PH et al. et al
Australia/NSW602/2020	EPI_ISL_478714	2020-04-09	Sydney South West Pathology Service (SSWPS) - Liverpool Hospital - NSW Health Pathology	NSW Health Pathology - Institute of Clinical Pathology and Medical Research; Westmead Hospital; University of Sydney	CIDM-PH et al. et al
Australia/NSW603/2020	EPI_ISL_478715	2020-04-08	Sydney South West Pathology Service (SSWPS) - Liverpool Hospital - NSW Health Pathology	NSW Health Pathology - Institute of Clinical Pathology and Medical Research; Westmead Hospital; University of Sydney	CIDM-PH et al. et al
Australia/NSW604/2020	EPI_ISL_478716	2020-04-07	Sydney South West Pathology Service (SSWPS) - Liverpool Hospital - NSW Health Pathology	NSW Health Pathology - Institute of Clinical Pathology and Medical Research; Westmead Hospital; University of Sydney	CIDM-PH et al. et al
Australia/NSW605/2020	EPI_ISL_478717	2020-06-19	Sydney South West Pathology Service (SSWPS) - Concord Repatriation General Hospital - NSW Health Pathology	NSW Health Pathology - Institute of Clinical Pathology and Medical Research; Westmead Hospital; University of Sydney	CIDM-PH et al. et al
Australia/NSW606/2020	EPI_ISL_478718	2020-06-19	Sydney South West Pathology Service (SSWPS) - Concord Repatriation General Hospital - NSW Health Pathology	NSW Health Pathology - Institute of Clinical Pathology and Medical Research; Westmead Hospital; University of Sydney	CIDM-PH et al. et al
Australia/NSW607/2020	EPI_ISL_490017	2020-03-13	South Eastern Area Laboratory Services (SEALS)	NSW Health Pathology - Institute of Clinical Pathology and Medical Research; Westmead Hospital; University of Sydney	CIDM-PH et al. et al
Australia/NSW608/2020	EPI_ISL_490018	2020-03-16	South Eastern Area Laboratory Services (SEALS)	NSW Health Pathology - Institute of Clinical Pathology and Medical Research; Westmead Hospital; University of Sydney	CIDM-PH et al. et al
Australia/NSW609/2020	EPI_ISL_490105	2020-04-01	South Eastern Area Laboratory Services (SEALS)	NSW Health Pathology - Institute of Clinical Pathology and Medical Research; Westmead Hospital; University of Sydney	CIDM-PH et al. et al
Australia/NSW61/2020	EPI_ISL_417411	2020-03-17	Centre for Infectious Diseases and Microbiology Public Health	NSW Health Pathology - Institute of Clinical Pathology and Medical Research; Westmead Hospital; University of Sydney	O’Sullivan MV et al
Australia/NSW610/2020	EPI_ISL_490019	2020-04-14	South Eastern Area Laboratory Services (SEALS)	NSW Health Pathology - Institute of Clinical Pathology and Medical Research; Westmead Hospital; University of Sydney	CIDM-PH et al. et al
Australia/NSW611/2020	EPI_ISL_490020	2020-04-08	Sydney South West Pathology Service (SSWPS) - Liverpool Hospital - NSW Health Pathology	NSW Health Pathology - Institute of Clinical Pathology and Medical Research; Westmead Hospital; University of Sydney	CIDM-PH et al. et al
Australia/NSW612/2020	EPI_ISL_490021	2020-06-10	South Eastern Area Laboratory Services (SEALS)	NSW Health Pathology - Institute of Clinical Pathology and Medical Research; Westmead Hospital; University of Sydney	CIDM-PH et al. et al
Australia/NSW613/2020	EPI_ISL_490022	2020-06-07	South Eastern Area Laboratory Services (SEALS)	NSW Health Pathology - Institute of Clinical Pathology and Medical Research; Westmead Hospital; University of Sydney	CIDM-PH et al. et al
Australia/NSW614/2020	EPI_ISL_490023	2020-06-13	South Eastern Area Laboratory Services (SEALS)	NSW Health Pathology - Institute of Clinical Pathology and Medical Research; Westmead Hospital; University of Sydney	CIDM-PH et al. et al
Australia/NSW615/2020	EPI_ISL_490024	2020-05-27	South Eastern Area Laboratory Services (SEALS)	NSW Health Pathology - Institute of Clinical Pathology and Medical Research; Westmead Hospital; University of Sydney	CIDM-PH et al. et al
Australia/NSW616/2020	EPI_ISL_490025	2020-06-16	South Eastern Area Laboratory Services (SEALS)	NSW Health Pathology - Institute of Clinical Pathology and Medical Research; Westmead Hospital; University of Sydney	CIDM-PH et al. et al
Australia/NSW617/2020	EPI_ISL_490026	2020-06-12	South Eastern Area Laboratory Services (SEALS)	NSW Health Pathology - Institute of Clinical Pathology and Medical Research; Westmead Hospital; University of Sydney	CIDM-PH et al. et al
Australia/NSW618/2020	EPI_ISL_490027	2020-06-19	South Eastern Area Laboratory Services (SEALS)	NSW Health Pathology - Institute of Clinical Pathology and Medical Research; Westmead Hospital; University of Sydney	CIDM-PH et al. et al
Australia/NSW619/2020	EPI_ISL_490028	2020-06-19	South Eastern Area Laboratory Services (SEALS)	NSW Health Pathology - Institute of Clinical Pathology and Medical Research; Westmead Hospital; University of Sydney	CIDM-PH et al. et al
Australia/NSW62/2020	EPI_ISL_417412	2020-03-17	Centre for Infectious Diseases and Microbiology Public Health	NSW Health Pathology - Institute of Clinical Pathology and Medical Research; Westmead Hospital; University of Sydney	Sintchenko V et al
Australia/NSW620/2020	EPI_ISL_490029	2020-06-19	South Eastern Area Laboratory Services (SEALS)	NSW Health Pathology - Institute of Clinical Pathology and Medical Research; Westmead Hospital; University of Sydney	CIDM-PH et al. et al
Australia/NSW621/2020	EPI_ISL_490030	2020-05-31	South Eastern Area Laboratory Services (SEALS)	NSW Health Pathology - Institute of Clinical Pathology and Medical Research; Westmead Hospital; University of Sydney	CIDM-PH et al. et al
Australia/NSW622/2020	EPI_ISL_490031	2020-04-01	South Eastern Area Laboratory Services (SEALS)	NSW Health Pathology - Institute of Clinical Pathology and Medical Research; Westmead Hospital; University of Sydney	CIDM-PH et al. et al
Australia/NSW623/2020	EPI_ISL_490032	2020-03-25	South Eastern Area Laboratory Services (SEALS)	NSW Health Pathology - Institute of Clinical Pathology and Medical Research; Westmead Hospital; University of Sydney	CIDM-PH et al. et al
Australia/NSW624/2020	EPI_ISL_490033	2020-04-02	South Eastern Area Laboratory Services (SEALS)	NSW Health Pathology - Institute of Clinical Pathology and Medical Research; Westmead Hospital; University of Sydney	CIDM-PH et al. et al
Australia/NSW625/2020	EPI_ISL_490034	2020-03-25	South Eastern Area Laboratory Services (SEALS)	NSW Health Pathology - Institute of Clinical Pathology and Medical Research; Westmead Hospital; University of Sydney	CIDM-PH et al. et al
Australia/NSW626/2020	EPI_ISL_490035	2020-03-30	South Eastern Area Laboratory Services (SEALS)	NSW Health Pathology - Institute of Clinical Pathology and Medical Research; Westmead Hospital; University of Sydney	CIDM-PH et al. et al
Australia/NSW627/2020	EPI_ISL_490036	2020-06-24	Pathology West - NSW Health Pathology	NSW Health Pathology - Institute of Clinical Pathology and Medical Research; Westmead Hospital; University of Sydney	CIDM-PH et al. et al
Australia/NSW628/2020	EPI_ISL_490037	2020-03-19	Sydney South West Pathology Service (SSWPS) - Liverpool Hospital - NSW Health Pathology	NSW Health Pathology - Institute of Clinical Pathology and Medical Research; Westmead Hospital; University of Sydney	CIDM-PH et al. et al
Australia/NSW629/2020	EPI_ISL_490038	2020-07-07	Pathology West - NSW Health Pathology	NSW Health Pathology - Institute of Clinical Pathology and Medical Research; Westmead Hospital; University of Sydney	CIDM-PH et al. et al
Australia/NSW63/2020	EPI_ISL_427664	2020-03-10	Centre for Infectious Diseases and Microbiology Public Health	NSW Health Pathology - Institute of Clinical Pathology and Medical Research; Westmead Hospital; University of Sydney	Timms V et al
Australia/NSW630/2020	EPI_ISL_490039	2020-07-07	Pathology West - NSW Health Pathology	NSW Health Pathology - Institute of Clinical Pathology and Medical Research; Westmead Hospital; University of Sydney	CIDM-PH et al. et al
Australia/NSW631/2020	EPI_ISL_490040	2020-06-09	South Eastern Area Laboratory Services (SEALS)	NSW Health Pathology - Institute of Clinical Pathology and Medical Research; Westmead Hospital; University of Sydney	CIDM-PH et al. et al
Australia/NSW632/2020	EPI_ISL_490041	2020-06-16	South Eastern Area Laboratory Services (SEALS)	NSW Health Pathology - Institute of Clinical Pathology and Medical Research; Westmead Hospital; University of Sydney	CIDM-PH et al. et al
Australia/NSW633/2020	EPI_ISL_490042	2020-07-01	South Eastern Area Laboratory Services (SEALS)	NSW Health Pathology - Institute of Clinical Pathology and Medical Research; Westmead Hospital; University of Sydney	CIDM-PH et al. et al
Australia/NSW634/2020	EPI_ISL_490043	2020-07-05	Pathology North Hunter- NSW Health Pathology	NSW Health Pathology - Institute of Clinical Pathology and Medical Research; Westmead Hospital; University of Sydney	CIDM-PH et al. et al
Australia/NSW635/2020	EPI_ISL_490044	2020-07-08	Pathology West - NSW Health Pathology	NSW Health Pathology - Institute of Clinical Pathology and Medical Research; Westmead Hospital; University of Sydney	CIDM-PH et al. et al
Australia/NSW636/2020	EPI_ISL_490045	2020-07-05	South Eastern Area Laboratory Services (SEALS)	NSW Health Pathology - Institute of Clinical Pathology and Medical Research; Westmead Hospital; University of Sydney	CIDM-PH et al. et al
Australia/NSW637/2020	EPI_ISL_490046	2020-07-10	Pathology West - NSW Health Pathology	NSW Health Pathology - Institute of Clinical Pathology and Medical Research; Westmead Hospital; University of Sydney	CIDM-PH et al. et al
Australia/NSW638/2020	EPI_ISL_498748	2020-03-24	Pathology West - NSW Health Pathology	NSW Health Pathology - Institute of Clinical Pathology and Medical Research; Westmead Hospital; University of Sydney	CIDM-PH et al. et al
Australia/NSW639/2020	EPI_ISL_498749	2020-03-24	Pathology West - NSW Health Pathology	NSW Health Pathology - Institute of Clinical Pathology and Medical Research; Westmead Hospital; University of Sydney	CIDM-PH et al. et al
Australia/NSW64/2020	EPI_ISL_427773	2020-03-20	Centre for Infectious Diseases and Microbiology Public Health	NSW Health Pathology - Institute of Clinical Pathology and Medical Research; Westmead Hospital; University of Sydney	Lam C et al
Australia/NSW640/2020	EPI_ISL_498750	2020-03-26	Pathology West - NSW Health Pathology	NSW Health Pathology - Institute of Clinical Pathology and Medical Research; Westmead Hospital; University of Sydney	CIDM-PH et al. et al
Australia/NSW641/2020	EPI_ISL_498751	2020-03-20	South Eastern Area Laboratory Services (SEALS)	NSW Health Pathology - Institute of Clinical Pathology and Medical Research; Westmead Hospital; University of Sydney	CIDM-PH et al. et al
Australia/NSW642/2020	EPI_ISL_498761	2020-07-10	Pathology West - NSW Health Pathology	NSW Health Pathology - Institute of Clinical Pathology and Medical Research; Westmead Hospital; University of Sydney	CIDM-PH et al. et al
Australia/NSW643/2020	EPI_ISL_498762	2020-07-10	Pathology West - NSW Health Pathology	NSW Health Pathology - Institute of Clinical Pathology and Medical Research; Westmead Hospital; University of Sydney	CIDM-PH et al. et al
Australia/NSW644/2020	EPI_ISL_498763	2020-07-10	Sydney South West Pathology Service (SSWPS) - Liverpool Hospital - NSW Health Pathology	NSW Health Pathology - Institute of Clinical Pathology and Medical Research; Westmead Hospital; University of Sydney	CIDM-PH et al. et al
Australia/NSW645/2020	EPI_ISL_498764	2020-07-12	Sydney South West Pathology Service (SSWPS) - Liverpool Hospital - NSW Health Pathology	NSW Health Pathology - Institute of Clinical Pathology and Medical Research; Westmead Hospital; University of Sydney	CIDM-PH et al. et al
Australia/NSW646/2020	EPI_ISL_498765	2020-07-01	Sydney South West Pathology Service (SSWPS) - Concord Repatriation General Hospital - NSW Health Pathology	NSW Health Pathology - Institute of Clinical Pathology and Medical Research; Westmead Hospital; University of Sydney	CIDM-PH et al. et al
Australia/NSW647/2020	EPI_ISL_498766	2020-07-12	Pathology West - NSW Health Pathology	NSW Health Pathology - Institute of Clinical Pathology and Medical Research; Westmead Hospital; University of Sydney	CIDM-PH et al. et al
Australia/NSW648/2020	EPI_ISL_498767	2020-07-12	Pathology West - NSW Health Pathology	NSW Health Pathology - Institute of Clinical Pathology and Medical Research; Westmead Hospital; University of Sydney	CIDM-PH et al. et al
Australia/NSW649/2020	EPI_ISL_498768	2020-07-12	South Eastern Area Laboratory Services (SEALS)	NSW Health Pathology - Institute of Clinical Pathology and Medical Research; Westmead Hospital; University of Sydney	CIDM-PH et al. et al
Australia/NSW65/2020	EPI_ISL_427645	2020-03-04	Centre for Infectious Diseases and Microbiology Public Health	NSW Health Pathology - Institute of Clinical Pathology and Medical Research; Westmead Hospital; University of Sydney	Gray K et al
Australia/NSW650/2020	EPI_ISL_498769	2020-07-11	Laverty Pathology	NSW Health Pathology - Institute of Clinical Pathology and Medical Research; Westmead Hospital; University of Sydney	CIDM-PH et al. et al
Australia/NSW651/2020	EPI_ISL_498770	2020-07-11	Laverty Pathology	NSW Health Pathology - Institute of Clinical Pathology and Medical Research; Westmead Hospital; University of Sydney	CIDM-PH et al. et al
Australia/NSW652/2020	EPI_ISL_498771	2020-07-11	Laverty Pathology	NSW Health Pathology - Institute of Clinical Pathology and Medical Research; Westmead Hospital; University of Sydney	CIDM-PH et al. et al
Australia/NSW653/2020	EPI_ISL_498772	2020-07-11	Laverty Pathology	NSW Health Pathology - Institute of Clinical Pathology and Medical Research; Westmead Hospital; University of Sydney	CIDM-PH et al. et al
Australia/NSW654/2020	EPI_ISL_498773	2020-07-11	Douglass Hanly Moir Pathology	NSW Health Pathology - Institute of Clinical Pathology and Medical Research; Westmead Hospital; University of Sydney	CIDM-PH et al. et al
Australia/NSW655/2020	EPI_ISL_498774	2020-07-12	Histopath	NSW Health Pathology - Institute of Clinical Pathology and Medical Research; Westmead Hospital; University of Sydney	CIDM-PH et al. et al
Australia/NSW656/2020	EPI_ISL_498775	2020-07-12	Histopath	NSW Health Pathology - Institute of Clinical Pathology and Medical Research; Westmead Hospital; University of Sydney	CIDM-PH et al. et al
Australia/NSW657/2020	EPI_ISL_498776	2020-07-19	Pathology West - NSW Health Pathology	NSW Health Pathology - Institute of Clinical Pathology and Medical Research; Westmead Hospital; University of Sydney	CIDM-PH et al. et al
Australia/NSW658/2020	EPI_ISL_498777	2020-07-13	Pathology West - NSW Health Pathology	NSW Health Pathology - Institute of Clinical Pathology and Medical Research; Westmead Hospital; University of Sydney	CIDM-PH et al. et al
Australia/NSW659/2020	EPI_ISL_498778	2020-07-16	Sydney South West Pathology Service (SSWPS) - Liverpool Hospital - NSW Health Pathology	NSW Health Pathology - Institute of Clinical Pathology and Medical Research; Westmead Hospital; University of Sydney	CIDM-PH et al. et al
Australia/NSW66/2020	EPI_ISL_427646	2020-03-05	Centre for Infectious Diseases and Microbiology Public Health	NSW Health Pathology - Institute of Clinical Pathology and Medical Research; Westmead Hospital; University of Sydney	Timms V et al
Australia/NSW660/2020	EPI_ISL_498779	2020-07-18	Pathology West - NSW Health Pathology	NSW Health Pathology - Institute of Clinical Pathology and Medical Research; Westmead Hospital; University of Sydney	CIDM-PH et al. et al
Australia/NSW661/2020	EPI_ISL_498780	2020-07-12	Pathology West - NSW Health Pathology	NSW Health Pathology - Institute of Clinical Pathology and Medical Research; Westmead Hospital; University of Sydney	CIDM-PH et al. et al
Australia/NSW662/2020	EPI_ISL_498781	2020-07-13	Sydney South West Pathology Service (SSWPS) - Liverpool Hospital - NSW Health Pathology	NSW Health Pathology - Institute of Clinical Pathology and Medical Research; Westmead Hospital; University of Sydney	CIDM-PH et al. et al
Australia/NSW663/2020	EPI_ISL_498782	2020-07-14	Sydney South West Pathology Service (SSWPS) - Liverpool Hospital - NSW Health Pathology	NSW Health Pathology - Institute of Clinical Pathology and Medical Research; Westmead Hospital; University of Sydney	CIDM-PH et al. et al
Australia/NSW67/2020	EPI_ISL_427733	2020-03-18	Centre for Infectious Diseases and Microbiology Public Health	NSW Health Pathology - Institute of Clinical Pathology and Medical Research; Westmead Hospital; University of Sydney	Gall M et al
Australia/NSW672/2020	EPI_ISL_513315	2020-04-02	South Eastern Area Laboratory Services (SEALS)	NSW Health Pathology - Institute of Clinical Pathology and Medical Research; Westmead Hospital; University of Sydney	CIDM-PH et al. et al
Australia/NSW673/2020	EPI_ISL_513316	2020-04-09	South Eastern Area Laboratory Services (SEALS)	NSW Health Pathology - Institute of Clinical Pathology and Medical Research; Westmead Hospital; University of Sydney	CIDM-PH et al. et al
Australia/NSW674/2020	EPI_ISL_513317	2020-03-26	South Eastern Area Laboratory Services (SEALS)	NSW Health Pathology - Institute of Clinical Pathology and Medical Research; Westmead Hospital; University of Sydney	CIDM-PH et al. et al
Australia/NSW675/2020	EPI_ISL_513318	2020-07-12	Histopath	NSW Health Pathology - Institute of Clinical Pathology and Medical Research; Westmead Hospital; University of Sydney	CIDM-PH et al. et al
Australia/NSW676/2020	EPI_ISL_513319	2020-07-12	Histopath	NSW Health Pathology - Institute of Clinical Pathology and Medical Research; Westmead Hospital; University of Sydney	CIDM-PH et al. et al
Australia/NSW677/2020	EPI_ISL_513320	2020-07-16	Histopath	NSW Health Pathology - Institute of Clinical Pathology and Medical Research; Westmead Hospital; University of Sydney	CIDM-PH et al. et al
Australia/NSW678/2020	EPI_ISL_513321	2020-07-18	Pathology West - NSW Health Pathology	NSW Health Pathology - Institute of Clinical Pathology and Medical Research; Westmead Hospital; University of Sydney	CIDM-PH et al. et al
Australia/NSW679/2020	EPI_ISL_513322	2020-07-17	Pathology West - NSW Health Pathology	NSW Health Pathology - Institute of Clinical Pathology and Medical Research; Westmead Hospital; University of Sydney	CIDM-PH et al. et al
Australia/NSW68/2020	EPI_ISL_427751	2020-03-24	Centre for Infectious Diseases and Microbiology Public Health	NSW Health Pathology - Institute of Clinical Pathology and Medical Research; Westmead Hospital; University of Sydney	Arnott A et al
Australia/NSW680/2020	EPI_ISL_513323	2020-07-16	Sydney South West Pathology Service (SSWPS) - Liverpool Hospital - NSW Health Pathology	NSW Health Pathology - Institute of Clinical Pathology and Medical Research; Westmead Hospital; University of Sydney	CIDM-PH et al. et al
Australia/NSW681/2020	EPI_ISL_513324	2020-07-15	Pathology West - NSW Health Pathology	NSW Health Pathology - Institute of Clinical Pathology and Medical Research; Westmead Hospital; University of Sydney	CIDM-PH et al. et al
Australia/NSW682/2020	EPI_ISL_513325	2020-07-17	Pathology West - NSW Health Pathology	NSW Health Pathology - Institute of Clinical Pathology and Medical Research; Westmead Hospital; University of Sydney	CIDM-PH et al. et al
Australia/NSW683/2020	EPI_ISL_513326	2020-07-18	Pathology West - NSW Health Pathology	NSW Health Pathology - Institute of Clinical Pathology and Medical Research; Westmead Hospital; University of Sydney	CIDM-PH et al. et al
Australia/NSW684/2020	EPI_ISL_513327	2020-07-18	Sydney South West Pathology Service (SSWPS) - Liverpool Hospital - NSW Health Pathology	NSW Health Pathology - Institute of Clinical Pathology and Medical Research; Westmead Hospital; University of Sydney	CIDM-PH et al. et al
Australia/NSW685/2020	EPI_ISL_513328	2020-07-17	Sydney South West Pathology Service (SSWPS) - Liverpool Hospital - NSW Health Pathology	NSW Health Pathology - Institute of Clinical Pathology and Medical Research; Westmead Hospital; University of Sydney	CIDM-PH et al. et al
Australia/NSW686/2020	EPI_ISL_513329	2020-07-15	Sydney South West Pathology Service (SSWPS) - Liverpool Hospital - NSW Health Pathology	NSW Health Pathology - Institute of Clinical Pathology and Medical Research; Westmead Hospital; University of Sydney	CIDM-PH et al. et al
Australia/NSW687/2020	EPI_ISL_513330	2020-07-13	St Vincent's Pathology (SydPath)	NSW Health Pathology - Institute of Clinical Pathology and Medical Research; Westmead Hospital; University of Sydney	CIDM-PH et al. et al
Australia/NSW688/2020	EPI_ISL_513331	2020-07-18	Australian Clinical Labs	NSW Health Pathology - Institute of Clinical Pathology and Medical Research; Westmead Hospital; University of Sydney	CIDM-PH et al. et al
Australia/NSW689/2020	EPI_ISL_513332	2020-07-18	Pathology West - NSW Health Pathology	NSW Health Pathology - Institute of Clinical Pathology and Medical Research; Westmead Hospital; University of Sydney	CIDM-PH et al. et al
Australia/NSW69/2020	EPI_ISL_427705	2020-03-20	Centre for Infectious Diseases and Microbiology Public Health	NSW Health Pathology - Institute of Clinical Pathology and Medical Research; Westmead Hospital; University of Sydney	Sadsad R et al
Australia/NSW690/2020	EPI_ISL_513333	2020-07-20	Sydney South West Pathology Service (SSWPS) - Liverpool Hospital - NSW Health Pathology	NSW Health Pathology - Institute of Clinical Pathology and Medical Research; Westmead Hospital; University of Sydney	CIDM-PH et al. et al
Australia/NSW691/2020	EPI_ISL_513334	2020-07-20	Sydney South West Pathology Service (SSWPS) - Liverpool Hospital - NSW Health Pathology	NSW Health Pathology - Institute of Clinical Pathology and Medical Research; Westmead Hospital; University of Sydney	CIDM-PH et al. et al
Australia/NSW692/2020	EPI_ISL_513335	2020-07-20	Pathology North - Hunter - NSW Health Pathology	NSW Health Pathology - Institute of Clinical Pathology and Medical Research; Westmead Hospital; University of Sydney	CIDM-PH et al. et al
Australia/NSW693/2020	EPI_ISL_513336	2020-07-20	Sydney South West Pathology Service (SSWPS) - Liverpool Hospital - NSW Health Pathology	NSW Health Pathology - Institute of Clinical Pathology and Medical Research; Westmead Hospital; University of Sydney	CIDM-PH et al. et al
Australia/NSW694/2020	EPI_ISL_513337	2020-07-20	Sydney South West Pathology Service (SSWPS) - Liverpool Hospital - NSW Health Pathology	NSW Health Pathology - Institute of Clinical Pathology and Medical Research; Westmead Hospital; University of Sydney	CIDM-PH et al. et al
Australia/NSW695/2020	EPI_ISL_513338	2020-07-20	Pathology West - NSW Health Pathology	NSW Health Pathology - Institute of Clinical Pathology and Medical Research; Westmead Hospital; University of Sydney	CIDM-PH et al. et al
Australia/NSW696/2020	EPI_ISL_513339	2020-07-21	Pathology West - NSW Health Pathology	NSW Health Pathology - Institute of Clinical Pathology and Medical Research; Westmead Hospital; University of Sydney	CIDM-PH et al. et al
Australia/NSW697/2020	EPI_ISL_513340	2020-07-22	Austech Medical Laboratories	NSW Health Pathology - Institute of Clinical Pathology and Medical Research; Westmead Hospital; University of Sydney	CIDM-PH et al. et al
Australia/NSW698/2020	EPI_ISL_513341	2020-07-22	Medlab Pathology	NSW Health Pathology - Institute of Clinical Pathology and Medical Research; Westmead Hospital; University of Sydney	CIDM-PH et al. et al
Australia/NSW699/2020	EPI_ISL_513342	2020-07-22	Pathology West - NSW Health Pathology	NSW Health Pathology - Institute of Clinical Pathology and Medical Research; Westmead Hospital; University of Sydney	CIDM-PH et al. et al
Australia/NSW70/2020	EPI_ISL_427757	2020-03-22	Centre for Infectious Diseases and Microbiology Public Health	NSW Health Pathology - Institute of Clinical Pathology and Medical Research; Westmead Hospital; University of Sydney	Draper J et al
Australia/NSW700/2020	EPI_ISL_513343	2020-07-24	Children Westmead Hospital	NSW Health Pathology - Institute of Clinical Pathology and Medical Research; Westmead Hospital; University of Sydney	CIDM-PH et al. et al
Australia/NSW701/2020	EPI_ISL_513344	2020-07-24	Children Westmead Hospital	NSW Health Pathology - Institute of Clinical Pathology and Medical Research; Westmead Hospital; University of Sydney	CIDM-PH et al. et al
Australia/NSW702/2020	EPI_ISL_513345	2020-07-25	Pathology West - NSW Health Pathology	NSW Health Pathology - Institute of Clinical Pathology and Medical Research; Westmead Hospital; University of Sydney	CIDM-PH et al. et al
Australia/NSW703/2020	EPI_ISL_513346	2020-07-25	Pathology West - NSW Health Pathology	NSW Health Pathology - Institute of Clinical Pathology and Medical Research; Westmead Hospital; University of Sydney	CIDM-PH et al. et al
Australia/NSW704/2020	EPI_ISL_513347	2020-07-21	St Vincent's Pathology (SydPath)	NSW Health Pathology - Institute of Clinical Pathology and Medical Research; Westmead Hospital; University of Sydney	CIDM-PH et al. et al
Australia/NSW705/2020	EPI_ISL_513348	2020-07-25	4Cyte Pathology	NSW Health Pathology - Institute of Clinical Pathology and Medical Research; Westmead Hospital; University of Sydney	CIDM-PH et al. et al
Australia/NSW706/2020	EPI_ISL_513349	2020-07-25	4Cyte Pathology	NSW Health Pathology - Institute of Clinical Pathology and Medical Research; Westmead Hospital; University of Sydney	CIDM-PH et al. et al
Australia/NSW707/2020	EPI_ISL_513350	2020-07-25	Pathology West - NSW Health Pathology	NSW Health Pathology - Institute of Clinical Pathology and Medical Research; Westmead Hospital; University of Sydney	CIDM-PH et al. et al
Australia/NSW708/2020	EPI_ISL_513351	2020-07-25	Pathology West - NSW Health Pathology	NSW Health Pathology - Institute of Clinical Pathology and Medical Research; Westmead Hospital; University of Sydney	CIDM-PH et al. et al
Australia/NSW709/2020	EPI_ISL_513352	2020-07-25	South Eastern Area Laboratory Services (SEALS)	NSW Health Pathology - Institute of Clinical Pathology and Medical Research; Westmead Hospital; University of Sydney	CIDM-PH et al. et al
Australia/NSW71/2020	EPI_ISL_427759	2020-03-22	Centre for Infectious Diseases and Microbiology Public Health	NSW Health Pathology - Institute of Clinical Pathology and Medical Research; Westmead Hospital; University of Sydney	Sim E et al
Australia/NSW710/2020	EPI_ISL_513353	2020-07-26	St Vincent's Pathology (SydPath)	NSW Health Pathology - Institute of Clinical Pathology and Medical Research; Westmead Hospital; University of Sydney	CIDM-PH et al. et al
Australia/NSW711/2020	EPI_ISL_513354	2020-07-26	St Vincent's Pathology (SydPath)	NSW Health Pathology - Institute of Clinical Pathology and Medical Research; Westmead Hospital; University of Sydney	CIDM-PH et al. et al
Australia/NSW712/2020	EPI_ISL_513355	2020-07-26	St Vincent's Pathology (SydPath)	NSW Health Pathology - Institute of Clinical Pathology and Medical Research; Westmead Hospital; University of Sydney	CIDM-PH et al. et al
Australia/NSW713/2020	EPI_ISL_513356	2020-07-26	St Vincent's Pathology (SydPath)	NSW Health Pathology - Institute of Clinical Pathology and Medical Research; Westmead Hospital; University of Sydney	CIDM-PH et al. et al
Australia/NSW714/2020	EPI_ISL_513357	2020-07-30	Douglas Hanly Moir	NSW Health Pathology - Institute of Clinical Pathology and Medical Research; Westmead Hospital; University of Sydney	CIDM-PH et al. et al
Australia/NSW715/2020	EPI_ISL_513358	2020-07-28	Pathology West - NSW Health Pathology	NSW Health Pathology - Institute of Clinical Pathology and Medical Research; Westmead Hospital; University of Sydney	CIDM-PH et al. et al
Australia/NSW716/2020	EPI_ISL_513359	2020-07-28	Pathology West - NSW Health Pathology	NSW Health Pathology - Institute of Clinical Pathology and Medical Research; Westmead Hospital; University of Sydney	CIDM-PH et al. et al
Australia/NSW717/2020	EPI_ISL_513360	2020-07-27	Pathology North - Hunter - NSW Health Pathology	NSW Health Pathology - Institute of Clinical Pathology and Medical Research; Westmead Hospital; University of Sydney	CIDM-PH et al. et al
Australia/NSW718/2020	EPI_ISL_513361	2020-07-27	St Vincent's Pathology (SydPath)	NSW Health Pathology - Institute of Clinical Pathology and Medical Research; Westmead Hospital; University of Sydney	CIDM-PH et al. et al
Australia/NSW719/2020	EPI_ISL_513362	2020-07-27	St Vincent's Pathology (SydPath)	NSW Health Pathology - Institute of Clinical Pathology and Medical Research; Westmead Hospital; University of Sydney	CIDM-PH et al. et al
Australia/NSW72/2020	EPI_ISL_427744	2020-03-22	Centre for Infectious Diseases and Microbiology Public Health	NSW Health Pathology - Institute of Clinical Pathology and Medical Research; Westmead Hospital; University of Sydney	Bachmann N et al
Australia/NSW720/2020	EPI_ISL_513363	2020-07-27	St Vincent's Pathology (SydPath)	NSW Health Pathology - Institute of Clinical Pathology and Medical Research; Westmead Hospital; University of Sydney	CIDM-PH et al. et al
Australia/NSW721/2020	EPI_ISL_513364	2020-07-27	St Vincent's Pathology (SydPath)	NSW Health Pathology - Institute of Clinical Pathology and Medical Research; Westmead Hospital; University of Sydney	CIDM-PH et al. et al
Australia/NSW722/2020	EPI_ISL_513365	2020-07-27	St Vincent's Pathology (SydPath)	NSW Health Pathology - Institute of Clinical Pathology and Medical Research; Westmead Hospital; University of Sydney	CIDM-PH et al. et al
Australia/NSW723/2020	EPI_ISL_513366	2020-07-24	Sydney South West Pathology Service (SSWPS) - Liverpool Hospital - NSW Health Pathology	NSW Health Pathology - Institute of Clinical Pathology and Medical Research; Westmead Hospital; University of Sydney	CIDM-PH et al. et al
Australia/NSW724/2020	EPI_ISL_513367	2020-07-24	Sydney South West Pathology Service (SSWPS) - Liverpool Hospital - NSW Health Pathology	NSW Health Pathology - Institute of Clinical Pathology and Medical Research; Westmead Hospital; University of Sydney	CIDM-PH et al. et al
Australia/NSW725/2020	EPI_ISL_513368	2020-07-27	Pathology North - Hunter - NSW Health Pathology	NSW Health Pathology - Institute of Clinical Pathology and Medical Research; Westmead Hospital; University of Sydney	CIDM-PH et al. et al
Australia/NSW726/2020	EPI_ISL_513369	2020-07-29	Pathology West - NSW Health Pathology	NSW Health Pathology - Institute of Clinical Pathology and Medical Research; Westmead Hospital; University of Sydney	CIDM-PH et al. et al
Australia/NSW727/2020	EPI_ISL_513370	2020-07-29	Pathology West - NSW Health Pathology	NSW Health Pathology - Institute of Clinical Pathology and Medical Research; Westmead Hospital; University of Sydney	CIDM-PH et al. et al
Australia/NSW728/2020	EPI_ISL_513371	2020-07-29	Pathology West - NSW Health Pathology	NSW Health Pathology - Institute of Clinical Pathology and Medical Research; Westmead Hospital; University of Sydney	CIDM-PH et al. et al
Australia/NSW729/2020	EPI_ISL_513372	2020-07-29	St Vincent's Pathology (SydPath)	NSW Health Pathology - Institute of Clinical Pathology and Medical Research; Westmead Hospital; University of Sydney	CIDM-PH et al. et al
Australia/NSW73/2020	EPI_ISL_427750	2020-03-24	Centre for Infectious Diseases and Microbiology Public Health	NSW Health Pathology - Institute of Clinical Pathology and Medical Research; Westmead Hospital; University of Sydney	Rockett R et al
Australia/NSW730/2020	EPI_ISL_513373	2020-07-27	Sydney South West Pathology Service (SSWPS) - Liverpool Hospital - NSW Health Pathology	NSW Health Pathology - Institute of Clinical Pathology and Medical Research; Westmead Hospital; University of Sydney	CIDM-PH et al. et al
Australia/NSW731/2020	EPI_ISL_513374	2020-07-27	Sydney South West Pathology Service (SSWPS) - Liverpool Hospital - NSW Health Pathology	NSW Health Pathology - Institute of Clinical Pathology and Medical Research; Westmead Hospital; University of Sydney	CIDM-PH et al. et al
Australia/NSW732/2020	EPI_ISL_513375	2020-07-29	Pathology North - Royal North Shore Hospital - NSW Health Pathology	NSW Health Pathology - Institute of Clinical Pathology and Medical Research; Westmead Hospital; University of Sydney	CIDM-PH et al. et al
Australia/NSW733/2020	EPI_ISL_513376	2020-07-28	Pathology North - Royal North Shore Hospital - NSW Health Pathology	NSW Health Pathology - Institute of Clinical Pathology and Medical Research; Westmead Hospital; University of Sydney	CIDM-PH et al. et al
Australia/NSW734/2020	EPI_ISL_513377	2020-07-27	South Eastern Area Laboratory Services (SEALS)	NSW Health Pathology - Institute of Clinical Pathology and Medical Research; Westmead Hospital; University of Sydney	CIDM-PH et al. et al
Australia/NSW735/2020	EPI_ISL_513378	2020-07-25	Pathology West - NSW Health Pathology	NSW Health Pathology - Institute of Clinical Pathology and Medical Research; Westmead Hospital; University of Sydney	CIDM-PH et al. et al
Australia/NSW736/2020	EPI_ISL_513379	2020-07-29	St Vincent's Pathology (SydPath)	NSW Health Pathology - Institute of Clinical Pathology and Medical Research; Westmead Hospital; University of Sydney	CIDM-PH et al. et al
Australia/NSW737/2020	EPI_ISL_513380	2020-07-30	Pathology West - NSW Health Pathology	NSW Health Pathology - Institute of Clinical Pathology and Medical Research; Westmead Hospital; University of Sydney	CIDM-PH et al. et al
Australia/NSW738/2020	EPI_ISL_513381	2020-07-29	Sydney South West Pathology Service (SSWPS) - Liverpool Hospital - NSW Health Pathology	NSW Health Pathology - Institute of Clinical Pathology and Medical Research; Westmead Hospital; University of Sydney	CIDM-PH et al. et al
Australia/NSW739/2020	EPI_ISL_513382	2020-07-29	Sydney South West Pathology Service (SSWPS) - Liverpool Hospital - NSW Health Pathology	NSW Health Pathology - Institute of Clinical Pathology and Medical Research; Westmead Hospital; University of Sydney	CIDM-PH et al. et al
Australia/NSW74/2020	EPI_ISL_427706	2020-03-19	Centre for Infectious Diseases and Microbiology Public Health	NSW Health Pathology - Institute of Clinical Pathology and Medical Research; Westmead Hospital; University of Sydney	Lam C et al
Australia/NSW740/2020	EPI_ISL_513383	2020-07-30	Sydney South West Pathology Service (SSWPS) - Liverpool Hospital - NSW Health Pathology	NSW Health Pathology - Institute of Clinical Pathology and Medical Research; Westmead Hospital; University of Sydney	CIDM-PH et al. et al
Australia/NSW741/2020	EPI_ISL_513384	2020-07-30	St Vincent's Pathology (SydPath)	NSW Health Pathology - Institute of Clinical Pathology and Medical Research; Westmead Hospital; University of Sydney	CIDM-PH et al. et al
Australia/NSW742/2020	EPI_ISL_513385	2020-07-30	St Vincent's Pathology (SydPath)	NSW Health Pathology - Institute of Clinical Pathology and Medical Research; Westmead Hospital; University of Sydney	CIDM-PH et al. et al
Australia/NSW743/2020	EPI_ISL_513386	2020-07-24	Pathology North - NSW Health Pathology	NSW Health Pathology - Institute of Clinical Pathology and Medical Research; Westmead Hospital; University of Sydney	CIDM-PH et al. et al
Australia/NSW744/2020	EPI_ISL_513387	2020-07-24	Pathology North - NSW Health Pathology	NSW Health Pathology - Institute of Clinical Pathology and Medical Research; Westmead Hospital; University of Sydney	CIDM-PH et al. et al
Australia/NSW745/2020	EPI_ISL_513388	2020-07-28	Pathology North - NSW Health Pathology	NSW Health Pathology - Institute of Clinical Pathology and Medical Research; Westmead Hospital; University of Sydney	CIDM-PH et al. et al
Australia/NSW746/2020	EPI_ISL_699650	2020-07-27	Douglas Hanly Moir	NSW Health Pathology - Institute of Clinical Pathology and Medical Research; Westmead Hospital; University of Sydney	CIDM-PH et al. et al
Australia/NSW747/2020	EPI_ISL_513389	2020-07-20	Douglas Hanly Moir	NSW Health Pathology - Institute of Clinical Pathology and Medical Research; Westmead Hospital; University of Sydney	CIDM-PH et al. et al
Australia/NSW748/2020	EPI_ISL_513390	2020-07-31	Pathology West - NSW Health Pathology	NSW Health Pathology - Institute of Clinical Pathology and Medical Research; Westmead Hospital; University of Sydney	CIDM-PH et al. et al
Australia/NSW749/2020	EPI_ISL_513391	2020-07-31	Pathology West - NSW Health Pathology	NSW Health Pathology - Institute of Clinical Pathology and Medical Research; Westmead Hospital; University of Sydney	CIDM-PH et al. et al
Australia/NSW75/2020	EPI_ISL_427703	2020-03-16	Centre for Infectious Diseases and Microbiology Public Health	NSW Health Pathology - Institute of Clinical Pathology and Medical Research; Westmead Hospital; University of Sydney	Gray K et al
Australia/NSW750/2020	EPI_ISL_513392	2020-07-30	Pathology West - NSW Health Pathology	NSW Health Pathology - Institute of Clinical Pathology and Medical Research; Westmead Hospital; University of Sydney	CIDM-PH et al. et al
Australia/NSW751/2020	EPI_ISL_513393	2020-08-01	Pathology West - NSW Health Pathology	NSW Health Pathology - Institute of Clinical Pathology and Medical Research; Westmead Hospital; University of Sydney	CIDM-PH et al. et al
Australia/NSW752/2020	EPI_ISL_513394	2020-07-30	Pathology West - NSW Health Pathology	NSW Health Pathology - Institute of Clinical Pathology and Medical Research; Westmead Hospital; University of Sydney	CIDM-PH et al. et al
Australia/NSW753/2020	EPI_ISL_513395	2020-07-31	Pathology West - NSW Health Pathology	NSW Health Pathology - Institute of Clinical Pathology and Medical Research; Westmead Hospital; University of Sydney	CIDM-PH et al. et al
Australia/NSW754/2020	EPI_ISL_513396	2020-07-22	St Vincent's Pathology (SydPath)	NSW Health Pathology - Institute of Clinical Pathology and Medical Research; Westmead Hospital; University of Sydney	CIDM-PH et al. et al
Australia/NSW755/2020	EPI_ISL_513397	2020-07-20	St Vincent's Pathology (SydPath)	NSW Health Pathology - Institute of Clinical Pathology and Medical Research; Westmead Hospital; University of Sydney	CIDM-PH et al. et al
Australia/NSW756/2020	EPI_ISL_513398	2020-07-20	St Vincent's Pathology (SydPath)	NSW Health Pathology - Institute of Clinical Pathology and Medical Research; Westmead Hospital; University of Sydney	CIDM-PH et al. et al
Australia/NSW757/2020	EPI_ISL_513399	2020-07-19	St Vincent's Pathology (SydPath)	NSW Health Pathology - Institute of Clinical Pathology and Medical Research; Westmead Hospital; University of Sydney	CIDM-PH et al. et al
Australia/NSW758/2020	EPI_ISL_513400	2020-07-28	Sydney South West Pathology Service (SSWPS) - Royal Prince Alfred Hospital - NSW Health Pathology	NSW Health Pathology - Institute of Clinical Pathology and Medical Research; Westmead Hospital; University of Sydney	CIDM-PH et al. et al
Australia/NSW759/2020	EPI_ISL_513401	2020-07-28	Sydney South West Pathology Service (SSWPS) - Liverpool Hospital - NSW Health Pathology	NSW Health Pathology - Institute of Clinical Pathology and Medical Research; Westmead Hospital; University of Sydney	CIDM-PH et al. et al
Australia/NSW76/2020	EPI_ISL_427704	2020-03-19	Centre for Infectious Diseases and Microbiology Public Health	NSW Health Pathology - Institute of Clinical Pathology and Medical Research; Westmead Hospital; University of Sydney	Timms V et al
Australia/NSW760/2020	EPI_ISL_513402	2020-08-03	4Cyte Pathology	NSW Health Pathology - Institute of Clinical Pathology and Medical Research; Westmead Hospital; University of Sydney	CIDM-PH et al. et al
Australia/NSW761/2020	EPI_ISL_513403	2020-07-20	Laverty Pathology	NSW Health Pathology - Institute of Clinical Pathology and Medical Research; Westmead Hospital; University of Sydney	CIDM-PH et al. et al
Australia/NSW762/2020	EPI_ISL_513404	2020-07-21	Laverty Pathology	NSW Health Pathology - Institute of Clinical Pathology and Medical Research; Westmead Hospital; University of Sydney	CIDM-PH et al. et al
Australia/NSW763/2020	EPI_ISL_513405	2020-07-21	Laverty Pathology	NSW Health Pathology - Institute of Clinical Pathology and Medical Research; Westmead Hospital; University of Sydney	CIDM-PH et al. et al
Australia/NSW764/2020	EPI_ISL_513406	2020-07-21	Laverty Pathology	NSW Health Pathology - Institute of Clinical Pathology and Medical Research; Westmead Hospital; University of Sydney	CIDM-PH et al. et al
Australia/NSW765/2020	EPI_ISL_513407	2020-07-21	Laverty Pathology	NSW Health Pathology - Institute of Clinical Pathology and Medical Research; Westmead Hospital; University of Sydney	CIDM-PH et al. et al
Australia/NSW766/2020	EPI_ISL_513408	2020-07-28	Laverty Pathology	NSW Health Pathology - Institute of Clinical Pathology and Medical Research; Westmead Hospital; University of Sydney	CIDM-PH et al. et al
Australia/NSW767/2020	EPI_ISL_513409	2020-07-31	Sydney South West Pathology Service (SSWPS) - Liverpool Hospital - NSW Health Pathology	NSW Health Pathology - Institute of Clinical Pathology and Medical Research; Westmead Hospital; University of Sydney	CIDM-PH et al. et al
Australia/NSW768/2020	EPI_ISL_513410	2020-07-31	Sydney South West Pathology Service (SSWPS) - Liverpool Hospital - NSW Health Pathology	NSW Health Pathology - Institute of Clinical Pathology and Medical Research; Westmead Hospital; University of Sydney	CIDM-PH et al. et al
Australia/NSW769/2020	EPI_ISL_513411	2020-08-02	Sydney South West Pathology Service (SSWPS) - Liverpool Hospital - NSW Health Pathology	NSW Health Pathology - Institute of Clinical Pathology and Medical Research; Westmead Hospital; University of Sydney	CIDM-PH et al. et al
Australia/NSW77/2020	EPI_ISL_427729	2020-03-17	Centre for Infectious Diseases and Microbiology Public Health	NSW Health Pathology - Institute of Clinical Pathology and Medical Research; Westmead Hospital; University of Sydney	Gall M et al
Australia/NSW770/2020	EPI_ISL_513412	2020-08-02	Sydney South West Pathology Service (SSWPS) - Liverpool Hospital - NSW Health Pathology	NSW Health Pathology - Institute of Clinical Pathology and Medical Research; Westmead Hospital; University of Sydney	CIDM-PH et al. et al
Australia/NSW771/2020	EPI_ISL_513413	2020-07-30	4Cyte Pathology	NSW Health Pathology - Institute of Clinical Pathology and Medical Research; Westmead Hospital; University of Sydney	CIDM-PH et al. et al
Australia/NSW772/2020	EPI_ISL_526689	2020-07-24	Pathology West - NSW Health Pathology	NSW Health Pathology - Institute of Clinical Pathology and Medical Research; Westmead Hospital; University of Sydney	CIDM-PH et al. et al
Australia/NSW773/2020	EPI_ISL_526115	2020-07-28	Pathology West - NSW Health Pathology	NSW Health Pathology - Institute of Clinical Pathology and Medical Research; Westmead Hospital; University of Sydney	CIDM-PH et al. et al
Australia/NSW774/2020	EPI_ISL_526116	2020-07-28	Pathology West - NSW Health Pathology	NSW Health Pathology - Institute of Clinical Pathology and Medical Research; Westmead Hospital; University of Sydney	CIDM-PH et al. et al
Australia/NSW775/2020	EPI_ISL_526117	2020-07-29	Pathology West - NSW Health Pathology	NSW Health Pathology - Institute of Clinical Pathology and Medical Research; Westmead Hospital; University of Sydney	CIDM-PH et al. et al
Australia/NSW776/2020	EPI_ISL_526118	2020-07-29	Pathology West - NSW Health Pathology	NSW Health Pathology - Institute of Clinical Pathology and Medical Research; Westmead Hospital; University of Sydney	CIDM-PH et al. et al
Australia/NSW777/2020	EPI_ISL_526119	2020-07-29	Sydney South West Pathology Service (SSWPS) - Liverpool Hospital - NSW Health Pathology	NSW Health Pathology - Institute of Clinical Pathology and Medical Research; Westmead Hospital; University of Sydney	CIDM-PH et al. et al
Australia/NSW778/2020	EPI_ISL_526120	2020-07-29	Sydney South West Pathology Service (SSWPS) - Liverpool Hospital - NSW Health Pathology	NSW Health Pathology - Institute of Clinical Pathology and Medical Research; Westmead Hospital; University of Sydney	CIDM-PH et al. et al
Australia/NSW779/2020	EPI_ISL_526121	2020-08-03	St Vincent's Pathology (SydPath)	NSW Health Pathology - Institute of Clinical Pathology and Medical Research; Westmead Hospital; University of Sydney	CIDM-PH et al. et al
Australia/NSW78/2020	EPI_ISL_427770	2020-03-23	Centre for Infectious Diseases and Microbiology Public Health	NSW Health Pathology - Institute of Clinical Pathology and Medical Research; Westmead Hospital; University of Sydney	Arnott A et al
Australia/NSW780/2020	EPI_ISL_526122	2020-08-03	St Vincent's Pathology (SydPath)	NSW Health Pathology - Institute of Clinical Pathology and Medical Research; Westmead Hospital; University of Sydney	CIDM-PH et al. et al
Australia/NSW781/2020	EPI_ISL_526123	2020-07-17	St Vincent's Pathology (SydPath)	NSW Health Pathology - Institute of Clinical Pathology and Medical Research; Westmead Hospital; University of Sydney	CIDM-PH et al. et al
Australia/NSW782/2020	EPI_ISL_526124	2020-07-25	Sydney South West Pathology Service (SSWPS) - Liverpool Hospital - NSW Health Pathology	NSW Health Pathology - Institute of Clinical Pathology and Medical Research; Westmead Hospital; University of Sydney	CIDM-PH et al. et al
Australia/NSW783/2020	EPI_ISL_526125	2020-08-01	Sydney South West Pathology Service (SSWPS) - Concord Repatriation General Hospital - NSW Health Pathology	NSW Health Pathology - Institute of Clinical Pathology and Medical Research; Westmead Hospital; University of Sydney	CIDM-PH et al. et al
Australia/NSW784/2020	EPI_ISL_526126	2020-07-30	Sydney South West Pathology Service (SSWPS) - Liverpool Hospital - NSW Health Pathology	NSW Health Pathology - Institute of Clinical Pathology and Medical Research; Westmead Hospital; University of Sydney	CIDM-PH et al. et al
Australia/NSW785/2020	EPI_ISL_526127	2020-07-30	Sydney South West Pathology Service (SSWPS) - Liverpool Hospital - NSW Health Pathology	NSW Health Pathology - Institute of Clinical Pathology and Medical Research; Westmead Hospital; University of Sydney	CIDM-PH et al. et al
Australia/NSW786/2020	EPI_ISL_526128	2020-04-06	Pathology North - Royal North Shore Hospital - NSW Health Pathology	NSW Health Pathology - Institute of Clinical Pathology and Medical Research; Westmead Hospital; University of Sydney	CIDM-PH et al. et al
Australia/NSW787/2020	EPI_ISL_526129	2020-07-27	The Children's Hospital at Westmead	NSW Health Pathology - Institute of Clinical Pathology and Medical Research; Westmead Hospital; University of Sydney	CIDM-PH et al. et al
Australia/NSW788/2020	EPI_ISL_526130	2020-04-02	Pathology North - Royal North Shore Hospital - NSW Health Pathology	NSW Health Pathology - Institute of Clinical Pathology and Medical Research; Westmead Hospital; University of Sydney	CIDM-PH et al. et al
Australia/NSW789/2020	EPI_ISL_526131	2020-08-02	Sydney South West Pathology Service (SSWPS) - Liverpool Hospital - NSW Health Pathology	NSW Health Pathology - Institute of Clinical Pathology and Medical Research; Westmead Hospital; University of Sydney	CIDM-PH et al. et al
Australia/NSW79/2020	EPI_ISL_427790	2020-03-23	Centre for Infectious Diseases and Microbiology Public Health	NSW Health Pathology - Institute of Clinical Pathology and Medical Research; Westmead Hospital; University of Sydney	Sadsad R et al
Australia/NSW790/2020	EPI_ISL_526132	2020-08-04	Pathology North - Royal North Shore Hospital - NSW Health Pathology	NSW Health Pathology - Institute of Clinical Pathology and Medical Research; Westmead Hospital; University of Sydney	CIDM-PH et al. et al
Australia/NSW791/2020	EPI_ISL_526133	2020-08-02	Pathology North - Royal North Shore Hospital - NSW Health Pathology	NSW Health Pathology - Institute of Clinical Pathology and Medical Research; Westmead Hospital; University of Sydney	CIDM-PH et al. et al
Australia/NSW792/2020	EPI_ISL_526134	2020-07-24	Sydney South West Pathology Service (SSWPS) - Royal Prince Alfred Hospital - NSW Health Pathology	NSW Health Pathology - Institute of Clinical Pathology and Medical Research; Westmead Hospital; University of Sydney	CIDM-PH et al. et al
Australia/NSW793/2020	EPI_ISL_526135	2020-07-24	Sydney South West Pathology Service (SSWPS) - Royal Prince Alfred Hospital - NSW Health Pathology	NSW Health Pathology - Institute of Clinical Pathology and Medical Research; Westmead Hospital; University of Sydney	CIDM-PH et al. et al
Australia/NSW794/2020	EPI_ISL_526136	2020-07-26	Sydney South West Pathology Service (SSWPS) - Royal Prince Alfred Hospital - NSW Health Pathology	NSW Health Pathology - Institute of Clinical Pathology and Medical Research; Westmead Hospital; University of Sydney	CIDM-PH et al. et al
Australia/NSW795/2020	EPI_ISL_526137	2020-07-24	Sydney South West Pathology Service (SSWPS) - Royal Prince Alfred Hospital - NSW Health Pathology	NSW Health Pathology - Institute of Clinical Pathology and Medical Research; Westmead Hospital; University of Sydney	CIDM-PH et al. et al
Australia/NSW796/2020	EPI_ISL_526138	2020-08-04	Pathology West - NSW Health Pathology	NSW Health Pathology - Institute of Clinical Pathology and Medical Research; Westmead Hospital; University of Sydney	CIDM-PH et al. et al
Australia/NSW797/2020	EPI_ISL_526139	2020-08-04	Pathology West - NSW Health Pathology	NSW Health Pathology - Institute of Clinical Pathology and Medical Research; Westmead Hospital; University of Sydney	CIDM-PH et al. et al
Australia/NSW798/2020	EPI_ISL_526140	2020-08-05	Pathology West - NSW Health Pathology	NSW Health Pathology - Institute of Clinical Pathology and Medical Research; Westmead Hospital; University of Sydney	CIDM-PH et al. et al
Australia/NSW799/2020	EPI_ISL_526141	2020-08-06	Pathology West - NSW Health Pathology	NSW Health Pathology - Institute of Clinical Pathology and Medical Research; Westmead Hospital; University of Sydney	CIDM-PH et al. et al
Australia/NSW80/2020	EPI_ISL_427690	2020-03-21	Centre for Infectious Diseases and Microbiology Public Health	NSW Health Pathology - Institute of Clinical Pathology and Medical Research; Westmead Hospital; University of Sydney	Draper J et al
Australia/NSW800/2020	EPI_ISL_526142	2020-07-18	South Eastern Area Laboratory Services (SEALS)	NSW Health Pathology - Institute of Clinical Pathology and Medical Research; Westmead Hospital; University of Sydney	CIDM-PH et al. et al
Australia/NSW801/2020	EPI_ISL_526143	2020-07-20	Laverty Pathology	NSW Health Pathology - Institute of Clinical Pathology and Medical Research; Westmead Hospital; University of Sydney	CIDM-PH et al. et al
Australia/NSW802/2020	EPI_ISL_526144	2020-04-13	South Eastern Area Laboratory Services (SEALS)	NSW Health Pathology - Institute of Clinical Pathology and Medical Research; Westmead Hospital; University of Sydney	CIDM-PH et al. et al
Australia/NSW803/2020	EPI_ISL_526145	2020-04-13	South Eastern Area Laboratory Services (SEALS)	NSW Health Pathology - Institute of Clinical Pathology and Medical Research; Westmead Hospital; University of Sydney	CIDM-PH et al. et al
Australia/NSW804/2020	EPI_ISL_526146	2020-04-03	South Eastern Area Laboratory Services (SEALS)	NSW Health Pathology - Institute of Clinical Pathology and Medical Research; Westmead Hospital; University of Sydney	CIDM-PH et al. et al
Australia/NSW805/2020	EPI_ISL_526147	2020-04-09	South Eastern Area Laboratory Services (SEALS)	NSW Health Pathology - Institute of Clinical Pathology and Medical Research; Westmead Hospital; University of Sydney	CIDM-PH et al. et al
Australia/NSW806/2020	EPI_ISL_526148	2020-04-09	South Eastern Area Laboratory Services (SEALS)	NSW Health Pathology - Institute of Clinical Pathology and Medical Research; Westmead Hospital; University of Sydney	CIDM-PH et al. et al
Australia/NSW807/2020	EPI_ISL_526149	2020-08-02	South Eastern Area Laboratory Services (SEALS)	NSW Health Pathology - Institute of Clinical Pathology and Medical Research; Westmead Hospital; University of Sydney	CIDM-PH et al. et al
Australia/NSW808/2020	EPI_ISL_526150	2020-08-07	Pathology West - NSW Health Pathology	NSW Health Pathology - Institute of Clinical Pathology and Medical Research; Westmead Hospital; University of Sydney	CIDM-PH et al. et al
Australia/NSW809/2020	EPI_ISL_526151	2020-08-07	Pathology West - NSW Health Pathology	NSW Health Pathology - Institute of Clinical Pathology and Medical Research; Westmead Hospital; University of Sydney	CIDM-PH et al. et al
Australia/NSW81/2020	EPI_ISL_427720	2020-03-19	Centre for Infectious Diseases and Microbiology Public Health	NSW Health Pathology - Institute of Clinical Pathology and Medical Research; Westmead Hospital; University of Sydney	Sim E et al
Australia/NSW810/2020	EPI_ISL_526152	2020-08-06	Pathology North - Hunter - NSW Health Pathology	NSW Health Pathology - Institute of Clinical Pathology and Medical Research; Westmead Hospital; University of Sydney	CIDM-PH et al. et al
Australia/NSW811/2020	EPI_ISL_526153	2020-08-08	Douglass Hanly Moir Pathology	NSW Health Pathology - Institute of Clinical Pathology and Medical Research; Westmead Hospital; University of Sydney	CIDM-PH et al. et al
Australia/NSW812/2020	EPI_ISL_526154	2020-08-08	Pathology North - Royal North Shore Hospital - NSW Health Pathology	NSW Health Pathology - Institute of Clinical Pathology and Medical Research; Westmead Hospital; University of Sydney	CIDM-PH et al. et al
Australia/NSW813/2020	EPI_ISL_526155	2020-08-08	Pathology North - Royal North Shore Hospital - NSW Health Pathology	NSW Health Pathology - Institute of Clinical Pathology and Medical Research; Westmead Hospital; University of Sydney	CIDM-PH et al. et al
Australia/NSW814/2020	EPI_ISL_526156	2020-08-08	Pathology West - NSW Health Pathology	NSW Health Pathology - Institute of Clinical Pathology and Medical Research; Westmead Hospital; University of Sydney	CIDM-PH et al. et al
Australia/NSW815/2020	EPI_ISL_526157	2020-08-03	Sydney South West Pathology Service (SSWPS) - Liverpool Hospital - NSW Health Pathology	NSW Health Pathology - Institute of Clinical Pathology and Medical Research; Westmead Hospital; University of Sydney	CIDM-PH et al. et al
Australia/NSW816/2020	EPI_ISL_526158	2020-08-04	Sydney South West Pathology Service (SSWPS) - Liverpool Hospital - NSW Health Pathology	NSW Health Pathology - Institute of Clinical Pathology and Medical Research; Westmead Hospital; University of Sydney	CIDM-PH et al. et al
Australia/NSW817/2020	EPI_ISL_526159	2020-08-04	Sydney South West Pathology Service (SSWPS) - Liverpool Hospital - NSW Health Pathology	NSW Health Pathology - Institute of Clinical Pathology and Medical Research; Westmead Hospital; University of Sydney	CIDM-PH et al. et al
Australia/NSW818/2020	EPI_ISL_526160	2020-08-04	Sydney South West Pathology Service (SSWPS) - Liverpool Hospital - NSW Health Pathology	NSW Health Pathology - Institute of Clinical Pathology and Medical Research; Westmead Hospital; University of Sydney	CIDM-PH et al. et al
Australia/NSW819/2020	EPI_ISL_526161	2020-08-09	Pathology West - NSW Health Pathology	NSW Health Pathology - Institute of Clinical Pathology and Medical Research; Westmead Hospital; University of Sydney	CIDM-PH et al. et al
Australia/NSW82/2020	EPI_ISL_427805	2020-03-20	Centre for Infectious Diseases and Microbiology Public Health	NSW Health Pathology - Institute of Clinical Pathology and Medical Research; Westmead Hospital; University of Sydney	Bachmann N et al
Australia/NSW820/2020	EPI_ISL_526162	2020-08-09	Pathology West - NSW Health Pathology	NSW Health Pathology - Institute of Clinical Pathology and Medical Research; Westmead Hospital; University of Sydney	CIDM-PH et al. et al
Australia/NSW821/2020	EPI_ISL_526163	2020-08-09	Pathology West - NSW Health Pathology	NSW Health Pathology - Institute of Clinical Pathology and Medical Research; Westmead Hospital; University of Sydney	CIDM-PH et al. et al
Australia/NSW822/2020	EPI_ISL_526164	2020-08-08	Pathology West - NSW Health Pathology	NSW Health Pathology - Institute of Clinical Pathology and Medical Research; Westmead Hospital; University of Sydney	CIDM-PH et al. et al
Australia/NSW823/2020	EPI_ISL_526165	2020-08-07	Pathology West - NSW Health Pathology	NSW Health Pathology - Institute of Clinical Pathology and Medical Research; Westmead Hospital; University of Sydney	CIDM-PH et al. et al
Australia/NSW824/2020	EPI_ISL_526166	2020-08-09	Austech Medical Laboratories	NSW Health Pathology - Institute of Clinical Pathology and Medical Research; Westmead Hospital; University of Sydney	CIDM-PH et al. et al
Australia/NSW825/2020	EPI_ISL_526167	2020-08-07	Austech Medical Laboratories	NSW Health Pathology - Institute of Clinical Pathology and Medical Research; Westmead Hospital; University of Sydney	CIDM-PH et al. et al
Australia/NSW826/2020	EPI_ISL_526168	2020-08-08	Austech Medical Laboratories	NSW Health Pathology - Institute of Clinical Pathology and Medical Research; Westmead Hospital; University of Sydney	CIDM-PH et al. et al
Australia/NSW827/2020	EPI_ISL_526169	2020-08-08	Austech Medical Laboratories	NSW Health Pathology - Institute of Clinical Pathology and Medical Research; Westmead Hospital; University of Sydney	CIDM-PH et al. et al
Australia/NSW828/2020	EPI_ISL_526170	2020-08-11	Pathology North - Royal North Shore Hospital - NSW Health Pathology	NSW Health Pathology - Institute of Clinical Pathology and Medical Research; Westmead Hospital; University of Sydney	CIDM-PH et al. et al
Australia/NSW829/2020	EPI_ISL_526171	2020-08-09	St Vincent's Pathology (SydPath)	NSW Health Pathology - Institute of Clinical Pathology and Medical Research; Westmead Hospital; University of Sydney	CIDM-PH et al. et al
Australia/NSW83/2020	EPI_ISL_427711	2020-03-20	ACT Pathology, The Canberra Hospital	NSW Health Pathology - Institute of Clinical Pathology and Medical Research; Westmead Hospital; University of Sydney	Rockett R et al
Australia/NSW830/2020	EPI_ISL_526172	2020-08-08	Sydney South West Pathology Service (SSWPS) - Liverpool Hospital - NSW Health Pathology	NSW Health Pathology - Institute of Clinical Pathology and Medical Research; Westmead Hospital; University of Sydney	CIDM-PH et al. et al
Australia/NSW831/2020	EPI_ISL_526173	2020-08-06	Sydney South West Pathology Service (SSWPS) - Liverpool Hospital - NSW Health Pathology	NSW Health Pathology - Institute of Clinical Pathology and Medical Research; Westmead Hospital; University of Sydney	CIDM-PH et al. et al
Australia/NSW832/2020	EPI_ISL_526174	2020-08-06	Sydney South West Pathology Service (SSWPS) - Liverpool Hospital - NSW Health Pathology	NSW Health Pathology - Institute of Clinical Pathology and Medical Research; Westmead Hospital; University of Sydney	CIDM-PH et al. et al
Australia/NSW833/2020	EPI_ISL_526175	2020-08-06	Sydney South West Pathology Service (SSWPS) - Liverpool Hospital - NSW Health Pathology	NSW Health Pathology - Institute of Clinical Pathology and Medical Research; Westmead Hospital; University of Sydney	CIDM-PH et al. et al
Australia/NSW834/2020	EPI_ISL_526176	2020-08-06	Sydney South West Pathology Service (SSWPS) - Liverpool Hospital - NSW Health Pathology	NSW Health Pathology - Institute of Clinical Pathology and Medical Research; Westmead Hospital; University of Sydney	CIDM-PH et al. et al
Australia/NSW835/2020	EPI_ISL_526177	2020-08-04	St Vincent's Pathology (SydPath)	NSW Health Pathology - Institute of Clinical Pathology and Medical Research; Westmead Hospital; University of Sydney	CIDM-PH et al. et al
Australia/NSW836/2020	EPI_ISL_526178	2020-08-01	St Vincent's Pathology (SydPath)	NSW Health Pathology - Institute of Clinical Pathology and Medical Research; Westmead Hospital; University of Sydney	CIDM-PH et al. et al
Australia/NSW837/2020	EPI_ISL_526179	2020-08-01	St Vincent's Pathology (SydPath)	NSW Health Pathology - Institute of Clinical Pathology and Medical Research; Westmead Hospital; University of Sydney	CIDM-PH et al. et al
Australia/NSW838/2020	EPI_ISL_526180	2020-07-31	St Vincent's Pathology (SydPath)	NSW Health Pathology - Institute of Clinical Pathology and Medical Research; Westmead Hospital; University of Sydney	CIDM-PH et al. et al
Australia/NSW839/2020	EPI_ISL_526181	2020-07-31	St Vincent's Pathology (SydPath)	NSW Health Pathology - Institute of Clinical Pathology and Medical Research; Westmead Hospital; University of Sydney	CIDM-PH et al. et al
Australia/NSW84/2020	EPI_ISL_427723	2020-03-19	Centre for Infectious Diseases and Microbiology Public Health	NSW Health Pathology - Institute of Clinical Pathology and Medical Research; Westmead Hospital; University of Sydney	Lam C et al
Australia/NSW840/2020	EPI_ISL_526182	2020-08-11	St Vincent's Pathology (SydPath)	NSW Health Pathology - Institute of Clinical Pathology and Medical Research; Westmead Hospital; University of Sydney	CIDM-PH et al. et al
Australia/NSW841/2020	EPI_ISL_526183	2020-08-11	St Vincent's Pathology (SydPath)	NSW Health Pathology - Institute of Clinical Pathology and Medical Research; Westmead Hospital; University of Sydney	CIDM-PH et al. et al
Australia/NSW842/2020	EPI_ISL_526184	2020-08-11	St Vincent's Pathology (SydPath)	NSW Health Pathology - Institute of Clinical Pathology and Medical Research; Westmead Hospital; University of Sydney	CIDM-PH et al. et al
Australia/NSW843/2020	EPI_ISL_526185	2020-08-11	St Vincent's Pathology (SydPath)	NSW Health Pathology - Institute of Clinical Pathology and Medical Research; Westmead Hospital; University of Sydney	CIDM-PH et al. et al
Australia/NSW844/2020	EPI_ISL_526186	2020-08-09	4Cyte Pathology	NSW Health Pathology - Institute of Clinical Pathology and Medical Research; Westmead Hospital; University of Sydney	CIDM-PH et al. et al
Australia/NSW845/2020	EPI_ISL_526187	2020-08-07	St Vincent's Pathology (SydPath)	NSW Health Pathology - Institute of Clinical Pathology and Medical Research; Westmead Hospital; University of Sydney	CIDM-PH et al. et al
Australia/NSW846/2020	EPI_ISL_526188	2020-08-06	St Vincent's Pathology (SydPath)	NSW Health Pathology - Institute of Clinical Pathology and Medical Research; Westmead Hospital; University of Sydney	CIDM-PH et al. et al
Australia/NSW847/2020	EPI_ISL_526189	2020-08-06	St Vincent's Pathology (SydPath)	NSW Health Pathology - Institute of Clinical Pathology and Medical Research; Westmead Hospital; University of Sydney	CIDM-PH et al. et al
Australia/NSW848/2020	EPI_ISL_526190	2020-08-05	St Vincent's Pathology (SydPath)	NSW Health Pathology - Institute of Clinical Pathology and Medical Research; Westmead Hospital; University of Sydney	CIDM-PH et al. et al
Australia/NSW849/2020	EPI_ISL_526191	2020-07-15	South Eastern Area Laboratory Services (SEALS)	NSW Health Pathology - Institute of Clinical Pathology and Medical Research; Westmead Hospital; University of Sydney	CIDM-PH et al. et al
Australia/NSW85/2020	EPI_ISL_427718	2020-03-21	ACT Pathology, The Canberra Hospital	NSW Health Pathology - Institute of Clinical Pathology and Medical Research; Westmead Hospital; University of Sydney	Gray K et al
Australia/NSW850/2020	EPI_ISL_526192	2020-08-07	Medlab Pathology	NSW Health Pathology - Institute of Clinical Pathology and Medical Research; Westmead Hospital; University of Sydney	CIDM-PH et al. et al
Australia/NSW851/2020	EPI_ISL_526193	2020-08-12	Sydney South West Pathology Service (SSWPS) - Liverpool Hospital - NSW Health Pathology	NSW Health Pathology - Institute of Clinical Pathology and Medical Research; Westmead Hospital; University of Sydney	CIDM-PH et al. et al
Australia/NSW852/2020	EPI_ISL_526194	2020-08-12	St Vincent's Pathology (SydPath)	NSW Health Pathology - Institute of Clinical Pathology and Medical Research; Westmead Hospital; University of Sydney	CIDM-PH et al. et al
Australia/NSW853/2020	EPI_ISL_526195	2020-08-12	St Vincent's Pathology (SydPath)	NSW Health Pathology - Institute of Clinical Pathology and Medical Research; Westmead Hospital; University of Sydney	CIDM-PH et al. et al
Australia/NSW854/2020	EPI_ISL_526196	2020-08-11	Sydney South West Pathology Service (SSWPS) - Royal Prince Alfred Hospital - NSW Health Pathology	NSW Health Pathology - Institute of Clinical Pathology and Medical Research; Westmead Hospital; University of Sydney	CIDM-PH et al. et al
Australia/NSW855/2020	EPI_ISL_526197	2020-08-10	Sydney South West Pathology Service (SSWPS) - Liverpool Hospital - NSW Health Pathology	NSW Health Pathology - Institute of Clinical Pathology and Medical Research; Westmead Hospital; University of Sydney	CIDM-PH et al. et al
Australia/NSW856/2020	EPI_ISL_526198	2020-08-09	Sydney South West Pathology Service (SSWPS) - Liverpool Hospital - NSW Health Pathology	NSW Health Pathology - Institute of Clinical Pathology and Medical Research; Westmead Hospital; University of Sydney	CIDM-PH et al. et al
Australia/NSW857/2020	EPI_ISL_526199	2020-08-13	Pathology West - NSW Health Pathology	NSW Health Pathology - Institute of Clinical Pathology and Medical Research; Westmead Hospital; University of Sydney	CIDM-PH et al. et al
Australia/NSW858/2020	EPI_ISL_526200	2020-08-13	St Vincent's Pathology (SydPath)	NSW Health Pathology - Institute of Clinical Pathology and Medical Research; Westmead Hospital; University of Sydney	CIDM-PH et al. et al
Australia/NSW859/2020	EPI_ISL_526201	2020-08-13	Sydney South West Pathology Service (SSWPS) - Royal Prince Alfred Hospital - NSW Health Pathology	NSW Health Pathology - Institute of Clinical Pathology and Medical Research; Westmead Hospital; University of Sydney	CIDM-PH et al. et al
Australia/NSW86/2020	EPI_ISL_427725	2020-03-19	Centre for Infectious Diseases and Microbiology Public Health	NSW Health Pathology - Institute of Clinical Pathology and Medical Research; Westmead Hospital; University of Sydney	Timms V et al
Australia/NSW860/2020	EPI_ISL_526202	2020-08-02	Laverty Pathology	NSW Health Pathology - Institute of Clinical Pathology and Medical Research; Westmead Hospital; University of Sydney	CIDM-PH et al. et al
Australia/NSW861/2020	EPI_ISL_526203	2020-08-09	Laverty Pathology	NSW Health Pathology - Institute of Clinical Pathology and Medical Research; Westmead Hospital; University of Sydney	CIDM-PH et al. et al
Australia/NSW862/2020	EPI_ISL_526204	2020-08-12	Laverty Pathology	NSW Health Pathology - Institute of Clinical Pathology and Medical Research; Westmead Hospital; University of Sydney	CIDM-PH et al. et al
Australia/NSW863/2020	EPI_ISL_526205	2020-08-09	The Children's Hospital at Westmead	NSW Health Pathology - Institute of Clinical Pathology and Medical Research; Westmead Hospital; University of Sydney	CIDM-PH et al. et al
Australia/NSW864/2020	EPI_ISL_526206	2020-08-15	Sydney South West Pathology Service (SSWPS) - Liverpool Hospital - NSW Health Pathology	NSW Health Pathology - Institute of Clinical Pathology and Medical Research; Westmead Hospital; University of Sydney	CIDM-PH et al. et al
Australia/NSW865/2020	EPI_ISL_526207	2020-08-14	Sydney South West Pathology Service (SSWPS) - Royal Prince Alfred Hospital - NSW Health Pathology	NSW Health Pathology - Institute of Clinical Pathology and Medical Research; Westmead Hospital; University of Sydney	CIDM-PH et al. et al
Australia/NSW866/2020	EPI_ISL_526208	2020-08-14	Sydney South West Pathology Service (SSWPS) - Royal Prince Alfred Hospital - NSW Health Pathology	NSW Health Pathology - Institute of Clinical Pathology and Medical Research; Westmead Hospital; University of Sydney	CIDM-PH et al. et al
Australia/NSW867/2020	EPI_ISL_526209	2020-08-14	Sydney South West Pathology Service (SSWPS) - Royal Prince Alfred Hospital - NSW Health Pathology	NSW Health Pathology - Institute of Clinical Pathology and Medical Research; Westmead Hospital; University of Sydney	CIDM-PH et al. et al
Australia/NSW868/2020	EPI_ISL_526210	2020-08-12	Sydney South West Pathology Service (SSWPS) - Liverpool Hospital - NSW Health Pathology	NSW Health Pathology - Institute of Clinical Pathology and Medical Research; Westmead Hospital; University of Sydney	CIDM-PH et al. et al
Australia/NSW869/2020	EPI_ISL_526211	2020-08-12	Sydney South West Pathology Service (SSWPS) - Liverpool Hospital - NSW Health Pathology	NSW Health Pathology - Institute of Clinical Pathology and Medical Research; Westmead Hospital; University of Sydney	CIDM-PH et al. et al
Australia/NSW87/2020	EPI_ISL_427800	2020-03-24	Centre for Infectious Diseases and Microbiology Public Health	NSW Health Pathology - Institute of Clinical Pathology and Medical Research; Westmead Hospital; University of Sydney	Gall M et al
Australia/NSW870/2020	EPI_ISL_526212	2020-08-14	Australian Clinical Labs (formerly Healthscope Pathology)	NSW Health Pathology - Institute of Clinical Pathology and Medical Research; Westmead Hospital; University of Sydney	CIDM-PH et al. et al
Australia/NSW871/2020	EPI_ISL_526213	2020-08-14	Douglass Hanly Moir Pathology	NSW Health Pathology - Institute of Clinical Pathology and Medical Research; Westmead Hospital; University of Sydney	CIDM-PH et al. et al
Australia/NSW872/2020	EPI_ISL_526214	2020-08-14	Douglass Hanly Moir Pathology	NSW Health Pathology - Institute of Clinical Pathology and Medical Research; Westmead Hospital; University of Sydney	CIDM-PH et al. et al
Australia/NSW873/2020	EPI_ISL_526697	2020-03-20	South Eastern Area Laboratory Services (SEALS)	NSW Health Pathology - Institute of Clinical Pathology and Medical Research; Westmead Hospital; University of Sydney	CIDM-PH et al. et al
Australia/NSW874/2020	EPI_ISL_544955	2020-07-25	Pathology West - NSW Health Pathology	NSW Health Pathology - Institute of Clinical Pathology and Medical Research; Westmead Hospital; University of Sydney	CIDM-PH et al. et al
Australia/NSW875/2020	EPI_ISL_544956	2020-07-29	Sydney South West Pathology Service (SSWPS) - Concord Repatriation General Hospital - NSW Health Pathology	NSW Health Pathology - Institute of Clinical Pathology and Medical Research; Westmead Hospital; University of Sydney	CIDM-PH et al. et al
Australia/NSW876/2020	EPI_ISL_544957	2020-07-20	Laverty Pathology	NSW Health Pathology - Institute of Clinical Pathology and Medical Research; Westmead Hospital; University of Sydney	CIDM-PH et al. et al
Australia/NSW877/2020	EPI_ISL_544958	2020-08-03	Sydney South West Pathology Service (SSWPS) - Liverpool Hospital - NSW Health Pathology	NSW Health Pathology - Institute of Clinical Pathology and Medical Research; Westmead Hospital; University of Sydney	CIDM-PH et al. et al
Australia/NSW878/2020	EPI_ISL_544959	2020-08-08	Sydney South West Pathology Service (SSWPS) - Liverpool Hospital - NSW Health Pathology	NSW Health Pathology - Institute of Clinical Pathology and Medical Research; Westmead Hospital; University of Sydney	CIDM-PH et al. et al
Australia/NSW879/2020	EPI_ISL_544960	2020-08-10	Histopath	NSW Health Pathology - Institute of Clinical Pathology and Medical Research; Westmead Hospital; University of Sydney	CIDM-PH et al. et al
Australia/NSW88/2020	EPI_ISL_427702	2020-03-16	Centre for Infectious Diseases and Microbiology Public Health	NSW Health Pathology - Institute of Clinical Pathology and Medical Research; Westmead Hospital; University of Sydney	Arnott A et al
Australia/NSW880/2020	EPI_ISL_544961	2020-08-12	St Vincent's Pathology (SydPath)	NSW Health Pathology - Institute of Clinical Pathology and Medical Research; Westmead Hospital; University of Sydney	CIDM-PH et al. et al
Australia/NSW881/2020	EPI_ISL_544962	2020-08-12	Laverty Pathology	NSW Health Pathology - Institute of Clinical Pathology and Medical Research; Westmead Hospital; University of Sydney	CIDM-PH et al. et al
Australia/NSW882/2020	EPI_ISL_544963	2020-08-09	The Children's Hospital at Westmead	NSW Health Pathology - Institute of Clinical Pathology and Medical Research; Westmead Hospital; University of Sydney	CIDM-PH et al. et al
Australia/NSW883/2020	EPI_ISL_544964	2020-08-17	Sydney South West Pathology Service (SSWPS) - Liverpool Hospital - NSW Health Pathology	NSW Health Pathology - Institute of Clinical Pathology and Medical Research; Westmead Hospital; University of Sydney	CIDM-PH et al. et al
Australia/NSW884/2020	EPI_ISL_544965	2020-08-19	Sydney South West Pathology Service (SSWPS) - Liverpool Hospital - NSW Health Pathology	NSW Health Pathology - Institute of Clinical Pathology and Medical Research; Westmead Hospital; University of Sydney	CIDM-PH et al. et al
Australia/NSW885/2020	EPI_ISL_544966	2020-08-19	Australian Clinical Labs	NSW Health Pathology - Institute of Clinical Pathology and Medical Research; Westmead Hospital; University of Sydney	CIDM-PH et al. et al
Australia/NSW886/2020	EPI_ISL_544967	2020-08-20	Australian Clinical Labs	NSW Health Pathology - Institute of Clinical Pathology and Medical Research; Westmead Hospital; University of Sydney	CIDM-PH et al. et al
Australia/NSW887/2020	EPI_ISL_544968	2020-08-24	St Vincent's Pathology (SydPath)	NSW Health Pathology - Institute of Clinical Pathology and Medical Research; Westmead Hospital; University of Sydney	CIDM-PH et al. et al
Australia/NSW888/2020	EPI_ISL_544969	2020-08-24	Pathology North - Royal North Shore Hospital - NSW Health Pathology	NSW Health Pathology - Institute of Clinical Pathology and Medical Research; Westmead Hospital; University of Sydney	CIDM-PH et al. et al
Australia/NSW889/2020	EPI_ISL_544970	2020-08-24	South Eastern Area Laboratory Services (SEALS)	NSW Health Pathology - Institute of Clinical Pathology and Medical Research; Westmead Hospital; University of Sydney	CIDM-PH et al. et al
Australia/NSW89/2020	EPI_ISL_427776	2020-03-23	Centre for Infectious Diseases and Microbiology Public Health	NSW Health Pathology - Institute of Clinical Pathology and Medical Research; Westmead Hospital; University of Sydney	Sadsad R et al
Australia/NSW890/2020	EPI_ISL_544971	2020-08-25	St Vincent's Pathology (SydPath)	NSW Health Pathology - Institute of Clinical Pathology and Medical Research; Westmead Hospital; University of Sydney	CIDM-PH et al. et al
Australia/NSW891/2020	EPI_ISL_544972	2020-08-25	St Vincent's Pathology (SydPath)	NSW Health Pathology - Institute of Clinical Pathology and Medical Research; Westmead Hospital; University of Sydney	CIDM-PH et al. et al
Australia/NSW892/2020	EPI_ISL_544973	2020-08-25	St Vincent's Pathology (SydPath)	NSW Health Pathology - Institute of Clinical Pathology and Medical Research; Westmead Hospital; University of Sydney	CIDM-PH et al. et al
Australia/NSW893/2020	EPI_ISL_544974	2020-08-24	Sydney South West Pathology Service (SSWPS) - Royal Prince Alfred Hospital - NSW Health Pathology	NSW Health Pathology - Institute of Clinical Pathology and Medical Research; Westmead Hospital; University of Sydney	CIDM-PH et al. et al
Australia/NSW894/2020	EPI_ISL_544975	2020-08-26	Histopath	NSW Health Pathology - Institute of Clinical Pathology and Medical Research; Westmead Hospital; University of Sydney	CIDM-PH et al. et al
Australia/NSW895/2020	EPI_ISL_544976	2020-08-26	Pathology North - Royal North Shore Hospital - NSW Health Pathology	NSW Health Pathology - Institute of Clinical Pathology and Medical Research; Westmead Hospital; University of Sydney	CIDM-PH et al. et al
Australia/NSW896/2020	EPI_ISL_544977	2020-08-27	St Vincent's Pathology (SydPath)	NSW Health Pathology - Institute of Clinical Pathology and Medical Research; Westmead Hospital; University of Sydney	CIDM-PH et al. et al
Australia/NSW897/2020	EPI_ISL_544978	2020-08-27	St Vincent's Pathology (SydPath)	NSW Health Pathology - Institute of Clinical Pathology and Medical Research; Westmead Hospital; University of Sydney	CIDM-PH et al. et al
Australia/NSW898/2020	EPI_ISL_544979	2020-08-27	St Vincent's Pathology (SydPath)	NSW Health Pathology - Institute of Clinical Pathology and Medical Research; Westmead Hospital; University of Sydney	CIDM-PH et al. et al
Australia/NSW899/2020	EPI_ISL_544980	2020-08-27	St Vincent's Pathology (SydPath)	NSW Health Pathology - Institute of Clinical Pathology and Medical Research; Westmead Hospital; University of Sydney	CIDM-PH et al. et al
Australia/NSW90/2020	EPI_ISL_427680	2020-03-22	Centre for Infectious Diseases and Microbiology Public Health	NSW Health Pathology - Institute of Clinical Pathology and Medical Research; Westmead Hospital; University of Sydney	Draper J et al
Australia/NSW900/2020	EPI_ISL_544981	2020-08-27	St Vincent's Pathology (SydPath)	NSW Health Pathology - Institute of Clinical Pathology and Medical Research; Westmead Hospital; University of Sydney	CIDM-PH et al. et al
Australia/NSW901/2020	EPI_ISL_544982	2020-08-27	Pathology North - Royal North Shore Hospital - NSW Health Pathology	NSW Health Pathology - Institute of Clinical Pathology and Medical Research; Westmead Hospital; University of Sydney	CIDM-PH et al. et al
Australia/NSW902/2020	EPI_ISL_544983	2020-08-25	South Eastern Area Laboratory Services (SEALS)	NSW Health Pathology - Institute of Clinical Pathology and Medical Research; Westmead Hospital; University of Sydney	CIDM-PH et al. et al
Australia/NSW903/2020	EPI_ISL_544984	2020-08-26	South Eastern Area Laboratory Services (SEALS)	NSW Health Pathology - Institute of Clinical Pathology and Medical Research; Westmead Hospital; University of Sydney	CIDM-PH et al. et al
Australia/NSW904/2020	EPI_ISL_544985	2020-08-27	Sydney South West Pathology Service (SSWPS) - Liverpool Hospital - NSW Health Pathology	NSW Health Pathology - Institute of Clinical Pathology and Medical Research; Westmead Hospital; University of Sydney	CIDM-PH et al. et al
Australia/NSW905/2020	EPI_ISL_544986	2020-08-30	Pathology West - NSW Health Pathology	NSW Health Pathology - Institute of Clinical Pathology and Medical Research; Westmead Hospital; University of Sydney	CIDM-PH et al. et al
Australia/NSW906/2020	EPI_ISL_544987	2020-08-28	Histopath	NSW Health Pathology - Institute of Clinical Pathology and Medical Research; Westmead Hospital; University of Sydney	CIDM-PH et al. et al
Australia/NSW907/2020	EPI_ISL_544988	2020-08-28	Australian Clinical Labs	NSW Health Pathology - Institute of Clinical Pathology and Medical Research; Westmead Hospital; University of Sydney	CIDM-PH et al. et al
Australia/NSW908/2020	EPI_ISL_544989	2020-08-30	Pathology West - NSW Health Pathology	NSW Health Pathology - Institute of Clinical Pathology and Medical Research; Westmead Hospital; University of Sydney	CIDM-PH et al. et al
Australia/NSW909/2020	EPI_ISL_544990	2020-08-31	Pathology West - NSW Health Pathology	NSW Health Pathology - Institute of Clinical Pathology and Medical Research; Westmead Hospital; University of Sydney	CIDM-PH et al. et al
Australia/NSW91/2020	EPI_ISL_427712	2020-03-21	Centre for Infectious Diseases and Microbiology Public Health	NSW Health Pathology - Institute of Clinical Pathology and Medical Research; Westmead Hospital; University of Sydney	Sim E et al
Australia/NSW910/2020	EPI_ISL_544991	2020-08-27	Pathology North - Royal North Shore Hospital - NSW Health Pathology	NSW Health Pathology - Institute of Clinical Pathology and Medical Research; Westmead Hospital; University of Sydney	CIDM-PH et al. et al
Australia/NSW911/2020	EPI_ISL_544992	2020-08-31	St Vincent's Pathology (SydPath)	NSW Health Pathology - Institute of Clinical Pathology and Medical Research; Westmead Hospital; University of Sydney	CIDM-PH et al. et al
Australia/NSW912/2020	EPI_ISL_544993	2020-08-31	St Vincent's Pathology (SydPath)	NSW Health Pathology - Institute of Clinical Pathology and Medical Research; Westmead Hospital; University of Sydney	CIDM-PH et al. et al
Australia/NSW913/2020	EPI_ISL_544994	2020-08-31	St Vincent's Pathology (SydPath)	NSW Health Pathology - Institute of Clinical Pathology and Medical Research; Westmead Hospital; University of Sydney	CIDM-PH et al. et al
Australia/NSW914/2020	EPI_ISL_544995	2020-08-30	St Vincent's Pathology (SydPath)	NSW Health Pathology - Institute of Clinical Pathology and Medical Research; Westmead Hospital; University of Sydney	CIDM-PH et al. et al
Australia/NSW915/2020	EPI_ISL_544996	2020-08-29	St Vincent's Pathology (SydPath)	NSW Health Pathology - Institute of Clinical Pathology and Medical Research; Westmead Hospital; University of Sydney	CIDM-PH et al. et al
Australia/NSW916/2020	EPI_ISL_544997	2020-08-28	St Vincent's Pathology (SydPath)	NSW Health Pathology - Institute of Clinical Pathology and Medical Research; Westmead Hospital; University of Sydney	CIDM-PH et al. et al
Australia/NSW917/2020	EPI_ISL_544998	2020-08-28	St Vincent's Pathology (SydPath)	NSW Health Pathology - Institute of Clinical Pathology and Medical Research; Westmead Hospital; University of Sydney	CIDM-PH et al. et al
Australia/NSW918/2020	EPI_ISL_544999	2020-09-02	St Vincent's Pathology (SydPath)	NSW Health Pathology - Institute of Clinical Pathology and Medical Research; Westmead Hospital; University of Sydney	CIDM-PH et al. et al
Australia/NSW919/2020	EPI_ISL_545000	2020-09-02	St Vincent's Pathology (SydPath)	NSW Health Pathology - Institute of Clinical Pathology and Medical Research; Westmead Hospital; University of Sydney	CIDM-PH et al. et al
Australia/NSW92/2020	EPI_ISL_427675	2020-03-17	Centre for Infectious Diseases and Microbiology Public Health	NSW Health Pathology - Institute of Clinical Pathology and Medical Research; Westmead Hospital; University of Sydney	Bachmann N et al
Australia/NSW920/2020	EPI_ISL_545001	2020-09-01	St Vincent's Pathology (SydPath)	NSW Health Pathology - Institute of Clinical Pathology and Medical Research; Westmead Hospital; University of Sydney	CIDM-PH et al. et al
Australia/NSW921/2020	EPI_ISL_545002	2020-09-01	The Children's Hospital at Westmead	NSW Health Pathology - Institute of Clinical Pathology and Medical Research; Westmead Hospital; University of Sydney	CIDM-PH et al. et al
Australia/NSW922/2020	EPI_ISL_545003	2020-08-31	Sydney South West Pathology Service (SSWPS) - Liverpool Hospital - NSW Health Pathology	NSW Health Pathology - Institute of Clinical Pathology and Medical Research; Westmead Hospital; University of Sydney	CIDM-PH et al. et al
Australia/NSW923/2020	EPI_ISL_545004	2020-09-01	Sydney South West Pathology Service (SSWPS) - Royal Prince Alfred Hospital - NSW Health Pathology	NSW Health Pathology - Institute of Clinical Pathology and Medical Research; Westmead Hospital; University of Sydney	CIDM-PH et al. et al
Australia/NSW924/2020	EPI_ISL_545005	2020-08-29	Sydney South West Pathology Service (SSWPS) - Royal Prince Alfred Hospital - NSW Health Pathology	NSW Health Pathology - Institute of Clinical Pathology and Medical Research; Westmead Hospital; University of Sydney	CIDM-PH et al. et al
Australia/NSW925/2020	EPI_ISL_545006	2020-09-01	Pathology West - NSW Health Pathology	NSW Health Pathology - Institute of Clinical Pathology and Medical Research; Westmead Hospital; University of Sydney	CIDM-PH et al. et al
Australia/NSW926/2020	EPI_ISL_545007	2020-09-03	Histopath	NSW Health Pathology - Institute of Clinical Pathology and Medical Research; Westmead Hospital; University of Sydney	CIDM-PH et al. et al
Australia/NSW927/2020	EPI_ISL_545008	2020-09-05	Pathology North - Royal North Shore Hospital - NSW Health Pathology	NSW Health Pathology - Institute of Clinical Pathology and Medical Research; Westmead Hospital; University of Sydney	CIDM-PH et al. et al
Australia/NSW929/2020	EPI_ISL_547594	2020-09-04	Sydney South West Pathology Service (SSWPS) - Liverpool Hospital - NSW Health Pathology	NSW Health Pathology - Institute of Clinical Pathology and Medical Research; Westmead Hospital; University of Sydney	CIDM-PH et al. et al
Australia/NSW93/2020	EPI_ISL_427681	2020-03-19	Centre for Infectious Diseases and Microbiology Public Health	NSW Health Pathology - Institute of Clinical Pathology and Medical Research; Westmead Hospital; University of Sydney	Rockett R et al
Australia/NSW930/2020	EPI_ISL_547595	2020-09-03	St Vincent's Pathology (SydPath)	NSW Health Pathology - Institute of Clinical Pathology and Medical Research; Westmead Hospital; University of Sydney	CIDM-PH et al. et al
Australia/NSW931/2020	EPI_ISL_547596	2020-09-06	St Vincent's Pathology (SydPath)	NSW Health Pathology - Institute of Clinical Pathology and Medical Research; Westmead Hospital; University of Sydney	CIDM-PH et al. et al
Australia/NSW932/2020	EPI_ISL_547597	2020-09-06	Australian Clinical Labs	NSW Health Pathology - Institute of Clinical Pathology and Medical Research; Westmead Hospital; University of Sydney	CIDM-PH et al. et al
Australia/NSW933/2020	EPI_ISL_547598	2020-09-07	Sydney South West Pathology Service (SSWPS) - Concord Repatriation General Hospital - NSW Health Pathology	NSW Health Pathology - Institute of Clinical Pathology and Medical Research; Westmead Hospital; University of Sydney	CIDM-PH et al. et al
Australia/NSW934/2020	EPI_ISL_547599	2020-09-07	Sydney South West Pathology Service (SSWPS) - Royal Prince Alfred Hospital - NSW Health Pathology	NSW Health Pathology - Institute of Clinical Pathology and Medical Research; Westmead Hospital; University of Sydney	CIDM-PH et al. et al
Australia/NSW935/2020	EPI_ISL_547600	2020-09-07	Histopath	NSW Health Pathology - Institute of Clinical Pathology and Medical Research; Westmead Hospital; University of Sydney	CIDM-PH et al. et al
Australia/NSW936/2020	EPI_ISL_547601	2020-08-31	South Eastern Area Laboratory Services (SEALS)	NSW Health Pathology - Institute of Clinical Pathology and Medical Research; Westmead Hospital; University of Sydney	CIDM-PH et al. et al
Australia/NSW937/2020	EPI_ISL_545009	2020-08-31	South Eastern Area Laboratory Services (SEALS)	NSW Health Pathology - Institute of Clinical Pathology and Medical Research; Westmead Hospital; University of Sydney	CIDM-PH et al. et al
Australia/NSW938/2020	EPI_ISL_545010	2020-08-17	South Eastern Area Laboratory Services (SEALS)	NSW Health Pathology - Institute of Clinical Pathology and Medical Research; Westmead Hospital; University of Sydney	CIDM-PH et al. et al
Australia/NSW939/2020	EPI_ISL_545011	2020-09-02	South Eastern Area Laboratory Services (SEALS)	NSW Health Pathology - Institute of Clinical Pathology and Medical Research; Westmead Hospital; University of Sydney	CIDM-PH et al. et al
Australia/NSW94/2020	EPI_ISL_427716	2020-03-17	Centre for Infectious Diseases and Microbiology Public Health	NSW Health Pathology - Institute of Clinical Pathology and Medical Research; Westmead Hospital; University of Sydney	Lam C et al
Australia/NSW940/2020	EPI_ISL_545012	2020-08-29	South Eastern Area Laboratory Services (SEALS)	NSW Health Pathology - Institute of Clinical Pathology and Medical Research; Westmead Hospital; University of Sydney	CIDM-PH et al. et al
Australia/NSW941/2020	EPI_ISL_545013	2020-08-26	South Eastern Area Laboratory Services (SEALS)	NSW Health Pathology - Institute of Clinical Pathology and Medical Research; Westmead Hospital; University of Sydney	CIDM-PH et al. et al
Australia/NSW942/2020	EPI_ISL_545014	2020-08-26	South Eastern Area Laboratory Services (SEALS)	NSW Health Pathology - Institute of Clinical Pathology and Medical Research; Westmead Hospital; University of Sydney	CIDM-PH et al. et al
Australia/NSW943/2020	EPI_ISL_545015	2020-04-15	South Eastern Area Laboratory Services (SEALS)	NSW Health Pathology - Institute of Clinical Pathology and Medical Research; Westmead Hospital; University of Sydney	CIDM-PH et al. et al
Australia/NSW944/2020	EPI_ISL_545016	2020-08-02	South Eastern Area Laboratory Services (SEALS)	NSW Health Pathology - Institute of Clinical Pathology and Medical Research; Westmead Hospital; University of Sydney	CIDM-PH et al. et al
Australia/NSW945/2020	EPI_ISL_545017	2020-08-27	Sydney South West Pathology Service (SSWPS) - Royal Prince Alfred Hospital - NSW Health Pathology	NSW Health Pathology - Institute of Clinical Pathology and Medical Research; Westmead Hospital; University of Sydney	CIDM-PH et al. et al
Australia/NSW946/2020	EPI_ISL_545018	2020-08-05	Sydney South West Pathology Service (SSWPS) - Royal Prince Alfred Hospital - NSW Health Pathology	NSW Health Pathology - Institute of Clinical Pathology and Medical Research; Westmead Hospital; University of Sydney	CIDM-PH et al. et al
Australia/NSW947/2020	EPI_ISL_545019	2020-08-03	Sydney South West Pathology Service (SSWPS) - Royal Prince Alfred Hospital - NSW Health Pathology	NSW Health Pathology - Institute of Clinical Pathology and Medical Research; Westmead Hospital; University of Sydney	CIDM-PH et al. et al
Australia/NSW948/2020	EPI_ISL_545020	2020-08-27	Sydney South West Pathology Service (SSWPS) - Royal Prince Alfred Hospital - NSW Health Pathology	NSW Health Pathology - Institute of Clinical Pathology and Medical Research; Westmead Hospital; University of Sydney	CIDM-PH et al. et al
Australia/NSW949/2020	EPI_ISL_545021	2020-08-27	Sydney South West Pathology Service (SSWPS) - Royal Prince Alfred Hospital - NSW Health Pathology	NSW Health Pathology - Institute of Clinical Pathology and Medical Research; Westmead Hospital; University of Sydney	CIDM-PH et al. et al
Australia/NSW95/2020	EPI_ISL_427672	2020-03-23	Centre for Infectious Diseases and Microbiology Public Health	NSW Health Pathology - Institute of Clinical Pathology and Medical Research; Westmead Hospital; University of Sydney	Gray K et al
Australia/NSW950/2020	EPI_ISL_545022	2020-08-25	Sydney South West Pathology Service (SSWPS) - Royal Prince Alfred Hospital - NSW Health Pathology	NSW Health Pathology - Institute of Clinical Pathology and Medical Research; Westmead Hospital; University of Sydney	CIDM-PH et al. et al
Australia/NSW951/2020	EPI_ISL_545023	2020-07-28	Sydney South West Pathology Service (SSWPS) - Royal Prince Alfred Hospital - NSW Health Pathology	NSW Health Pathology - Institute of Clinical Pathology and Medical Research; Westmead Hospital; University of Sydney	CIDM-PH et al. et al
Australia/NSW952/2020	EPI_ISL_545024	2020-09-09	Australian Clinical Labs	NSW Health Pathology - Institute of Clinical Pathology and Medical Research; Westmead Hospital; University of Sydney	CIDM-PH et al. et al
Australia/NSW953/2020	EPI_ISL_545025	2020-09-09	Sydney South West Pathology Service (SSWPS) - Liverpool Hospital - NSW Health Pathology	NSW Health Pathology - Institute of Clinical Pathology and Medical Research; Westmead Hospital; University of Sydney	CIDM-PH et al. et al
Australia/NSW954/2020	EPI_ISL_545026	2020-09-07	St Vincent's Pathology (SydPath)	NSW Health Pathology - Institute of Clinical Pathology and Medical Research; Westmead Hospital; University of Sydney	CIDM-PH et al. et al
Australia/NSW955/2020	EPI_ISL_545027	2020-09-07	Douglass Hanly Moir Pathology	NSW Health Pathology - Institute of Clinical Pathology and Medical Research; Westmead Hospital; University of Sydney	CIDM-PH et al. et al
Australia/NSW956/2020	EPI_ISL_545028	2020-09-05	Sydney South West Pathology Service (SSWPS) - Royal Prince Alfred Hospital - NSW Health Pathology	NSW Health Pathology - Institute of Clinical Pathology and Medical Research; Westmead Hospital; University of Sydney	CIDM-PH et al. et al
Australia/NSW957/2020	EPI_ISL_545029	2020-09-08	Pathology West - NSW Health Pathology	NSW Health Pathology - Institute of Clinical Pathology and Medical Research; Westmead Hospital; University of Sydney	CIDM-PH et al. et al
Australia/NSW958/2020	EPI_ISL_545030	2020-09-08	St Vincent's Pathology (SydPath)	NSW Health Pathology - Institute of Clinical Pathology and Medical Research; Westmead Hospital; University of Sydney	CIDM-PH et al. et al
Australia/NSW959/2020	EPI_ISL_545031	2020-09-09	South Eastern Area Laboratory Services (SEALS)	NSW Health Pathology - Institute of Clinical Pathology and Medical Research; Westmead Hospital; University of Sydney	CIDM-PH et al. et al
Australia/NSW96/2020	EPI_ISL_427678	2020-03-23	Centre for Infectious Diseases and Microbiology Public Health	NSW Health Pathology - Institute of Clinical Pathology and Medical Research; Westmead Hospital; University of Sydney	Timms V et al
Australia/NSW960/2020	EPI_ISL_545032	2020-09-10	Pathology West - NSW Health Pathology	NSW Health Pathology - Institute of Clinical Pathology and Medical Research; Westmead Hospital; University of Sydney	CIDM-PH et al. et al
Australia/NSW961/2020	EPI_ISL_545033	2020-09-10	Pathology West - NSW Health Pathology	NSW Health Pathology - Institute of Clinical Pathology and Medical Research; Westmead Hospital; University of Sydney	CIDM-PH et al. et al
Australia/NSW962/2020	EPI_ISL_545034	2020-09-10	Histopath	NSW Health Pathology - Institute of Clinical Pathology and Medical Research; Westmead Hospital; University of Sydney	CIDM-PH et al. et al
Australia/NSW963/2020	EPI_ISL_545035	2020-09-11	Histopath	NSW Health Pathology - Institute of Clinical Pathology and Medical Research; Westmead Hospital; University of Sydney	CIDM-PH et al. et al
Australia/NSW964/2020	EPI_ISL_545036	2020-09-11	Histopath	NSW Health Pathology - Institute of Clinical Pathology and Medical Research; Westmead Hospital; University of Sydney	CIDM-PH et al. et al
Australia/NSW965/2020	EPI_ISL_545037	2020-09-14	Sydney South West Pathology Service (SSWPS) - Concord Repatriation General Hospital - NSW Health Pathology	NSW Health Pathology - Institute of Clinical Pathology and Medical Research; Westmead Hospital; University of Sydney	CIDM-PH et al. et al
Australia/NSW966/2020	EPI_ISL_545038	2020-09-13	Pathology West - NSW Health Pathology	NSW Health Pathology - Institute of Clinical Pathology and Medical Research; Westmead Hospital; University of Sydney	CIDM-PH et al. et al
Australia/NSW967/2020	EPI_ISL_545039	2020-09-15	Sydney South West Pathology Service (SSWPS) - Royal Prince Alfred Hospital - NSW Health Pathology	NSW Health Pathology - Institute of Clinical Pathology and Medical Research; Westmead Hospital; University of Sydney	CIDM-PH et al. et al
Australia/NSW968/2020	EPI_ISL_545040	2020-09-02	Laverty Pathology	NSW Health Pathology - Institute of Clinical Pathology and Medical Research; Westmead Hospital; University of Sydney	CIDM-PH et al. et al
Australia/NSW969/2020	EPI_ISL_545041	2020-09-03	Sydney South West Pathology Service (SSWPS) - Royal Prince Alfred Hospital - NSW Health Pathology	NSW Health Pathology - Institute of Clinical Pathology and Medical Research; Westmead Hospital; University of Sydney	CIDM-PH et al. et al
Australia/NSW97/2020	EPI_ISL_427769	2020-03-22	Centre for Infectious Diseases and Microbiology Public Health	NSW Health Pathology - Institute of Clinical Pathology and Medical Research; Westmead Hospital; University of Sydney	Gall M et al
Australia/NSW970/2020	EPI_ISL_545042	2020-09-13	Sydney South West Pathology Service (SSWPS) - Liverpool Hospital - NSW Health Pathology	NSW Health Pathology - Institute of Clinical Pathology and Medical Research; Westmead Hospital; University of Sydney	CIDM-PH et al. et al
Australia/NSW971/2020	EPI_ISL_545043	2020-09-09	Sydney South West Pathology Service (SSWPS) - Royal Prince Alfred Hospital - NSW Health Pathology	NSW Health Pathology - Institute of Clinical Pathology and Medical Research; Westmead Hospital; University of Sydney	CIDM-PH et al. et al
Australia/NSW972/2020	EPI_ISL_545044	2020-09-09	Sydney South West Pathology Service (SSWPS) - Concord Repatriation General Hospital - NSW Health Pathology	NSW Health Pathology - Institute of Clinical Pathology and Medical Research; Westmead Hospital; University of Sydney	CIDM-PH et al. et al
Australia/NSW973/2020	EPI_ISL_545045	2020-09-02	Sydney South West Pathology Service (SSWPS) - Royal Prince Alfred Hospital - NSW Health Pathology	NSW Health Pathology - Institute of Clinical Pathology and Medical Research; Westmead Hospital; University of Sydney	CIDM-PH et al. et al
Australia/NSW974/2020	EPI_ISL_545046	2020-09-15	Pathology West - NSW Health Pathology	NSW Health Pathology - Institute of Clinical Pathology and Medical Research; Westmead Hospital; University of Sydney	CIDM-PH et al. et al
Australia/NSW975/2020	EPI_ISL_545047	2020-09-14	Pathology West - NSW Health Pathology	NSW Health Pathology - Institute of Clinical Pathology and Medical Research; Westmead Hospital; University of Sydney	CIDM-PH et al. et al
Australia/NSW976/2020	EPI_ISL_545048	2020-09-12	South Eastern Area Laboratory Services (SEALS)	NSW Health Pathology - Institute of Clinical Pathology and Medical Research; Westmead Hospital; University of Sydney	CIDM-PH et al. et al
Australia/NSW977/2020	EPI_ISL_545049	2020-09-17	Sydney South West Pathology Service (SSWPS) - Concord Repatriation General Hospital - NSW Health Pathology	NSW Health Pathology - Institute of Clinical Pathology and Medical Research; Westmead Hospital; University of Sydney	CIDM-PH et al. et al
Australia/NSW978/2020	EPI_ISL_545050	2020-09-18	Pathology West - NSW Health Pathology	NSW Health Pathology - Institute of Clinical Pathology and Medical Research; Westmead Hospital; University of Sydney	CIDM-PH et al. et al
Australia/NSW979/2020	EPI_ISL_699651	2020-04-08	Sydney South West Pathology Service (SSWPS) - Liverpool Hospital - NSW Health Pathology	NSW Health Pathology - Institute of Clinical Pathology and Medical Research; Westmead Hospital; University of Sydney	CIDM-PH et al. et al
Australia/NSW98/2020	EPI_ISL_427774	2020-03-25	Centre for Infectious Diseases and Microbiology Public Health	NSW Health Pathology - Institute of Clinical Pathology and Medical Research; Westmead Hospital; University of Sydney	Arnott A et al
Australia/NSW980/2020	EPI_ISL_591508	2020-07-17	Sydney South West Pathology Service (SSWPS) - Liverpool Hospital - NSW Health Pathology	NSW Health Pathology - Institute of Clinical Pathology and Medical Research; Westmead Hospital; University of Sydney	CIDM-PH et al. et al
Australia/NSW981/2020	EPI_ISL_591494	2020-07-17	Pathology West - NSW Health Pathology	NSW Health Pathology - Institute of Clinical Pathology and Medical Research; Westmead Hospital; University of Sydney	CIDM-PH et al. et al
Australia/NSW982/2020	EPI_ISL_591495	2020-07-18	Pathology West - NSW Health Pathology	NSW Health Pathology - Institute of Clinical Pathology and Medical Research; Westmead Hospital; University of Sydney	CIDM-PH et al. et al
Australia/NSW983/2020	EPI_ISL_591509	2020-08-02	Sydney South West Pathology Service (SSWPS) - Liverpool Hospital - NSW Health Pathology	NSW Health Pathology - Institute of Clinical Pathology and Medical Research; Westmead Hospital; University of Sydney	CIDM-PH et al. et al
Australia/NSW984/2020	EPI_ISL_591518	2020-07-27	The Children's Hospital at Westmead	NSW Health Pathology - Institute of Clinical Pathology and Medical Research; Westmead Hospital; University of Sydney	CIDM-PH et al. et al
Australia/NSW985/2020	EPI_ISL_591484	2020-08-13	Australian Clinical Labs	NSW Health Pathology - Institute of Clinical Pathology and Medical Research; Westmead Hospital; University of Sydney	CIDM-PH et al. et al
Australia/NSW986/2020	EPI_ISL_591507	2020-09-07	Sydney South West Pathology Service (SSWPS) - Concord Repatriation General Hospital - NSW Health Pathology	NSW Health Pathology - Institute of Clinical Pathology and Medical Research; Westmead Hospital; University of Sydney	CIDM-PH et al. et al
Australia/NSW987/2020	EPI_ISL_591487	2020-09-04	Laverty Pathology	NSW Health Pathology - Institute of Clinical Pathology and Medical Research; Westmead Hospital; University of Sydney	CIDM-PH et al. et al
Australia/NSW988/2020	EPI_ISL_591493	2020-09-17	Pathology North - Royal North Shore Hospital - NSW Health Pathology	NSW Health Pathology - Institute of Clinical Pathology and Medical Research; Westmead Hospital; University of Sydney	CIDM-PH et al. et al
Australia/NSW989/2020	EPI_ISL_591502	2020-09-15	South Eastern Area Laboratory Services (SEALS)	NSW Health Pathology - Institute of Clinical Pathology and Medical Research; Westmead Hospital; University of Sydney	CIDM-PH et al. et al
Australia/NSW99/2020	EPI_ISL_427777	2020-03-25	Centre for Infectious Diseases and Microbiology Public Health	NSW Health Pathology - Institute of Clinical Pathology and Medical Research; Westmead Hospital; University of Sydney	Sadsad R et al
Australia/NSW990/2020	EPI_ISL_591517	2020-09-25	Sydney South West Pathology Service (SSWPS) - Royal Prince Alfred Hospital - NSW Health Pathology	NSW Health Pathology - Institute of Clinical Pathology and Medical Research; Westmead Hospital; University of Sydney	CIDM-PH et al. et al
Australia/NSW991/2020	EPI_ISL_591496	2020-09-14	Pathology West - NSW Health Pathology	NSW Health Pathology - Institute of Clinical Pathology and Medical Research; Westmead Hospital; University of Sydney	CIDM-PH et al. et al
Australia/NSW992/2020	EPI_ISL_591503	2020-07-12	South Eastern Area Laboratory Services (SEALS)	NSW Health Pathology - Institute of Clinical Pathology and Medical Research; Westmead Hospital; University of Sydney	CIDM-PH et al. et al
Australia/NSW993/2020	EPI_ISL_591504	2020-07-23	South Eastern Area Laboratory Services (SEALS)	NSW Health Pathology - Institute of Clinical Pathology and Medical Research; Westmead Hospital; University of Sydney	CIDM-PH et al. et al
Australia/NSW994/2020	EPI_ISL_591510	2020-10-06	Sydney South West Pathology Service (SSWPS) - Liverpool Hospital - NSW Health Pathology	NSW Health Pathology - Institute of Clinical Pathology and Medical Research; Westmead Hospital; University of Sydney	CIDM-PH et al. et al
Australia/NSW995/2020	EPI_ISL_591497	2020-10-08	Pathology West - NSW Health Pathology	NSW Health Pathology - Institute of Clinical Pathology and Medical Research; Westmead Hospital; University of Sydney	CIDM-PH et al. et al
Australia/NSW996/2020	EPI_ISL_591498	2020-10-07	Pathology West - NSW Health Pathology	NSW Health Pathology - Institute of Clinical Pathology and Medical Research; Westmead Hospital; University of Sydney	CIDM-PH et al. et al
Australia/NSW997/2020	EPI_ISL_591499	2020-10-07	Pathology West - NSW Health Pathology	NSW Health Pathology - Institute of Clinical Pathology and Medical Research; Westmead Hospital; University of Sydney	CIDM-PH et al. et al
Australia/NSW998/2020	EPI_ISL_591488	2020-10-06	Laverty Pathology	NSW Health Pathology - Institute of Clinical Pathology and Medical Research; Westmead Hospital; University of Sydney	CIDM-PH et al. et al
Australia/NSW999/2020	EPI_ISL_591511	2020-10-07	Sydney South West Pathology Service (SSWPS) - Liverpool Hospital - NSW Health Pathology	NSW Health Pathology - Institute of Clinical Pathology and Medical Research; Westmead Hospital; University of Sydney	CIDM-PH et al. et al
Australia/NSWID930/2020	EPI_ISL_421636	2020-03-26	Pathology North	Public Health Virology Laboratory	Bixing Huang et al
Australia/NT01/2020	EPI_ISL_419831	2020	Royal Darwin Hospital	Victorian Infectious Diseases Reference Laboratory and Microbiological Diagnostic Unit Public Health Laboratory, Doherty Institute	Meumann et al
Australia/NT02/2020	EPI_ISL_419832	2020	Royal Darwin Hospital	Victorian Infectious Diseases Reference Laboratory and Microbiological Diagnostic Unit Public Health Laboratory, Doherty Institute	Meumann et al
Australia/NT04/2020	EPI_ISL_419833	2020	Royal Darwin Hospital	Victorian Infectious Diseases Reference Laboratory and Microbiological Diagnostic Unit Public Health Laboratory, Doherty Institute	Meumann et al
Australia/NT05/2020	EPI_ISL_419835	2020	Royal Darwin Hospital	Victorian Infectious Diseases Reference Laboratory and Microbiological Diagnostic Unit Public Health Laboratory, Doherty Institute	Meumann et al
Australia/NT06/2020	EPI_ISL_426633	2020	Royal Darwin Hospital Pathology	Microbiological Diagnostic Unit Public Health Laboratory and Victorian Infectious Diseases Reference Laboratory, Doherty Institute	Meumann et al
Australia/NT08/2020	EPI_ISL_426634	2020	Royal Darwin Hospital Pathology	Microbiological Diagnostic Unit Public Health Laboratory and Victorian Infectious Diseases Reference Laboratory, Doherty Institute	Meumann et al
Australia/NT10/2020	EPI_ISL_426898	2020	Royal Darwin Hospital Pathology	Microbiological Diagnostic Unit Public Health Laboratory and Victorian Infectious Diseases Reference Laboratory, Doherty Institute	Meumann et al
Australia/NT11/2020	EPI_ISL_426899	2020	Royal Darwin Hospital Pathology	Microbiological Diagnostic Unit Public Health Laboratory and Victorian Infectious Diseases Reference Laboratory, Doherty Institute	Meumann et al
Australia/NT12/2020	EPI_ISL_426900	2020	Royal Darwin Hospital Pathology	Microbiological Diagnostic Unit Public Health Laboratory and Victorian Infectious Diseases Reference Laboratory, Doherty Institute	Meumann et al
Australia/NT13/2020	EPI_ISL_426901	2020	Royal Darwin Hospital Pathology	Microbiological Diagnostic Unit Public Health Laboratory and Victorian Infectious Diseases Reference Laboratory, Doherty Institute	Meumann et al
Australia/NT14/2020	EPI_ISL_426902	2020	Royal Darwin Hospital Pathology	Microbiological Diagnostic Unit Public Health Laboratory and Victorian Infectious Diseases Reference Laboratory, Doherty Institute	Meumann et al
Australia/NT16/2020	EPI_ISL_426903	2020	Royal Darwin Hospital Pathology	Microbiological Diagnostic Unit Public Health Laboratory and Victorian Infectious Diseases Reference Laboratory, Doherty Institute	Meumann et al
Australia/NT17/2020	EPI_ISL_426904	2020	Royal Darwin Hospital Pathology	Microbiological Diagnostic Unit Public Health Laboratory and Victorian Infectious Diseases Reference Laboratory, Doherty Institute	Meumann et al
Australia/NT18/2020	EPI_ISL_426635	2020	Royal Darwin Hospital Pathology	Microbiological Diagnostic Unit Public Health Laboratory and Victorian Infectious Diseases Reference Laboratory, Doherty Institute	Meumann et al
Australia/NT19/2020	EPI_ISL_426636	2020	Royal Darwin Hospital Pathology	Microbiological Diagnostic Unit Public Health Laboratory and Victorian Infectious Diseases Reference Laboratory, Doherty Institute	Meumann et al
Australia/NT27/2020	EPI_ISL_430634	2020	Royal Darwin Hospital Pathology	Microbiological Diagnostic Unit Public Health Laboratory and Victorian Infectious Diseases Reference Laboratory, The Peter Doherty Institute for Infection and Immunity	Meumann et al
Australia/NT28/2020	EPI_ISL_430631	2020	Royal Darwin Hospital Pathology	Microbiological Diagnostic Unit Public Health Laboratory and Victorian Infectious Diseases Reference Laboratory, The Peter Doherty Institute for Infection and Immunity	Meumann et al
Australia/NT29/2020	EPI_ISL_430632	2020	Royal Darwin Hospital Pathology	Microbiological Diagnostic Unit Public Health Laboratory and Victorian Infectious Diseases Reference Laboratory, The Peter Doherty Institute for Infection and Immunity	Meumann et al
Australia/NT30/2020	EPI_ISL_430633	2020	Royal Darwin Hospital Pathology	Microbiological Diagnostic Unit Public Health Laboratory and Victorian Infectious Diseases Reference Laboratory, The Peter Doherty Institute for Infection and Immunity	Meumann et al
Australia/NT31/2020	EPI_ISL_430635	2020	Royal Darwin Hospital Pathology	Microbiological Diagnostic Unit Public Health Laboratory and Victorian Infectious Diseases Reference Laboratory, The Peter Doherty Institute for Infection and Immunity	Meumann et al
Australia/NT32/2020	EPI_ISL_430636	2020	Royal Darwin Hospital Pathology	Microbiological Diagnostic Unit Public Health Laboratory and Victorian Infectious Diseases Reference Laboratory, The Peter Doherty Institute for Infection and Immunity	Meumann et al
Australia/NT36/2020	EPI_ISL_430494	2020	Royal Darwin Hospital Pathology	Microbiological Diagnostic Unit Public Health Laboratory and Victorian Infectious Diseases Reference Laboratory, The Peter Doherty Institute for Infection and Immunity	Meumann et al
Australia/NT37/2020	EPI_ISL_430495	2020	Royal Darwin Hospital Pathology	Microbiological Diagnostic Unit Public Health Laboratory and Victorian Infectious Diseases Reference Laboratory, The Peter Doherty Institute for Infection and Immunity	Meumann et al
Australia/NT38/2020	EPI_ISL_430496	2020	Royal Darwin Hospital Pathology	Microbiological Diagnostic Unit Public Health Laboratory and Victorian Infectious Diseases Reference Laboratory, The Peter Doherty Institute for Infection and Immunity	Meumann et al
Australia/NT39/2020	EPI_ISL_430497	2020	Royal Darwin Hospital Pathology	Microbiological Diagnostic Unit Public Health Laboratory and Victorian Infectious Diseases Reference Laboratory, The Peter Doherty Institute for Infection and Immunity	Meumann et al
Australia/NT41/2020	EPI_ISL_456497	2020	Royal Darwin Hospital Pathology	Microbiological Diagnostic Unit Public Health Laboratory, The Peter Doherty Institute for Infection and Immunity	Meumann et al
Australia/NT42/2020	EPI_ISL_456498	2020	Royal Darwin Hospital Pathology	Microbiological Diagnostic Unit Public Health Laboratory, The Peter Doherty Institute for Infection and Immunity	Meumann et al
Australia/NT43/2020	EPI_ISL_480691	2020	Royal Darwin Hospital Pathology	MDU-PHL	Meumann et al
Australia/NT44/2020	EPI_ISL_480692	2020	Royal Darwin Hospital Pathology	MDU-PHL	Meumann et al
Australia/NT45/2020	EPI_ISL_480693	2020	Royal Darwin Hospital Pathology	MDU-PHL	Meumann et al
Australia/NT47/2020	EPI_ISL_480694	2020	Royal Darwin Hospital Pathology	MDU-PHL	Meumann et al
Australia/NT48/2020	EPI_ISL_480695	2020	Royal Darwin Hospital Pathology	MDU-PHL	Meumann et al
Australia/NT49/2020	EPI_ISL_480696	2020	Royal Darwin Hospital Pathology	MDU-PHL	Meumann et al
Australia/NT50/2020	EPI_ISL_480697	2020	Royal Darwin Hospital Pathology	MDU-PHL	Meumann et al
Australia/NT51/2020	EPI_ISL_521860	2020-07-02	Royal Darwin Hospital Pathology	MDU-PHL	Meumann et al
Australia/NT52/2020	EPI_ISL_521861	2020-07-08	Royal Darwin Hospital Pathology	MDU-PHL	Meumann et al
Australia/NT53/2020	EPI_ISL_521862	2020-06-30	Royal Darwin Hospital Pathology	MDU-PHL	Meumann et al
Australia/QLD01/2020	EPI_ISL_407894	2020-01-28	Pathology Queensland	Public Health Virology Laboratory	Ben Huang et al
Australia/QLD02/2020	EPI_ISL_407896	2020-01-30	Pathology Queensland	Public Health Virology Laboratory	Ben Huang et al
Australia/QLD03/2020	EPI_ISL_410717	2020-02-05	Pathology Queensland	Public Health Virology Laboratory	Ben Huang et al
Australia/QLD04/2020	EPI_ISL_410718	2020-02-05	Pathology Queensland	Public Health Virology Laboratory	Ben Huang et al
Australia/QLD09/2020	EPI_ISL_414414	2020-02-29	Pathology Queensland	Public Health Virology Laboratory	Bixing Huang et al
Australia/QLD1000/2020	EPI_ISL_530258	2020-08-22	Queensland Health Forensic and Scientific Services, Public Health Virology	Public Health Virology Laboratory, Forensic and Scientific Services, Queensland Health	Son Nguyen et al et al
Australia/QLD1001/2020	EPI_ISL_530259	2020-08-25	Queensland Health Forensic and Scientific Services, Public Health Virology	Public Health Virology Laboratory, Forensic and Scientific Services, Queensland Health	Son Nguyen et al et al
Australia/QLD1003/2020	EPI_ISL_530245	2020-08-20	Queensland Health Forensic and Scientific Services, Public Health Virology	Public Health Virology Laboratory, Forensic and Scientific Services, Queensland Health	Son Nguyen et al et al
Australia/QLD1005/2020	EPI_ISL_530246	2020-08-20	Queensland Health Forensic and Scientific Services, Public Health Virology	Public Health Virology Laboratory, Forensic and Scientific Services, Queensland Health	Son Nguyen et al et al
Australia/QLD1006/2020	EPI_ISL_530247	2020-08-20	Queensland Health Forensic and Scientific Services, Public Health Virology	Public Health Virology Laboratory, Forensic and Scientific Services, Queensland Health	Son Nguyen et al et al
Australia/QLD1007/2020	EPI_ISL_530248	2020-08-20	Queensland Health Forensic and Scientific Services, Public Health Virology	Public Health Virology Laboratory, Forensic and Scientific Services, Queensland Health	Son Nguyen et al et al
Australia/QLD1008/2020	EPI_ISL_530249	2020-08-20	Queensland Health Forensic and Scientific Services, Public Health Virology	Public Health Virology Laboratory, Forensic and Scientific Services, Queensland Health	Son Nguyen et al et al
Australia/QLD1009/2020	EPI_ISL_530269	2020-03-22	Queensland Health Forensic and Scientific Services, Public Health Virology	Public Health Virology Laboratory, Forensic and Scientific Services, Queensland Health	Son Nguyen et al et al
Australia/QLD1010/2020	EPI_ISL_530270	2020-03-22	Queensland Health Forensic and Scientific Services, Public Health Virology	Public Health Virology Laboratory, Forensic and Scientific Services, Queensland Health	Son Nguyen et al et al
Australia/QLD1011/2020	EPI_ISL_530271	2020-03-22	Queensland Health Forensic and Scientific Services, Public Health Virology	Public Health Virology Laboratory, Forensic and Scientific Services, Queensland Health	Son Nguyen et al et al
Australia/QLD1012/2020	EPI_ISL_530272	2020-03-26	Queensland Health Forensic and Scientific Services, Public Health Virology	Public Health Virology Laboratory, Forensic and Scientific Services, Queensland Health	Son Nguyen et al et al
Australia/QLD1013/2020	EPI_ISL_530273	2020-03-27	Queensland Health Forensic and Scientific Services, Public Health Virology	Public Health Virology Laboratory, Forensic and Scientific Services, Queensland Health	Son Nguyen et al et al
Australia/QLD1014/2020	EPI_ISL_530274	2020-03-28	Queensland Health Forensic and Scientific Services, Public Health Virology	Public Health Virology Laboratory, Forensic and Scientific Services, Queensland Health	Son Nguyen et al et al
Australia/QLD1015/2020	EPI_ISL_530275	2020-04-02	Queensland Health Forensic and Scientific Services, Public Health Virology	Public Health Virology Laboratory, Forensic and Scientific Services, Queensland Health	Son Nguyen et al et al
Australia/QLD1016/2020	EPI_ISL_530276	2020-04-03	Queensland Health Forensic and Scientific Services, Public Health Virology	Public Health Virology Laboratory, Forensic and Scientific Services, Queensland Health	Son Nguyen et al et al
Australia/QLD1017/2020	EPI_ISL_530277	2020-04-15	Queensland Health Forensic and Scientific Services, Public Health Virology	Public Health Virology Laboratory, Forensic and Scientific Services, Queensland Health	Son Nguyen et al et al
Australia/QLD1024/2020	EPI_ISL_530278	2020-08-27	Queensland Health Forensic and Scientific Services, Public Health Virology	Public Health Virology Laboratory, Forensic and Scientific Services, Queensland Health	Son Nguyen et al et al
Australia/QLD1025/2020	EPI_ISL_530279	2020-08-27	Queensland Health Forensic and Scientific Services, Public Health Virology	Public Health Virology Laboratory, Forensic and Scientific Services, Queensland Health	Son Nguyen et al et al
Australia/QLD1027/2020	EPI_ISL_530280	2020-08-01	Queensland Health Forensic and Scientific Services, Public Health Virology	Public Health Virology Laboratory, Forensic and Scientific Services, Queensland Health	Son Nguyen et al et al
Australia/QLD1029/2020	EPI_ISL_530281	2020-08-30	Queensland Health Forensic and Scientific Services, Public Health Virology	Public Health Virology Laboratory, Forensic and Scientific Services, Queensland Health	Son Nguyen et al et al
Australia/QLD1030/2020	EPI_ISL_530282	2020-08-30	Queensland Health Forensic and Scientific Services, Public Health Virology	Public Health Virology Laboratory, Forensic and Scientific Services, Queensland Health	Son Nguyen et al et al
[truncated: 319,394 more rows]
