# Supplementary material for: Genomic epidemiology of SARS-CoV-2 in Russia reveals recurring cross-border transmission throughout 2020
Source: PLoS One. 2023 May 16;18(5):e0285664. doi: 10.1371/journal.pone.0285664 (PMC10187899; doi:10.1371/journal.pone.0285664)
Supplement: S3 Text — (TXT) [file pone.0285664.s012.txt]

hCoV-19/Russia/MOW-CSP-SK-1082_S95/2020|EPI_ISL_8904006|2020-10-23
hCoV-19/Russia/MOW-CSP-SK-1083_S32/2020|EPI_ISL_8904007|2020-11-02
hCoV-19/Russia/SPE-CSP-144_S25/2020|EPI_ISL_8904108|2020-08-17
hCoV-19/Russia/SPE-CSP-11_S44/2020|EPI_ISL_8904097|2020-08-10
hCoV-19/Russia/MOW-CSP-SK-135_S121/2020|EPI_ISL_8904013|2020-09-23
hCoV-19/Russia/MOW-CSP-SK-140_S124/2020|EPI_ISL_8904014|2020-09-28
hCoV-19/Russia/MOW-CSP-SK-1078_S78/2020|EPI_ISL_8904005|2020-10-19
hCoV-19/Russia/MOW-CSP-SK-1096_S27/2020|EPI_ISL_8904010|2020-10-19
hCoV-19/Russia/MOW-CSP-SK-225_S97/2020|EPI_ISL_8904020|2020-09-30
hCoV-19/Russia/MOW-CSP-SK-1061_S74/2020|EPI_ISL_8904004|2020-10-26
hCoV-19/Russia/MOW-CSP-SK-1094_S29/2020|EPI_ISL_8904009|2020-10-19
hCoV-19/Russia/MOW-CSP-SK-346_S98/2020|EPI_ISL_8904028|2020-10-09
hCoV-19/Russia/MOW-CSP-SK-246_S113/2020|EPI_ISL_8904021|2020-10-04
hCoV-19/Russia/MOW-CSP-SK-385_S164/2020|EPI_ISL_8904032|2020-10-14
hCoV-19/Russia/MOW-CSP-SK-212_S123/2020|EPI_ISL_8904018|2020-09-25
hCoV-19/Russia/SPE-CSP-113_S71/2020|EPI_ISL_8904095|2020-08-15
hCoV-19/Russia/MOW-CSP-SK-281_S145/2020|EPI_ISL_8904022|2020-10-07
hCoV-19/Russia/MOW-CSP-SK-411_S80/2020|EPI_ISL_8904035|2020-10-12
hCoV-19/Russia/MOW-CSP-SK-301_S150/2020|EPI_ISL_8904025|2020-10-07
hCoV-19/Russia/MOW-CSP-SK-391_S109/2020|EPI_ISL_8904034|2020-10-14
hCoV-19/Russia/MOW-CSP-SK-459_S99/2020|EPI_ISL_8904042|2020-10-19
hCoV-19/Russia/MOW-CSP-SK-328_S154/2020|EPI_ISL_8904027|2020-10-09
hCoV-19/Russia/MOW-CSP-SK-430_S156/2020|EPI_ISL_8904039|2020-10-12
hCoV-19/Russia/MOW-CSP-SK-428_S134/2020|EPI_ISL_8904038|2020-10-12
hCoV-19/Russia/MOW-CSP-SK-547_S89/2020|EPI_ISL_8904049|2020-10-19
hCoV-19/Russia/MOW-CSP-SK-457_S130/2020|EPI_ISL_8904041|2020-10-19
hCoV-19/Russia/MOW-CSP-SK-692_S162/2020|EPI_ISL_8904064|2020-10-19
hCoV-19/Russia/MOW-CSP-SK-448_S147/2020|EPI_ISL_8904040|2020-10-19
hCoV-19/Russia/MOW-CSP-SK-513_S111/2020|EPI_ISL_8904046|2020-10-14
hCoV-19/Russia/MOW-CSP-SK-648_S81/2020|EPI_ISL_8904058|2020-11-02
hCoV-19/Russia/MOW-CSP-SK-552_S119/2020|EPI_ISL_8904051|2020-10-19
hCoV-19/Russia/MOW-CSP-SK-181_S144/2020|EPI_ISL_8904017|2020-09-30
hCoV-19/Russia/MOW-CSP-SK-217_S107/2020|EPI_ISL_8904019|2020-10-05
hCoV-19/Russia/MOW-CSP-SK-133_S131/2020|EPI_ISL_8904012|2020-09-18
hCoV-19/Russia/MOW-CSP-SK-1101_S30/2020|EPI_ISL_8904011|2020-10-19
hCoV-19/Russia/MOW-CSP-SK-144_S92/2020|EPI_ISL_8904015|2020-09-28
hCoV-19/Russia/MOW-CSP-SK-641_S125/2020|EPI_ISL_8904057|2020-11-02
hCoV-19/Russia/MOW-CSP-SK-788_S91/2020|EPI_ISL_8904076|2020-10-29
hCoV-19/Russia/MOW-CSP-SK-857_S142/2020|EPI_ISL_8904085|2020-11-05
hCoV-19/Russia/MOW-CSP-SK-756_S100/2020|EPI_ISL_8904070|2020-10-29
hCoV-19/Russia/MOW-CSP-SK-819_S106/2020|EPI_ISL_8904082|2020-11-05
hCoV-19/Russia/MOW-CSP-SK-762_S127/2020|EPI_ISL_8904071|2020-10-26
hCoV-19/Russia/MOW-CSP-SK-806_S85/2020|EPI_ISL_8904078|2020-10-29
hCoV-19/Russia/MOW-CSP-SK-180_S117/2020|EPI_ISL_8904016|2020-09-30
hCoV-19/Russia/MOW-CSP-SK-872_S151/2020|EPI_ISL_8904086|2020-11-05
hCoV-19/Russia/MOW-CSP-SK-956_S163/2020|EPI_ISL_8904091|2020-11-05
hCoV-19/Russia/MOW-CSP-SK-777_S116/2020|EPI_ISL_8904072|2020-10-26
hCoV-19/Russia/SPE-CSP-739_S74/2020|EPI_ISL_8904154|2020-08-20
hCoV-19/Russia/SPE-CSP-915_S43/2020|EPI_ISL_8904169|2020-08-17
hCoV-19/Russia/SPE-CSP-155_S56/2020|EPI_ISL_8904113|2020-08-18
hCoV-19/Russia/SPE-CSP-29_S38/2020|EPI_ISL_8904125|2020-08-11
hCoV-19/Russia/SPE-CSP-649_S24/2020|EPI_ISL_8904140|2020-08-13
hCoV-19/Russia/SPE-CSP-470_S25/2020|EPI_ISL_8904450|2020-05-15
hCoV-19/Russia/SPE-CSP-594_S79/2020|EPI_ISL_8904453|2020-08-10
hCoV-19/Russia/MOW-CSP-SK-951_S83/2020|EPI_ISL_8904090|2020-11-05
hCoV-19/Russia/MOW-CSP-SK-977_S153/2020|EPI_ISL_8904093|2020-11-05
hCoV-19/Russia/SPE-CSP-129_S78/2020|EPI_ISL_8904101|2020-08-15
hCoV-19/Russia/SPE-CSP-134_S48/2020|EPI_ISL_8904105|2020-08-15
hCoV-19/Russia/MOW-CSP-SK-993_S76/2020|EPI_ISL_8904094|2020-11-05
hCoV-19/Russia/SPE-CSP-151_S6/2020|EPI_ISL_8904111|2020-08-17
hCoV-19/Russia/SPE-CSP-123_S10/2020|EPI_ISL_8904099|2020-08-15
hCoV-19/Russia/SPE-CSP-121_S46/2020|EPI_ISL_8904098|2020-08-15
hCoV-19/Russia/SPE-CSP-139_S29/2020|EPI_ISL_8904106|2020-08-17
hCoV-19/Russia/SPE-CSP-34_S87/2020|EPI_ISL_8904127|2020-08-12
hCoV-19/Russia/SPE-CSP-44_S80/2020|EPI_ISL_8904130|2020-08-12
hCoV-19/Russia/SPE-CSP-164_S72/2020|EPI_ISL_8904119|2020-08-18
hCoV-19/Russia/SPE-CSP-20_S75/2020|EPI_ISL_8904121|2020-08-11
hCoV-19/Russia/SPE-CSP-27_S82/2020|EPI_ISL_8904124|2020-08-11
hCoV-19/Russia/SPE-CSP-60_S11/2020|EPI_ISL_8904136|2020-08-13
hCoV-19/Russia/SPE-CSP-1_S27/2020|EPI_ISL_8904120|2020-08-10
hCoV-19/Russia/SPE-CSP-595_S57/2020|EPI_ISL_8904134|2020-08-10
hCoV-19/Russia/SPE-CSP-610_S32/2020|EPI_ISL_8904137|2020-08-11
hCoV-19/Russia/SPE-CSP-35_S47/2020|EPI_ISL_8904128|2020-08-12
hCoV-19/Russia/SPE-CSP-654_S41/2020|EPI_ISL_8904142|2020-08-13
hCoV-19/Russia/SPE-CSP-683_S49/2020|EPI_ISL_8904147|2020-08-18
hCoV-19/Russia/SPE-CSP-51_S60/2020|EPI_ISL_8904131|2020-08-12
hCoV-19/Russia/SPE-CSP-608_S3/2020|EPI_ISL_8904135|2020-08-11
hCoV-19/Russia/SPE-CSP-55_S77/2020|EPI_ISL_8904132|2020-08-12
hCoV-19/Russia/SPE-CSP-67_S89/2020|EPI_ISL_8904146|2020-08-13
hCoV-19/Russia/SPE-CSP-696_S16/2020|EPI_ISL_8904149|2020-08-18
hCoV-19/Russia/ALT-CSP-EPIC-28814_S157/2020|EPI_ISL_8904290|2020-10-05
hCoV-19/Russia/ALT-CSP-EPIC-28754_S165/2020|EPI_ISL_8904288|2020-10-08
hCoV-19/Russia/STA-CSP-EPIC-27107_S64/2020|EPI_ISL_8904218|2020-10-06
hCoV-19/Russia/KRS-CSP-EPIC-27240_S80/2020|EPI_ISL_8904227|2020-10-06
hCoV-19/Russia/SPE-CSP-64_S2/2020|EPI_ISL_8904141|2020-08-13
hCoV-19/Russia/SPE-CSP-677_S26/2020|EPI_ISL_8904145|2020-08-17
hCoV-19/Russia/MOW-CSP-SK-781_S101/2020|EPI_ISL_8904073|2020-10-29
hCoV-19/Russia/MOW-CSP-SK-380_S114/2020|EPI_ISL_8904031|2020-10-14
hCoV-19/Russia/MOW-CSP-SK-786_S158/2020|EPI_ISL_8904075|2020-10-29
hCoV-19/Russia/SPE-CSP-87_S61/2020|EPI_ISL_8904168|2020-08-14
hCoV-19/Russia/SPE-CSP-91_S7/2020|EPI_ISL_8904170|2020-08-14
hCoV-19/Russia/MOW-CSP-SK-785_S157/2020|EPI_ISL_8904074|2020-10-29
hCoV-19/Russia/SPE-CSP-955_S53/2020|EPI_ISL_8904176|2020-08-19
hCoV-19/Russia/SPE-CSP-985_S37/2020|EPI_ISL_8904179|2020-08-20
hCoV-19/Russia/SPE-CSP-815_S84/2020|EPI_ISL_8904159|2020-08-11
hCoV-19/Russia/SPE-CSP-922_S52/2020|EPI_ISL_8904171|2020-08-17
hCoV-19/Russia/SPE-CSP-873_S20/2020|EPI_ISL_8904167|2020-08-13
hCoV-19/Russia/SPE-CSP-924_S9/2020|EPI_ISL_8904172|2020-08-17
hCoV-19/Russia/SPE-CSP-92_S12/2020|EPI_ISL_8904173|2020-08-14
hCoV-19/Russia/MOW-CSP-SK-373_S132/2020|EPI_ISL_8904030|2020-10-14
hCoV-19/Russia/SPE-CSP-856_S63/2020|EPI_ISL_8904166|2020-08-12
hCoV-19/Russia/SPE-CSP-94_S39/2020|EPI_ISL_8904175|2020-08-14
hCoV-19/Russia/MOW-CSP-SK-387_S118/2020|EPI_ISL_8904033|2020-10-14
hCoV-19/Russia/SPE-CSP-948_S36/2020|EPI_ISL_8904174|2020-08-18
hCoV-19/Russia/MOW-CSP-CSP-C_S174/2020|EPI_ISL_8904181|2020-11-07
hCoV-19/Russia/MOW-CSP-CSP-N_S173/2020|EPI_ISL_8904182|2020-11-07
hCoV-19/Russia/PNZ-CSP-EPIC-26920_S59/2020|EPI_ISL_8904198|2020-09-24
hCoV-19/Russia/MOW-CSP-SK-792_S139/2020|EPI_ISL_8904077|2020-10-26
hCoV-19/Russia/PNZ-CSP-EPIC-26827_S77/2020|EPI_ISL_8904190|2020-09-28
hCoV-19/Russia/PNZ-CSP-EPIC-26837_S63/2020|EPI_ISL_8904192|2020-09-28
hCoV-19/Russia/MOW-CSP-SK-814_S102/2020|EPI_ISL_8904079|2020-11-05
hCoV-19/Russia/PNZ-CSP-EPIC-26838_S19/2020|EPI_ISL_8904193|2020-09-25
hCoV-19/Russia/STA-CSP-EPIC-26989_S36/2020|EPI_ISL_8904207|2020-10-07
hCoV-19/Russia/PNZ-CSP-EPIC-26914_S73/2020|EPI_ISL_8904196|2020-09-22
hCoV-19/Russia/PNZ-CSP-EPIC-26918_S39/2020|EPI_ISL_8904197|2020-09-23
hCoV-19/Russia/KRS-CSP-EPIC-27066_S14/2020|EPI_ISL_8904212|2020-10-09
hCoV-19/Russia/PNZ-CSP-EPIC-26858_S38/2020|EPI_ISL_8904194|2020-09-28
hCoV-19/Russia/PNZ-CSP-EPIC-26938_S79/2020|EPI_ISL_8904199|2020-09-24
hCoV-19/Russia/MOW-CSP-SK-425_S133/2020|EPI_ISL_8904037|2020-10-12
hCoV-19/Russia/MOW-CSP-SK-421_S155/2020|EPI_ISL_8904036|2020-10-12
hCoV-19/Russia/MOW-CSP-SK-817_S120/2020|EPI_ISL_8904081|2020-11-05
hCoV-19/Russia/MOW-CSP-SK-816_S112/2020|EPI_ISL_8904080|2020-11-05
hCoV-19/Russia/KRS-CSP-EPIC-27069_S68/2020|EPI_ISL_8904214|2020-10-05
hCoV-19/Russia/KRS-CSP-EPIC-27228_S21/2020|EPI_ISL_8904223|2020-10-08
hCoV-19/Russia/KRS-CSP-EPIC-27062_S55/2020|EPI_ISL_8904210|2020-10-12
hCoV-19/Russia/KRS-CSP-EPIC-27067_S48/2020|EPI_ISL_8904213|2020-10-06
hCoV-19/Russia/MOW-CSP-SK-843_S141/2020|EPI_ISL_8904084|2020-11-05
hCoV-19/Russia/MOW-CSP-SK-828_S140/2020|EPI_ISL_8904083|2020-11-05
hCoV-19/Russia/MOW-CSP-SK-312_S108/2020|EPI_ISL_8904026|2020-10-07
hCoV-19/Russia/KRS-CSP-EPIC-27211_S67/2020|EPI_ISL_8904222|2020-09-29
hCoV-19/Russia/MOW-CSP-SK-462_S110/2020|EPI_ISL_8904043|2020-10-19
hCoV-19/Russia/KIR-CSP-EPIC-28296_S146/2020|EPI_ISL_8904262|2020-10-01
hCoV-19/Russia/KRS-CSP-EPIC-27305_S52/2020|EPI_ISL_8904234|2020-09-30
hCoV-19/Russia/SVE-CSP-EPIC-27491_S49/2020|EPI_ISL_8904239|2020-10-08
hCoV-19/Russia/MOW-CSP-SK-487_S86/2020|EPI_ISL_8904044|2020-10-19
hCoV-19/Russia/MOW-CSP-KOM-941_S41/2020|EPI_ISL_8904296|2020-11-23
hCoV-19/Russia/MOW-CSP-KOM-959_S27/2020|EPI_ISL_8904307|2020-11-24
hCoV-19/Russia/KRS-CSP-EPIC-27235_S69/2020|EPI_ISL_8904224|2020-10-09
hCoV-19/Russia/VOR-CSP-EPIC-27601_S86/2020|EPI_ISL_8904243|2020-10-14
hCoV-19/Russia/MOW-CSP-SK-532_S104/2020|EPI_ISL_8904048|2020-10-14
hCoV-19/Russia/MOW-CSP-SK-519_S79/2020|EPI_ISL_8904047|2020-10-14
hCoV-19/Russia/KRS-CSP-EPIC-27264_S46/2020|EPI_ISL_8904230|2020-10-07
hCoV-19/Russia/VOR-CSP-EPIC-27513_S11/2020|EPI_ISL_8904240|2020-10-09
hCoV-19/Russia/MOW-CSP-SK-498_S135/2020|EPI_ISL_8904045|2020-10-14
hCoV-19/Russia/MOW-CSP-SK-548_S87/2020|EPI_ISL_8904050|2020-10-19
hCoV-19/Russia/KRS-CSP-EPIC-27286_S60/2020|EPI_ISL_8904231|2020-10-07
hCoV-19/Russia/SVE-CSP-EPIC-27468_S88/2020|EPI_ISL_8904238|2020-10-07
hCoV-19/Russia/MOW-CSP-SK-627_S90/2020|EPI_ISL_8904055|2020-11-05
hCoV-19/Russia/MOW-CSP-SK-622_S94/2020|EPI_ISL_8904054|2020-10-19
hCoV-19/Russia/VOR-CSP-EPIC-27602_S12/2020|EPI_ISL_8904244|2020-10-06
hCoV-19/Russia/MOW-CSP-SK-593_S160/2020|EPI_ISL_8904053|2020-10-12
hCoV-19/Russia/SVE-CSP-EPIC-27350_S72/2020|EPI_ISL_8904236|2020-10-05
hCoV-19/Russia/VOR-CSP-EPIC-27598_S56/2020|EPI_ISL_8904242|2020-10-05
hCoV-19/Russia/KIR-CSP-EPIC-28213_S145/2020|EPI_ISL_8904251|2020-09-29
hCoV-19/Russia/KIR-CSP-EPIC-28217_S147/2020|EPI_ISL_8904252|2020-09-29
hCoV-19/Russia/KIR-CSP-EPIC-28269_S170/2020|EPI_ISL_8904255|2020-09-28
hCoV-19/Russia/MOW-CSP-SK-561_S115/2020|EPI_ISL_8904052|2020-10-09
hCoV-19/Russia/MOW-CSP-SK-660_S105/2020|EPI_ISL_8904060|2020-11-02
hCoV-19/Russia/KIR-CSP-EPIC-28276_S92/2020|EPI_ISL_8904256|2020-09-28
hCoV-19/Russia/KIR-CSP-EPIC-28284_S102/2020|EPI_ISL_8904259|2020-09-28
hCoV-19/Russia/MOW-CSP-SK-628_S136/2020|EPI_ISL_8904056|2020-11-05
hCoV-19/Russia/MOW-CSP-SK-663_S129/2020|EPI_ISL_8904061|2020-10-29
hCoV-19/Russia/MOW-CSP-SK-651_S73/2020|EPI_ISL_8904059|2020-11-02
hCoV-19/Russia/MOW-CSP-SK-665_S161/2020|EPI_ISL_8904062|2020-10-29
hCoV-19/Russia/MOW-CSP-SK-703_S126/2020|EPI_ISL_8904066|2020-10-23
hCoV-19/Russia/KIR-CSP-EPIC-28282_S141/2020|EPI_ISL_8904258|2020-09-28
hCoV-19/Russia/KIR-CSP-EPIC-28193_S100/2020|EPI_ISL_8904250|2020-09-29
hCoV-19/Russia/MOW-CSP-SK-680_S137/2020|EPI_ISL_8904063|2020-10-26
hCoV-19/Russia/KIR-CSP-EPIC-28265_S95/2020|EPI_ISL_8904253|2020-09-28
hCoV-19/Russia/MOW-CSP-SK-718_S82/2020|EPI_ISL_8904068|2020-10-23
hCoV-19/Russia/MOW-CSP-SK-288_S146/2020|EPI_ISL_8904023|2020-10-07
hCoV-19/Russia/MOW-CSP-SK-707_S84/2020|EPI_ISL_8904067|2020-10-23
hCoV-19/Russia/KIR-CSP-EPIC-28277_S99/2020|EPI_ISL_8904257|2020-09-28
hCoV-19/Russia/SPE-CSP-Spb-2422_S86/2020|EPI_ISL_8904533|2020-08-29
hCoV-19/Russia/SPE-CSP-Spb-2517_S128/2020|EPI_ISL_8904544|2020-08-27
hCoV-19/Russia/MOW-CSP-SK-299_S159/2020|EPI_ISL_8904024|2020-10-07
hCoV-19/Russia/MOW-CSP-SK-748_S138/2020|EPI_ISL_8904069|2020-10-26
hCoV-19/Russia/MOW-CSP-EPIC-28377_S154/2020|EPI_ISL_8904269|2020-10-12
hCoV-19/Russia/MOW-CSP-EPIC-28394_S107/2020|EPI_ISL_8904271|2020-10-07
hCoV-19/Russia/KIR-CSP-EPIC-28285_S151/2020|EPI_ISL_8904260|2020-09-28
hCoV-19/Russia/MOW-CSP-EPIC-28476_S104/2020|EPI_ISL_8904272|2020-10-06
hCoV-19/Russia/KIR-CSP-EPIC-28302_S162/2020|EPI_ISL_8904263|2020-09-29
hCoV-19/Russia/MUR-CSP-EPIC-28568_S153/2020|EPI_ISL_8904278|2020-10-08
hCoV-19/Russia/MUR-CSP-EPIC-28628_S101/2020|EPI_ISL_8904280|2020-09-30
hCoV-19/Russia/KIR-CSP-EPIC-28313_S161/2020|EPI_ISL_8904264|2020-10-01
hCoV-19/Russia/MOW-CSP-EPIC-28375_S111/2020|EPI_ISL_8904268|2020-10-12
hCoV-19/Russia/MOW-CSP-SK-360_S93/2020|EPI_ISL_8904029|2020-10-09
hCoV-19/Russia/MUR-CSP-EPIC-28585_S97/2020|EPI_ISL_8904279|2020-10-08
hCoV-19/Russia/MUR-CSP-EPIC-28643_S108/2020|EPI_ISL_8904282|2020-10-08
hCoV-19/Russia/MOW-CSP-EPIC-28485_S148/2020|EPI_ISL_8904273|2020-10-06
hCoV-19/Russia/MUR-CSP-EPIC-28528_S94/2020|EPI_ISL_8904275|2020-10-06
hCoV-19/Russia/MUR-CSP-EPIC-28639_S98/2020|EPI_ISL_8904281|2020-10-05
hCoV-19/Russia/ALT-CSP-EPIC-28690_S169/2020|EPI_ISL_8904285|2020-10-07
hCoV-19/Russia/MOW-CSP-KOM-924_S44/2020|EPI_ISL_8904292|2020-11-19
hCoV-19/Russia/MOW-CSP-KOM-931_S42/2020|EPI_ISL_8904295|2020-11-19
hCoV-19/Russia/MOW-CSP-KOM-994_S4/2020|EPI_ISL_8904317|2020-11-25
hCoV-19/Russia/MOW-CSP-KOM-946_S24/2020|EPI_ISL_8904299|2020-11-22
hCoV-19/Russia/MOW-CSP-KOM-985_S7/2020|EPI_ISL_8904314|2020-11-25
hCoV-19/Russia/MOW-CSP-KOM-951_S8/2020|EPI_ISL_8904303|2020-11-24
hCoV-19/Russia/MOW-CSP-KOM-956_S26/2020|EPI_ISL_8904304|2020-11-24
hCoV-19/Russia/MOW-CSP-KOM-983_S32/2020|EPI_ISL_8904313|2020-11-25
hCoV-19/Russia/SPE-CSP-150_S53/2020|EPI_ISL_8904350|2020-08-17
hCoV-19/Russia/KYA-CSP-20570_S71/2020|EPI_ISL_8904353|2020-07-22
hCoV-19/Russia/SPE-CSP-656_S45/2020|EPI_ISL_8904361|2020-08-14
hCoV-19/Russia/SPE-CSP-31_S58/2020|EPI_ISL_8904354|2020-08-11
hCoV-19/Russia/MOW-CSP-CVD-206_S1/2020|EPI_ISL_8904375|2020-05-28
hCoV-19/Russia/MOW-CSP-CVD-361_S35/2020|EPI_ISL_8904381|2020-06-16
hCoV-19/Russia/SPE-CSP-852_S44/2020|EPI_ISL_8904367|2020-08-12
hCoV-19/Russia/SPE-CSP-106_S18/2020|EPI_ISL_8904398|2020-08-14
hCoV-19/Russia/SPE-CSP-180_S15/2020|EPI_ISL_8904401|2020-08-20
hCoV-19/Russia/SPE-CSP-207_S10/2020|EPI_ISL_8904406|2020-08-21
hCoV-19/Russia/SPE-CSP-247_S49/2020|EPI_ISL_8904417|2020-08-23
hCoV-19/Russia/SPE-CSP-101_S39/2020|EPI_ISL_8904395|2020-08-14
hCoV-19/Russia/SPE-CSP-170_S51/2020|EPI_ISL_8904400|2020-08-19
hCoV-19/Russia/SPE-CSP-189_S21/2020|EPI_ISL_8904402|2020-08-20
hCoV-19/Russia/SPE-CSP-204_S47/2020|EPI_ISL_8904404|2020-08-21
hCoV-19/Russia/SPE-CSP-105_S87/2020|EPI_ISL_8904397|2020-08-14
hCoV-19/Russia/SPE-CSP-228_S37/2020|EPI_ISL_8904411|2020-08-22
hCoV-19/Russia/SPE-CSP-233_S14/2020|EPI_ISL_8904413|2020-08-22
hCoV-19/Russia/SPE-CSP-190_S34/2020|EPI_ISL_8904403|2020-08-20
hCoV-19/Russia/SPE-CSP-218_S22/2020|EPI_ISL_8904407|2020-08-22
hCoV-19/Russia/SPE-CSP-206_S45/2020|EPI_ISL_8904405|2020-08-21
hCoV-19/Russia/SPE-CSP-221_S16/2020|EPI_ISL_8904409|2020-08-22
hCoV-19/Russia/SPE-CSP-419_S53/2020|EPI_ISL_8904445|2020-05-28
hCoV-19/Russia/SPE-CSP-232_S65/2020|EPI_ISL_8904412|2020-08-22
hCoV-19/Russia/SPE-CSP-257_S7/2020|EPI_ISL_8904421|2020-08-24
hCoV-19/Russia/SPE-CSP-450_S89/2020|EPI_ISL_8904448|2020-05-27
hCoV-19/Russia/SPE-CSP-236_S54/2020|EPI_ISL_8904415|2020-08-22
hCoV-19/Russia/SPE-CSP-258_S56/2020|EPI_ISL_8904422|2020-08-24
hCoV-19/Russia/SPE-CSP-506_S88/2020|EPI_ISL_8904452|2020-05-08
hCoV-19/Russia/SPE-CSP-250_S19/2020|EPI_ISL_8904418|2020-08-23
hCoV-19/Russia/SPE-CSP-252_S27/2020|EPI_ISL_8904419|2020-08-23
hCoV-19/Russia/SPE-CSP-262_S72/2020|EPI_ISL_8904425|2020-08-25
hCoV-19/Russia/SPE-CSP-287_S50/2020|EPI_ISL_8904432|2020-05-15
hCoV-19/Russia/SPE-CSP-297_S13/2020|EPI_ISL_8904434|2020-07-16
hCoV-19/Russia/SPE-CSP-270_S12/2020|EPI_ISL_8904426|2020-08-25
hCoV-19/Russia/SPE-CSP-272_S6/2020|EPI_ISL_8904427|2020-08-25
hCoV-19/Russia/SPE-CSP-731_S43/2020|EPI_ISL_8904454|2020-08-19
hCoV-19/Russia/SPE-CSP-274_S81/2020|EPI_ISL_8904429|2020-08-25
hCoV-19/Russia/SPE-CSP-439_S96/2020|EPI_ISL_8904447|2020-05-28
hCoV-19/Russia/PNZ-CSP-EPIC-26974_S78/2020|EPI_ISL_8904205|2020-10-01
hCoV-19/Russia/SPE-CSP-464_S35/2020|EPI_ISL_8904449|2020-05-27
hCoV-19/Russia/SPE-CSP-883_S82/2020|EPI_ISL_8904456|2020-08-13
hCoV-19/Russia/SPE-CSP-481_S94/2020|EPI_ISL_8904451|2020-06-01
hCoV-19/Russia/SPE-CSP-827_S51/2020|EPI_ISL_8904160|2020-08-11
hCoV-19/Russia/SPE-CSP-878_S42/2020|EPI_ISL_8904455|2020-08-13
hCoV-19/Russia/SPE-CSP-96_S26/2020|EPI_ISL_8904460|2020-08-14
hCoV-19/Russia/SPE-CSP-980_S36/2020|EPI_ISL_8904461|2020-08-20
hCoV-19/Russia/MOW-CSP-CSP3_S2/2020|EPI_ISL_8904488|2020-10-12
hCoV-19/Russia/MOW-CSP-CK-276_S63/2020|EPI_ISL_8904476|2020-10-04
hCoV-19/Russia/SPE-CSP-757_S58/2020|EPI_ISL_8904156|2020-08-20
hCoV-19/Russia/PNZ-CSP-EPIC-26949_S53/2020|EPI_ISL_8904201|2020-09-23
hCoV-19/Russia/KRS-CSP-EPIC-27071_S45/2020|EPI_ISL_8904215|2020-10-06
hCoV-19/Russia/MOW-CSP-CK-223_S58/2020|EPI_ISL_8904472|2020-09-30
hCoV-19/Russia/MOW-CSP-CK-291_S56/2020|EPI_ISL_8904477|2020-10-07
hCoV-19/Russia/MOW-CSP-CK-293_S48/2020|EPI_ISL_8904478|2020-10-07
hCoV-19/Russia/MOW-CSP-CK-296_S52/2020|EPI_ISL_8904479|2020-10-07
hCoV-19/Russia/SPE-CSP-77_S93/2020|EPI_ISL_8904157|2020-08-13
hCoV-19/Russia/MOW-CSP-KOM-328_S97/2020|EPI_ISL_8904501|2020-09-24
hCoV-19/Russia/MOW-CSP-KOM-407_S77/2020|EPI_ISL_8904515|2020-10-02
hCoV-19/Russia/SPE-CSP-830_S91/2020|EPI_ISL_8904161|2020-08-11
hCoV-19/Russia/MOW-CSP-KOM-326_S75/2020|EPI_ISL_8904500|2020-09-24
hCoV-19/Russia/SPE-CSP-734_S5/2020|EPI_ISL_8904152|2020-08-19
hCoV-19/Russia/SPE-CSP-735_S66/2020|EPI_ISL_8904153|2020-08-20
hCoV-19/Russia/MOW-CSP-KOM-316_S73/2020|EPI_ISL_8904495|2020-09-24
hCoV-19/Russia/SPE-CSP-69_S83/2020|EPI_ISL_8904150|2020-08-13
hCoV-19/Russia/SPE-CSP-84_S76/2020|EPI_ISL_8904164|2020-08-14
hCoV-19/Russia/MOW-CSP-KOM-408_S74/2020|EPI_ISL_8904516|2020-10-02
hCoV-19/Russia/SPE-CSP-752_S33/2020|EPI_ISL_8904155|2020-08-19
hCoV-19/Russia/MOW-CSP-KOM-348_S88/2020|EPI_ISL_8904504|2020-09-28
hCoV-19/Russia/SPE-CSP-705_S73/2020|EPI_ISL_8904151|2020-08-17
hCoV-19/Russia/SPE-CSP-156_S40/2020|EPI_ISL_8904114|2020-08-18
hCoV-19/Russia/SPE-CSP-703_S30/2020|EPI_ISL_8904655|2020-08-17
hCoV-19/Russia/SPE-CSP-79_S28/2020|EPI_ISL_8904158|2020-08-13
hCoV-19/Russia/SPE-CSP-844_S68/2020|EPI_ISL_8904163|2020-08-12
hCoV-19/Russia/MOW-CSP-KOM-430_S102/2020|EPI_ISL_8904521|2020-10-02
hCoV-19/Russia/SPE-CSP-83_S18/2020|EPI_ISL_8904162|2020-08-14
hCoV-19/Russia/SPE-CSP-853_S85/2020|EPI_ISL_8904165|2020-08-12
hCoV-19/Russia/MOW-CSP-KOM-446_S71/2020|EPI_ISL_8904525|2020-10-04
hCoV-19/Russia/KRS-CSP-EPIC-27198_S83/2020|EPI_ISL_8904221|2020-10-02
hCoV-19/Russia/MOW-CSP-KOM-411_S70/2020|EPI_ISL_8904518|2020-10-02
hCoV-19/Russia/PNZ-CSP-EPIC-26958_S57/2020|EPI_ISL_8904202|2020-09-22
hCoV-19/Russia/MOW-CSP-KOM-409_S93/2020|EPI_ISL_8904517|2020-10-02
hCoV-19/Russia/MOW-CSP-KOM-433_S107/2020|EPI_ISL_8904522|2020-10-02
hCoV-19/Russia/PNZ-CSP-EPIC-26945_S87/2020|EPI_ISL_8904200|2020-09-28
hCoV-19/Russia/MOW-CSP-KOM-423_S101/2020|EPI_ISL_8904520|2020-10-03
hCoV-19/Russia/MOW-CSP-KOM-438_S76/2020|EPI_ISL_8904523|2020-10-04
hCoV-19/Russia/PNZ-CSP-EPIC-26960_S71/2020|EPI_ISL_8904203|2020-09-23
hCoV-19/Russia/KRS-CSP-EPIC-27056_S61/2020|EPI_ISL_8904209|2020-10-13
hCoV-19/Russia/KRS-CSP-EPIC-27055_S50/2020|EPI_ISL_8904208|2020-10-05
hCoV-19/Russia/MOW-CSP-KOM-464_S79/2020|EPI_ISL_8904530|2020-10-05
hCoV-19/Russia/SPE-CSP-Spb-2492_S116/2020|EPI_ISL_8904541|2020-09-10
hCoV-19/Russia/PNZ-CSP-EPIC-26965_S58/2020|EPI_ISL_8904204|2020-09-23
hCoV-19/Russia/SPE-CSP-Spb-2481_S111/2020|EPI_ISL_8904539|2020-08-29
hCoV-19/Russia/SPE-CSP-Spb-2493_S78/2020|EPI_ISL_8904542|2020-08-27
hCoV-19/Russia/SPE-CSP-Spb-2487_S131/2020|EPI_ISL_8904540|2020-08-29
hCoV-19/Russia/SPE-CSP-979_S31/2020|EPI_ISL_8904177|2020-08-20
hCoV-19/Russia/KRS-CSP-EPIC-27084_S54/2020|EPI_ISL_8904217|2020-10-02
hCoV-19/Russia/SPE-CSP-Spb-2518_S127/2020|EPI_ISL_8904545|2020-09-03
hCoV-19/Russia/KRS-CSP-EPIC-27064_S66/2020|EPI_ISL_8904211|2020-10-08
hCoV-19/Russia/PNZ-CSP-EPIC-26833_S51/2020|EPI_ISL_8904191|2020-09-25
hCoV-19/Russia/SPE-CSP-395_S19/2020|EPI_ISL_8904639|2020-06-12
hCoV-19/Russia/SPE-CSP-Spb-2519_S109/2020|EPI_ISL_8904546|2020-09-03
hCoV-19/Russia/KHA-CSP-EPIC-22508_S17/2020|EPI_ISL_8904564|2020-09-24
hCoV-19/Russia/AST-CSP-EPIC-22578_S3/2020|EPI_ISL_8904566|2020-10-06
hCoV-19/Russia/MOW-CSP-CK-55_S59/2020|EPI_ISL_8904560|2020-09-21
hCoV-19/Russia/MOW-CSP-CK-70_S58/2020|EPI_ISL_8904563|2020-09-18
hCoV-19/Russia/SPE-CSP-982_S54/2020|EPI_ISL_8904178|2020-08-20
hCoV-19/Russia/STA-CSP-EPIC-27187_S75/2020|EPI_ISL_8904220|2020-10-06
hCoV-19/Russia/NVS-CSP-EPIC-26631_S84/2020|EPI_ISL_8904189|2020-09-22
hCoV-19/Russia/AST-CSP-EPIC-22583_S15/2020|EPI_ISL_8904567|2020-09-28
hCoV-19/Russia/KRS-CSP-EPIC-27080_S74/2020|EPI_ISL_8904216|2020-10-06
hCoV-19/Russia/SPE-CSP-9_S34/2020|EPI_ISL_8904180|2020-08-10
hCoV-19/Russia/STA-CSP-EPIC-27173_S17/2020|EPI_ISL_8904219|2020-10-06
hCoV-19/Russia/AST-CSP-EPIC-22610_S13/2020|EPI_ISL_8904568|2020-10-01
hCoV-19/Russia/ULY-CSP-EPIC-22720_S9/2020|EPI_ISL_8904577|2020-09-30
hCoV-19/Russia/SPE-CSP-285_S6/2020|EPI_ISL_8904627|2020-05-30
hCoV-19/Russia/SPE-CSP-342_S36/2020|EPI_ISL_8904633|2020-06-05
hCoV-19/Russia/NIZ-CSP-EPIC-22914_S10/2020|EPI_ISL_8904580|2020-09-29
hCoV-19/Russia/MOW-CSP-KOM-0181_S71/2020|EPI_ISL_8904585|2020-09-12
hCoV-19/Russia/SPE-CSP-125_S4/2020|EPI_ISL_8904100|2020-08-15
hCoV-19/Russia/SPE-CSP-131_S14/2020|EPI_ISL_8904103|2020-08-15
hCoV-19/Russia/SPE-CSP-130_S19/2020|EPI_ISL_8904102|2020-08-15
hCoV-19/Russia/SPE-CSP-149_S15/2020|EPI_ISL_8904110|2020-08-17
hCoV-19/Russia/SPE-CSP-133_S8/2020|EPI_ISL_8904104|2020-08-15
hCoV-19/Russia/SPE-CSP-254_S34/2020|EPI_ISL_8904623|2020-08-24
hCoV-19/Russia/KRS-CSP-EPIC-27237_S18/2020|EPI_ISL_8904226|2020-10-05
hCoV-19/Russia/KRS-CSP-EPIC-27252_S65/2020|EPI_ISL_8904228|2020-10-06
hCoV-19/Russia/SPE-CSP-148_S95/2020|EPI_ISL_8904109|2020-08-17
hCoV-19/Russia/KRS-CSP-EPIC-27236_S85/2020|EPI_ISL_8904225|2020-09-28
hCoV-19/Russia/SPE-CSP-143_S23/2020|EPI_ISL_8904107|2020-08-17
hCoV-19/Russia/KRS-CSP-EPIC-27290_S47/2020|EPI_ISL_8904232|2020-10-12
hCoV-19/Russia/SPE-CSP-199_S28/2020|EPI_ISL_8904616|2020-08-20
hCoV-19/Russia/KRS-CSP-EPIC-27257_S70/2020|EPI_ISL_8904229|2020-10-07
hCoV-19/Russia/SPE-CSP-226_S17/2020|EPI_ISL_8904621|2020-08-22
hCoV-19/Russia/SPE-CSP-160_S69/2020|EPI_ISL_8904116|2020-08-18
hCoV-19/Russia/SPE-CSP-177_S14/2020|EPI_ISL_8904613|2020-08-20
hCoV-19/Russia/SPE-CSP-329_S39/2020|EPI_ISL_8904631|2020-06-19
hCoV-19/Russia/SPE-CSP-330_S49/2020|EPI_ISL_8904632|2020-07-07
hCoV-19/Russia/PNZ-CSP-EPIC-26913_S20/2020|EPI_ISL_8904195|2020-09-28
hCoV-19/Russia/SPE-CSP-153_S94/2020|EPI_ISL_8904112|2020-08-17
hCoV-19/Russia/SPE-CSP-208_S35/2020|EPI_ISL_8904618|2020-08-21
hCoV-19/Russia/SPE-CSP-210_S16/2020|EPI_ISL_8904619|2020-08-21
hCoV-19/Russia/SPE-CSP-357_S51/2020|EPI_ISL_8904636|2020-06-22
hCoV-19/Russia/KRS-CSP-EPIC-27303_S62/2020|EPI_ISL_8904233|2020-10-05
hCoV-19/Russia/KRS-CSP-EPIC-27306_S15/2020|EPI_ISL_8904235|2020-10-07
hCoV-19/Russia/MOW-CSP-SK-892_S152/2020|EPI_ISL_8904087|2020-11-05
hCoV-19/Russia/SPE-CSP-641_S96/2020|EPI_ISL_8904139|2020-08-13
hCoV-19/Russia/SPE-CSP-292_S66/2020|EPI_ISL_8904629|2020-05-28
hCoV-19/Russia/SPE-CSP-293_S62/2020|EPI_ISL_8904630|2020-06-05
hCoV-19/Russia/SVE-CSP-EPIC-27464_S81/2020|EPI_ISL_8904237|2020-09-30
hCoV-19/Russia/VOR-CSP-EPIC-27613_S76/2020|EPI_ISL_8904245|2020-10-05
hCoV-19/Russia/SPE-CSP-163_S45/2020|EPI_ISL_8904118|2020-08-18
hCoV-19/Russia/SPE-CSP-349_S3/2020|EPI_ISL_8904635|2020-06-17
hCoV-19/Russia/SPE-CSP-515_S40/2020|EPI_ISL_8904652|2020-06-15
hCoV-19/Russia/SPE-CSP-737_S2/2020|EPI_ISL_8904657|2020-08-20
hCoV-19/Russia/SPE-CSP-157_S22/2020|EPI_ISL_8904115|2020-08-18
hCoV-19/Russia/MOW-CSP-SK-922_S103/2020|EPI_ISL_8904088|2020-11-05
hCoV-19/Russia/SPE-CSP-716_S7/2020|EPI_ISL_8904656|2020-08-18
hCoV-19/Russia/SPE-CSP-161_S30/2020|EPI_ISL_8904117|2020-08-18
hCoV-19/Russia/SPE-CSP-909_S41/2020|EPI_ISL_8904659|2020-08-17
hCoV-19/Russia/MOW-CSP-SK-924_S148/2020|EPI_ISL_8904089|2020-11-05
hCoV-19/Russia/SPE-CSP-24_S42/2020|EPI_ISL_8904123|2020-08-11
hCoV-19/Russia/SPE-CSP-38_S55/2020|EPI_ISL_8904129|2020-08-12
hCoV-19/Russia/SPE-CSP-678_S4/2020|EPI_ISL_8904654|2020-08-17
hCoV-19/Russia/VOR-CSP-EPIC-27586_S89/2020|EPI_ISL_8904241|2020-10-02
hCoV-19/Russia/SPE-CSP-872_S11/2020|EPI_ISL_8904658|2020-08-13
hCoV-19/Russia/SPE-CSP-21_S59/2020|EPI_ISL_8904122|2020-08-11
hCoV-19/Russia/VGG-CSP-EPIC-27651_S140/2020|EPI_ISL_8904246|2020-09-25
hCoV-19/Russia/SPE-CSP-921_S65/2020|EPI_ISL_8904662|2020-08-17
hCoV-19/Russia/VGG-CSP-EPIC-27770_S168/2020|EPI_ISL_8904248|2020-10-02
hCoV-19/Russia/PRI-CSP-EPIC-28026_S144/2020|EPI_ISL_8904249|2020-09-28
hCoV-19/Russia/VGG-CSP-EPIC-27741_S143/2020|EPI_ISL_8904247|2020-09-29
hCoV-19/Russia/SPE-CSP-32_S21/2020|EPI_ISL_8904126|2020-08-11
hCoV-19/Russia/MOW-CSP-KOM-360_S46/2020|EPI_ISL_8904672|2020-09-28
hCoV-19/Russia/SPE-CSP-885_S64/2020|EPI_ISL_8904674|2020-09-24
hCoV-19/Russia/MOW-CSP-KOM-0074_S91/2020|EPI_ISL_8904676|2020-09-04
hCoV-19/Russia/MOW-CSP-KOM-0079_S79/2020|EPI_ISL_8904681|2020-09-04
hCoV-19/Russia/MOW-CSP-KOM-0083_S93/2020|EPI_ISL_8904685|2020-09-04
hCoV-19/Russia/KIR-CSP-EPIC-28267_S138/2020|EPI_ISL_8904254|2020-09-28
hCoV-19/Russia/MOW-CSP-KOM-0112_S67/2020|EPI_ISL_8904713|2020-09-06
hCoV-19/Russia/MOW-CSP-KOM-0099_S15/2020|EPI_ISL_8904700|2020-09-04
hCoV-19/Russia/MOW-CSP-KOM-0102_S69/2020|EPI_ISL_8904703|2020-09-04
hCoV-19/Russia/MOW-CSP-SK-969_S149/2020|EPI_ISL_8904092|2020-10-19
hCoV-19/Russia/MOW-CSP-SK-211_S161/2020|EPI_ISL_8904756|2020-10-14
hCoV-19/Russia/MOW-CSP-SK-675_S135/2020|EPI_ISL_8904779|2020-10-16
hCoV-19/Russia/MOW-CSP-KOM-0094_S81/2020|EPI_ISL_8904695|2020-09-05
hCoV-19/Russia/SPE-CSP-116_S13/2020|EPI_ISL_8904096|2020-08-15
hCoV-19/Russia/MOW-CSP-KOM-0093_S90/2020|EPI_ISL_8904694|2020-09-05
hCoV-19/Russia/SPE-CSP-591_S64/2020|EPI_ISL_8904133|2020-08-10
hCoV-19/Russia/MOW-CSP-KOM-0103_S36/2020|EPI_ISL_8904704|2020-09-04
hCoV-19/Russia/MOW-CSP-KOM-0131_S77/2020|EPI_ISL_8904731|2020-09-08
hCoV-19/Russia/MOW-CSP-KOM-0138_S88/2020|EPI_ISL_8904738|2020-09-09
hCoV-19/Russia/MOW-CSP-KOM-0144_S74/2020|EPI_ISL_8904744|2020-09-09
hCoV-19/Russia/MOW-CSP-KOM-0105_S82/2020|EPI_ISL_8904706|2020-09-05
hCoV-19/Russia/MOW-CSP-KOM-0110_S12/2020|EPI_ISL_8904711|2020-09-06
hCoV-19/Russia/MOW-CSP-KOM-0119_S14/2020|EPI_ISL_8904720|2020-09-07
hCoV-19/Russia/MOW-CSP-KOM-0122_S19/2020|EPI_ISL_8904723|2020-09-08
hCoV-19/Russia/MOW-CSP-KOM-0129_S7/2020|EPI_ISL_8904729|2020-09-09
hCoV-19/Russia/MOW-CSP-KOM-0132_S26/2020|EPI_ISL_8904732|2020-09-08
hCoV-19/Russia/SPE-CSP-613_S67/2020|EPI_ISL_8904138|2020-08-12
hCoV-19/Russia/MOW-CSP-KOM-0142_S28/2020|EPI_ISL_8904742|2020-09-09
hCoV-19/Russia/MOW-CSP-SK-982_S119/2020|EPI_ISL_8904824|2020-10-19
hCoV-19/Russia/MOW-CSP-SK-972_S121/2020|EPI_ISL_8904823|2020-10-19
hCoV-19/Russia/KIR-CSP-EPIC-28289_S149/2020|EPI_ISL_8904261|2020-09-25
hCoV-19/Russia/MOW-CSP-KOM-0140_S35/2020|EPI_ISL_8904740|2020-09-09
hCoV-19/Russia/MOW-CSP-SK-188_S155/2020|EPI_ISL_8904750|2020-10-13
hCoV-19/Russia/MOW-CSP-SK-241_S138/2020|EPI_ISL_8904759|2020-10-14
hCoV-19/Russia/MOW-CSP-SK-311_S156/2020|EPI_ISL_8904762|2020-10-15
hCoV-19/Russia/MOW-CSP-KOM-0137_S86/2020|EPI_ISL_8904737|2020-09-09
hCoV-19/Russia/MOW-CSP-SK-197_S144/2020|EPI_ISL_8904752|2020-10-14
hCoV-19/Russia/SPE-CSP-668_S62/2020|EPI_ISL_8904143|2020-08-13
hCoV-19/Russia/SPE-CSP-Spb-2543_S132/2020|EPI_ISL_8904553|2020-08-25
hCoV-19/Russia/MOW-CSP-SK-240_S146/2020|EPI_ISL_8904758|2020-10-14
hCoV-19/Russia/MOW-CSP-KOM-148_S67/2020|EPI_ISL_8904859|2020-09-08
hCoV-19/Russia/MOW-CSP-KOM-191_S129/2020|EPI_ISL_8904866|2020-09-13
hCoV-19/Russia/KIR-CSP-EPIC-28340_S110/2020|EPI_ISL_8904266|2020-09-30
hCoV-19/Russia/SPE-CSP-673_S35/2020|EPI_ISL_8904144|2020-08-17
hCoV-19/Russia/MOW-CSP-SK-888_S91/2020|EPI_ISL_8904813|2020-10-19
hCoV-19/Russia/MOW-CSP-SK-230_S129/2020|EPI_ISL_8904757|2020-10-14
hCoV-19/Russia/MOW-CSP-SK-306_S130/2020|EPI_ISL_8904761|2020-10-14
hCoV-19/Russia/KIR-CSP-EPIC-28323_S152/2020|EPI_ISL_8904265|2020-09-25
hCoV-19/Russia/MOW-CSP-SK-671_S102/2020|EPI_ISL_8904776|2020-10-16
hCoV-19/Russia/MOW-CSP-SK-753_S139/2020|EPI_ISL_8904790|2020-10-17
hCoV-19/Russia/MOW-CSP-SK-761_S160/2020|EPI_ISL_8904793|2020-10-17
hCoV-19/Russia/MOW-CSP-SK-714_S93/2020|EPI_ISL_8904785|2020-10-17
hCoV-19/Russia/MOW-CSP-EPIC-28345_S112/2020|EPI_ISL_8904267|2020-10-07
hCoV-19/Russia/MOW-CSP-SK-634_S116/2020|EPI_ISL_8904773|2020-10-16
hCoV-19/Russia/MOW-CSP-SK-697_S141/2020|EPI_ISL_8904782|2020-10-16
hCoV-19/Russia/SPE-CSP-684_S50/2020|EPI_ISL_8904148|2020-08-17
hCoV-19/Russia/MOW-CSP-SK-698_S151/2020|EPI_ISL_8904783|2020-10-16
hCoV-19/Russia/MOW-CSP-SK-760_S108/2020|EPI_ISL_8904792|2020-10-17
hCoV-19/Russia/MOW-CSP-SK-717_S142/2020|EPI_ISL_8904786|2020-10-17
hCoV-19/Russia/MOW-CSP-SK-747_S62/2020|EPI_ISL_8904789|2020-10-17
hCoV-19/Russia/MOW-CSP-SK-791_S125/2020|EPI_ISL_8904799|2020-10-18
hCoV-19/Russia/MOW-CSP-SK-734_S100/2020|EPI_ISL_8904788|2020-10-17
hCoV-19/Russia/MOW-CSP-SK-759_S105/2020|EPI_ISL_8904791|2020-10-17
hCoV-19/Russia/MOW-CSP-SK-796_S137/2020|EPI_ISL_8904801|2020-10-18
hCoV-19/Russia/MOW-CSP-KOM-0073_S20/2020|EPI_ISL_8904675|2020-09-04
hCoV-19/Russia/MOW-CSP-SK-793_S96/2020|EPI_ISL_8904800|2020-10-18
hCoV-19/Russia/MOW-CSP-SK-859_S132/2020|EPI_ISL_8904808|2020-10-18
hCoV-19/Russia/MOW-CSP-KOM-0243_S69/2020|EPI_ISL_8904834|2020-09-18
hCoV-19/Russia/MOW-CSP-KOM-0246_S15/2020|EPI_ISL_8904835|2020-09-18
hCoV-19/Russia/MOW-CSP-KOM-0285-2_S10/2020|EPI_ISL_8904846|2020-09-22
hCoV-19/Russia/MOW-CSP-SK-935_S106/2020|EPI_ISL_8904818|2020-10-19
hCoV-19/Russia/MOW-CSP-KOM-0240_S27/2020|EPI_ISL_8904832|2020-09-18
hCoV-19/Russia/MOW-CSP-KOM-210_S130/2020|EPI_ISL_8904870|2020-09-14
hCoV-19/Russia/MOW-CSP-KOM-0276_S14/2020|EPI_ISL_8904842|2020-09-20
hCoV-19/Russia/MOW-CSP-KOM-0293_S24/2020|EPI_ISL_8904849|2020-09-21
hCoV-19/Russia/MOW-CSP-KOM-0311_S38/2020|EPI_ISL_8904857|2020-09-23
hCoV-19/Russia/MOW-CSP-KOM-172_S74/2020|EPI_ISL_8904861|2020-09-12
hCoV-19/Russia/MOW-CSP-KOM-214_S64/2020|EPI_ISL_8904871|2020-09-14
hCoV-19/Russia/MOW-CSP-KOM-287_S78/2020|EPI_ISL_8904878|2020-09-22
hCoV-19/Russia/MOW-CSP-KOM-329_S42/2020|EPI_ISL_8904882|2020-09-24
hCoV-19/Russia/MOW-CSP-KOM-343_S48/2020|EPI_ISL_8904884|2020-09-28
hCoV-19/Russia/MOW-CSP-KOM-349_S35/2020|EPI_ISL_8904886|2020-09-28
hCoV-19/Russia/MOW-CSP-KOM-362_S34/2020|EPI_ISL_8904891|2020-09-28
hCoV-19/Russia/MOW-CSP-KOM-0088_S9/2020|EPI_ISL_8904689|2020-09-05
hCoV-19/Russia/AST-CSP-EPIC-22674_S5/2020|EPI_ISL_8904572|2020-10-05
hCoV-19/Russia/MOW-CSP-KOM-0098_S3/2020|EPI_ISL_8904699|2020-09-04
hCoV-19/Russia/SPE-CSP-Spb-2542_S120/2020|EPI_ISL_8904552|2020-08-27
hCoV-19/Russia/SPE-CSP-Spb-2545_S117/2020|EPI_ISL_8904554|2020-08-28
hCoV-19/Russia/SPE-CSP-99_S22/2020|EPI_ISL_8904671|2020-08-14
hCoV-19/Russia/SPE-CSP-Spb-2536_S123/2020|EPI_ISL_8904550|2020-09-02
hCoV-19/Russia/MOW-CSP-KOM-0075_S78/2020|EPI_ISL_8904677|2020-09-04
hCoV-19/Russia/MOW-CSP-KOM-0078_S24/2020|EPI_ISL_8904680|2020-09-04
hCoV-19/Russia/MOW-CSP-CK-65_S57/2020|EPI_ISL_8904562|2020-09-21
hCoV-19/Russia/MOW-CSP-KOM-368_S47/2020|EPI_ISL_8904673|2020-09-26
hCoV-19/Russia/SPE-CSP-Spb-2564_S121/2020|EPI_ISL_8904556|2020-09-02
hCoV-19/Russia/SPE-CSP-Spb-2563_S133/2020|EPI_ISL_8904555|2020-08-26
hCoV-19/Russia/MOW-CSP-CK-53_S56/2020|EPI_ISL_8904559|2020-09-21
hCoV-19/Russia/MOW-CSP-KOM-0082_S87/2020|EPI_ISL_8904684|2020-09-04
hCoV-19/Russia/MOW-CSP-KOM-0085_S92/2020|EPI_ISL_8904687|2020-09-04
hCoV-19/Russia/MOW-CSP-KOM-0090_S71/2020|EPI_ISL_8904691|2020-09-05
hCoV-19/Russia/MOW-CSP-KOM-0077_S39/2020|EPI_ISL_8904679|2020-09-04
hCoV-19/Russia/SPE-CSP-Spb-2583_S110/2020|EPI_ISL_8904558|2020-08-26
hCoV-19/Russia/MOW-CSP-KOM-0080_S40/2020|EPI_ISL_8904682|2020-09-03
hCoV-19/Russia/AST-CSP-EPIC-22555_S2/2020|EPI_ISL_8904565|2020-10-05
hCoV-19/Russia/AST-CSP-EPIC-22628_S14/2020|EPI_ISL_8904570|2020-10-05
hCoV-19/Russia/MOW-CSP-KOM-0076_S29/2020|EPI_ISL_8904678|2020-09-04
hCoV-19/Russia/SPE-CSP-Spb-2576_S124/2020|EPI_ISL_8904557|2020-09-08
hCoV-19/Russia/MOW-CSP-KOM-0084_S68/2020|EPI_ISL_8904686|2020-09-04
hCoV-19/Russia/MOW-CSP-KOM-0086_S80/2020|EPI_ISL_8904688|2020-09-04
hCoV-19/Russia/MOW-CSP-CK-60_S55/2020|EPI_ISL_8904561|2020-09-18
hCoV-19/Russia/MOW-CSP-KOM-0081_S85/2020|EPI_ISL_8904683|2020-09-04
hCoV-19/Russia/AST-CSP-EPIC-22626_S21/2020|EPI_ISL_8904569|2020-09-25
hCoV-19/Russia/MOW-CSP-KOM-0139_S32/2020|EPI_ISL_8904739|2020-09-09
hCoV-19/Russia/MOW-CSP-KOM-0089_S18/2020|EPI_ISL_8904690|2020-09-05
hCoV-19/Russia/NIZ-CSP-EPIC-23004_S6/2020|EPI_ISL_8904584|2020-10-01
hCoV-19/Russia/MOW-CSP-KOM-0092_S11/2020|EPI_ISL_8904693|2020-09-05
hCoV-19/Russia/AST-CSP-EPIC-22694_S18/2020|EPI_ISL_8904573|2020-10-02
hCoV-19/Russia/MOW-CSP-KOM-0095_S10/2020|EPI_ISL_8904696|2020-09-04
hCoV-19/Russia/AST-CSP-EPIC-22702_S16/2020|EPI_ISL_8904575|2020-10-02
hCoV-19/Russia/MOW-CSP-KOM-0091_S73/2020|EPI_ISL_8904692|2020-09-05
hCoV-19/Russia/NIZ-CSP-EPIC-22899_S8/2020|EPI_ISL_8904578|2020-09-25
hCoV-19/Russia/MOW-CSP-KOM-0097_S16/2020|EPI_ISL_8904698|2020-09-04
hCoV-19/Russia/NIZ-CSP-EPIC-22922_S11/2020|EPI_ISL_8904581|2020-09-28
hCoV-19/Russia/SPE-CSP-100_S27/2020|EPI_ISL_8904590|2020-08-14
hCoV-19/Russia/AST-CSP-EPIC-22640_S12/2020|EPI_ISL_8904571|2020-09-25
hCoV-19/Russia/AST-CSP-EPIC-22706_S19/2020|EPI_ISL_8904576|2020-10-02
hCoV-19/Russia/MOW-CSP-KOM-0121_S22/2020|EPI_ISL_8904722|2020-09-08
hCoV-19/Russia/MOW-CSP-KOM-0128_S30/2020|EPI_ISL_8904728|2020-09-08
hCoV-19/Russia/AST-CSP-EPIC-22699_S7/2020|EPI_ISL_8904574|2020-09-28
hCoV-19/Russia/MOW-CSP-KOM-0096_S1/2020|EPI_ISL_8904697|2020-09-04
hCoV-19/Russia/NIZ-CSP-EPIC-22902_S22/2020|EPI_ISL_8904579|2020-09-28
hCoV-19/Russia/MOW-CSP-KOM-0252_S77/2020|EPI_ISL_8904586|2020-09-18
hCoV-19/Russia/NIZ-CSP-EPIC-22973_S4/2020|EPI_ISL_8904583|2020-09-30
hCoV-19/Russia/MOW-CSP-KOM-0264_S76/2020|EPI_ISL_8904587|2020-09-20
hCoV-19/Russia/MOW-CSP-CSP13_S7/2020|EPI_ISL_8904483|2020-10-07
hCoV-19/Russia/NIZ-CSP-EPIC-22940_S1/2020|EPI_ISL_8904582|2020-10-01
hCoV-19/Russia/MOW-CSP-KOM-0120_S6/2020|EPI_ISL_8904721|2020-09-07
hCoV-19/Russia/MOW-CSP-KOM-0126_S34/2020|EPI_ISL_8904726|2020-09-08
hCoV-19/Russia/SPE-CSP-186_S15/2020|EPI_ISL_8904615|2020-08-20
hCoV-19/Russia/MOW-CSP-CSP18_S8/2020|EPI_ISL_8904485|2020-10-05
hCoV-19/Russia/MOW-CSP-KOM-0133_S23/2020|EPI_ISL_8904733|2020-09-08
hCoV-19/Russia/MOW-CSP-KOM-0108_S75/2020|EPI_ISL_8904709|2020-09-05
hCoV-19/Russia/MOW-CSP-KOM-0109_S5/2020|EPI_ISL_8904710|2020-09-06
hCoV-19/Russia/MOW-CSP-CK-98_S54/2020|EPI_ISL_8904482|2020-09-23
hCoV-19/Russia/MOW-CSP-KOM-321_S72/2020|EPI_ISL_8904497|2020-09-24
hCoV-19/Russia/MOW-CSP-KOM-0107_S37/2020|EPI_ISL_8904708|2020-09-05
hCoV-19/Russia/MOW-CSP-CSP19_S9/2020|EPI_ISL_8904486|2020-10-07
hCoV-19/Russia/MOW-CSP-KOM-400_S91/2020|EPI_ISL_8904512|2020-10-03
hCoV-19/Russia/MOW-CSP-SK-202_S117/2020|EPI_ISL_8904753|2020-10-14
hCoV-19/Russia/MOW-CSP-CSP5_S5/2020|EPI_ISL_8904489|2020-10-07
hCoV-19/Russia/MOW-CSP-KOM-201_S45/2020|EPI_ISL_8904493|2020-09-10
hCoV-19/Russia/MOW-CSP-KOM-0100_S25/2020|EPI_ISL_8904701|2020-09-04
hCoV-19/Russia/MOW-CSP-KOM-0101_S4/2020|EPI_ISL_8904702|2020-09-04
hCoV-19/Russia/MOW-CSP-KOM-0104_S2/2020|EPI_ISL_8904705|2020-09-05
hCoV-19/Russia/MOW-CSP-KOM-0106_S65/2020|EPI_ISL_8904707|2020-09-05
hCoV-19/Russia/MOW-CSP-KOM-0308_S42/2020|EPI_ISL_8904492|2020-09-23
hCoV-19/Russia/MOW-CSP-KOM-317_S104/2020|EPI_ISL_8904496|2020-09-24
hCoV-19/Russia/MOW-CSP-KOM-0111_S66/2020|EPI_ISL_8904712|2020-09-06
hCoV-19/Russia/MOW-CSP-KOM-0117_S83/2020|EPI_ISL_8904718|2020-09-07
hCoV-19/Russia/MOW-CSP-KOM-313_S85/2020|EPI_ISL_8904494|2020-09-24
hCoV-19/Russia/MOW-CSP-KOM-322_S96/2020|EPI_ISL_8904498|2020-09-24
hCoV-19/Russia/MOW-CSP-KOM-460_S98/2020|EPI_ISL_8904529|2020-10-05
hCoV-19/Russia/MOW-CSP-KOM-324_S105/2020|EPI_ISL_8904499|2020-09-24
hCoV-19/Russia/SPE-CSP-263_S18/2020|EPI_ISL_8904624|2020-08-25
hCoV-19/Russia/MOW-CSP-KOM-0113_S33/2020|EPI_ISL_8904714|2020-09-07
hCoV-19/Russia/MOW-CSP-KOM-0115_S8/2020|EPI_ISL_8904716|2020-09-07
hCoV-19/Russia/MOW-CSP-KOM-0118_S13/2020|EPI_ISL_8904719|2020-09-07
hCoV-19/Russia/MOW-CSP-KOM-0123_S76/2020|EPI_ISL_8904724|2020-09-08
hCoV-19/Russia/MOW-CSP-KOM-0114_S72/2020|EPI_ISL_8904715|2020-09-07
hCoV-19/Russia/MOW-CSP-KOM-0116_S17/2020|EPI_ISL_8904717|2020-09-06
hCoV-19/Russia/SPE-CSP-225_S46/2020|EPI_ISL_8904620|2020-08-22
hCoV-19/Russia/MOW-CSP-KOM-0127_S70/2020|EPI_ISL_8904727|2020-09-09
hCoV-19/Russia/MOW-CSP-KOM-0124_S96/2020|EPI_ISL_8904725|2020-09-08
hCoV-19/Russia/SPE-CSP-259_S17/2020|EPI_ISL_8904423|2020-08-24
hCoV-19/Russia/MOW-CSP-KOM-942_S43/2020|EPI_ISL_8904297|2020-11-23
hCoV-19/Russia/MOW-CSP-KOM-0136_S38/2020|EPI_ISL_8904736|2020-09-08
hCoV-19/Russia/MOW-CSP-KOM-0135_S21/2020|EPI_ISL_8904735|2020-09-08
hCoV-19/Russia/MOW-CSP-KOM-0130_S94/2020|EPI_ISL_8904730|2020-09-08
hCoV-19/Russia/MOW-CSP-KOM-0134_S31/2020|EPI_ISL_8904734|2020-09-08
hCoV-19/Russia/SPE-CSP-203_S33/2020|EPI_ISL_8904617|2020-08-20
hCoV-19/Russia/SPE-CSP-185_S45/2020|EPI_ISL_8904614|2020-08-20
hCoV-19/Russia/MOW-CSP-KOM-0143_S84/2020|EPI_ISL_8904743|2020-09-09
hCoV-19/Russia/SPE-CSP-280_S43/2020|EPI_ISL_8904626|2020-05-12
hCoV-19/Russia/SPE-CSP-288_S8/2020|EPI_ISL_8904628|2020-05-31
hCoV-19/Russia/MOW-CSP-KOM-0141_S95/2020|EPI_ISL_8904741|2020-09-09
hCoV-19/Russia/MOW-CSP-KOM-357_S68/2020|EPI_ISL_8904505|2020-09-28
hCoV-19/Russia/MOW-CSP-SK-126_S110/2020|EPI_ISL_8904747|2020-10-13
hCoV-19/Russia/MOW-CSP-KOM-0146_S27/2020|EPI_ISL_8904746|2020-09-09
hCoV-19/Russia/MOW-CSP-KOM-371_S100/2020|EPI_ISL_8904507|2020-09-26
hCoV-19/Russia/SPE-CSP-230_S29/2020|EPI_ISL_8904622|2020-08-22
hCoV-19/Russia/SPE-CSP-386_S47/2020|EPI_ISL_8904637|2020-05-28
hCoV-19/Russia/MOW-CSP-KOM-0145_S89/2020|EPI_ISL_8904745|2020-09-09
hCoV-19/Russia/MOW-CSP-KOM-341_S106/2020|EPI_ISL_8904503|2020-09-28
hCoV-19/Russia/MOW-CSP-KOM-334_S99/2020|EPI_ISL_8904502|2020-09-24
hCoV-19/Russia/MOW-CSP-SK-182_S167/2020|EPI_ISL_8904749|2020-10-13
hCoV-19/Russia/SPE-CSP-278_S58/2020|EPI_ISL_8904625|2020-08-25
hCoV-19/Russia/MOW-CSP-KOM-358_S80/2020|EPI_ISL_8904506|2020-09-28
hCoV-19/Russia/MOW-CSP-KOM-394_S90/2020|EPI_ISL_8904511|2020-10-04
hCoV-19/Russia/SPE-CSP-465_S10/2020|EPI_ISL_8904646|2020-06-02
hCoV-19/Russia/MOW-CSP-SK-167_S143/2020|EPI_ISL_8904748|2020-10-13
hCoV-19/Russia/MOW-CSP-KOM-385_S103/2020|EPI_ISL_8904509|2020-09-26
hCoV-19/Russia/MOW-CSP-KOM-377_S87/2020|EPI_ISL_8904508|2020-09-26
hCoV-19/Russia/MOW-CSP-SK-195_S159/2020|EPI_ISL_8904751|2020-10-13
hCoV-19/Russia/MOW-CSP-SK-204_S97/2020|EPI_ISL_8904755|2020-10-14
hCoV-19/Russia/MOW-CSP-SK-261_S127/2020|EPI_ISL_8904760|2020-10-14
hCoV-19/Russia/MOW-CSP-SK-510_S134/2020|EPI_ISL_8904765|2020-10-15
hCoV-19/Russia/MOW-CSP-KOM-393_S84/2020|EPI_ISL_8904510|2020-09-26
hCoV-19/Russia/MOW-CSP-SK-203_S168/2020|EPI_ISL_8904754|2020-10-14
hCoV-19/Russia/SPE-CSP-344_S44/2020|EPI_ISL_8904634|2020-06-11
hCoV-19/Russia/MOW-CSP-KOM-402_S92/2020|EPI_ISL_8904513|2020-10-03
hCoV-19/Russia/MOW-CSP-KOM-412_S83/2020|EPI_ISL_8904519|2020-10-03
hCoV-19/Russia/MOW-CSP-KOM-403_S82/2020|EPI_ISL_8904514|2020-10-03
hCoV-19/Russia/MOW-CSP-SK-388_S115/2020|EPI_ISL_8904764|2020-10-15
hCoV-19/Russia/SPE-CSP-433_S60/2020|EPI_ISL_8904643|2020-05-28
hCoV-19/Russia/SPE-CSP-476_S52/2020|EPI_ISL_8904648|2020-05-20
hCoV-19/Russia/SPE-CSP-393_S59/2020|EPI_ISL_8904638|2020-06-15
hCoV-19/Russia/SPE-CSP-403_S37/2020|EPI_ISL_8904640|2020-05-28
hCoV-19/Russia/MOW-CSP-SK-375_S122/2020|EPI_ISL_8904763|2020-10-15
hCoV-19/Russia/SPE-CSP-418_S32/2020|EPI_ISL_8904642|2020-05-04
hCoV-19/Russia/SPE-CSP-441_S9/2020|EPI_ISL_8904644|2020-07-07
hCoV-19/Russia/MOW-CSP-SK-527_S149/2020|EPI_ISL_8904766|2020-10-15
hCoV-19/Russia/SPE-CSP-510_S42/2020|EPI_ISL_8904651|2020-05-17
hCoV-19/Russia/SPE-CSP-407_S24/2020|EPI_ISL_8904641|2020-06-03
hCoV-19/Russia/MOW-CSP-SK-537_S162/2020|EPI_ISL_8904767|2020-10-15
hCoV-19/Russia/SPE-CSP-473_S64/2020|EPI_ISL_8904647|2020-05-31
hCoV-19/Russia/SPE-CSP-456_S1/2020|EPI_ISL_8904645|2020-05-15
hCoV-19/Russia/MOW-CSP-SK-674_S107/2020|EPI_ISL_8904778|2020-10-16
hCoV-19/Russia/SPE-CSP-917_S25/2020|EPI_ISL_8904661|2020-08-17
hCoV-19/Russia/SPE-CSP-951_S48/2020|EPI_ISL_8904665|2020-08-19
hCoV-19/Russia/SPE-CSP-Spb-2531_S118/2020|EPI_ISL_8904548|2020-09-08
hCoV-19/Russia/MOW-CSP-KOM-439_S81/2020|EPI_ISL_8904524|2020-10-04
hCoV-19/Russia/MOW-CSP-SK-565_S157/2020|EPI_ISL_8904769|2020-10-15
hCoV-19/Russia/MOW-CSP-KOM-454_S108/2020|EPI_ISL_8904526|2020-10-04
hCoV-19/Russia/MOW-CSP-SK-632_S164/2020|EPI_ISL_8904772|2020-10-15
hCoV-19/Russia/MOW-CSP-SK-642_S104/2020|EPI_ISL_8904774|2020-10-16
hCoV-19/Russia/MOW-CSP-KOM-456_S95/2020|EPI_ISL_8904527|2020-10-04
hCoV-19/Russia/MOW-CSP-KOM-459_S89/2020|EPI_ISL_8904528|2020-10-04
hCoV-19/Russia/MOW-CSP-SK-659_S118/2020|EPI_ISL_8904775|2020-10-16
hCoV-19/Russia/SPE-CSP-Spb-2446_S113/2020|EPI_ISL_8904535|2020-08-31
hCoV-19/Russia/MOW-CSP-SK-553_S163/2020|EPI_ISL_8904768|2020-10-15
hCoV-19/Russia/MOW-CSP-SK-567_S150/2020|EPI_ISL_8904770|2020-10-15
hCoV-19/Russia/MOW-CSP-KOM-353_S31/2020|EPI_ISL_8904887|2020-09-28
hCoV-19/Russia/MOW-CSP-KOM-359_S40/2020|EPI_ISL_8904890|2020-09-28
hCoV-19/Russia/MOW-CSP-KOM-398_S29/2020|EPI_ISL_8904893|2020-10-03
hCoV-19/Russia/SPE-CSP-484_S38/2020|EPI_ISL_8904649|2020-05-20
hCoV-19/Russia/SPE-CSP-Spb-2424_S112/2020|EPI_ISL_8904534|2020-08-29
hCoV-19/Russia/SPE-CSP-Spb-2476_S119/2020|EPI_ISL_8904537|2020-09-01
hCoV-19/Russia/MOW-CSP-SK-685_S165/2020|EPI_ISL_8904781|2020-10-16
hCoV-19/Russia/MOW-CSP-SK-677_S112/2020|EPI_ISL_8904780|2020-10-16
hCoV-19/Russia/SPE-CSP-485_S53/2020|EPI_ISL_8904650|2020-07-03
hCoV-19/Russia/MOW-CSP-SK-571_S148/2020|EPI_ISL_8904771|2020-10-15
hCoV-19/Russia/SPE-CSP-Spb-2384_S126/2020|EPI_ISL_8904531|2020-08-27
hCoV-19/Russia/MOW-CSP-SK-672_S103/2020|EPI_ISL_8904777|2020-10-16
hCoV-19/Russia/SPE-CSP-913_S5/2020|EPI_ISL_8904660|2020-08-17
hCoV-19/Russia/SPE-CSP-Spb-2421_S94/2020|EPI_ISL_8904532|2020-08-29
hCoV-19/Russia/SPE-CSP-937_S63/2020|EPI_ISL_8904664|2020-08-18
hCoV-19/Russia/SPE-CSP-Spb-2533_S125/2020|EPI_ISL_8904549|2020-09-01
hCoV-19/Russia/SPE-CSP-282_S20/2020|EPI_ISL_8904430|2020-06-06
hCoV-19/Russia/SPE-CSP-640_S21/2020|EPI_ISL_8904653|2020-08-12
hCoV-19/Russia/SPE-CSP-Spb-2456_S114/2020|EPI_ISL_8904536|2020-08-31
hCoV-19/Russia/SPE-CSP-Spb-2478_S115/2020|EPI_ISL_8904538|2020-09-01
hCoV-19/Russia/SPE-CSP-Spb-2503_S59/2020|EPI_ISL_8904543|2020-09-09
hCoV-19/Russia/SPE-CSP-97_S57/2020|EPI_ISL_8904666|2020-08-14
hCoV-19/Russia/SPE-CSP-928_S26/2020|EPI_ISL_8904663|2020-08-17
hCoV-19/Russia/SPE-CSP-98_S12/2020|EPI_ISL_8904668|2020-08-14
hCoV-19/Russia/SPE-CSP-Spb-2528_S122/2020|EPI_ISL_8904547|2020-08-27
hCoV-19/Russia/MOW-CSP-SK-764_S136/2020|EPI_ISL_8904794|2020-10-17
hCoV-19/Russia/SPE-CSP-984_S54/2020|EPI_ISL_8904667|2020-08-20
hCoV-19/Russia/MOW-CSP-SK-776_S99/2020|EPI_ISL_8904796|2020-10-17
hCoV-19/Russia/MOW-CSP-KOM-993_S5/2020|EPI_ISL_8904316|2020-11-25
hCoV-19/Russia/SPE-CSP-296_S4/2020|EPI_ISL_8904433|2020-06-01
hCoV-19/Russia/MOW-CSP-SK-775_S95/2020|EPI_ISL_8904795|2020-10-17
hCoV-19/Russia/SPE-CSP-286_S64/2020|EPI_ISL_8904431|2020-05-16
hCoV-19/Russia/SPE-CSP-335_S66/2020|EPI_ISL_8904437|2020-05-27
hCoV-19/Russia/MOW-CSP-KOM-991_S35/2020|EPI_ISL_8904315|2020-11-25
hCoV-19/Russia/MOW-CSP-KOM-968_S25/2020|EPI_ISL_8904312|2020-11-24
hCoV-19/Russia/SPE-CSP-315_S90/2020|EPI_ISL_8904435|2020-06-02
hCoV-19/Russia/MOW-CSP-KOM-966_S30/2020|EPI_ISL_8904311|2020-11-24
hCoV-19/Russia/MOW-CSP-SK-784_S101/2020|EPI_ISL_8904798|2020-10-17
hCoV-19/Russia/MOW-CSP-SK-782_S111/2020|EPI_ISL_8904797|2020-10-17
hCoV-19/Russia/SPE-CSP-320_S38/2020|EPI_ISL_8904436|2020-05-12
hCoV-19/Russia/MOW-CSP-KOM-995_S31/2020|EPI_ISL_8904318|2020-11-25
hCoV-19/Russia/SPE-CSP-372_S2/2020|EPI_ISL_8904440|2020-06-01
hCoV-19/Russia/SPE-CSP-354_S23/2020|EPI_ISL_8904439|2020-05-15
hCoV-19/Russia/MOW-CSP-KOM-997_S34/2020|EPI_ISL_8904319|2020-11-25
hCoV-19/Russia/SPE-CSP-414_S9/2020|EPI_ISL_8904444|2020-06-15
hCoV-19/Russia/SPE-CSP-402_S84/2020|EPI_ISL_8904442|2020-05-15
hCoV-19/Russia/SPE-CSP-399_S40/2020|EPI_ISL_8904441|2020-05-27
hCoV-19/Russia/SPE-CSP-412_S5/2020|EPI_ISL_8904443|2020-05-15
hCoV-19/Russia/SPE-CSP-911_S46/2020|EPI_ISL_8904457|2020-08-17
hCoV-19/Russia/MOW-CSP-CK-100_S46/2020|EPI_ISL_8904462|2020-09-23
hCoV-19/Russia/MOW-CSP-CK-175_S67/2020|EPI_ISL_8904465|2020-09-29
hCoV-19/Russia/SPE-CSP-423_S41/2020|EPI_ISL_8904446|2020-05-18
hCoV-19/Russia/SPE-CSP-938_S8/2020|EPI_ISL_8904458|2020-08-18
hCoV-19/Russia/SPE-CSP-968_S71/2020|EPI_ISL_8904459|2020-08-18
hCoV-19/Russia/SPE-CSP-110_S61/2020|EPI_ISL_8904344|2020-08-15
hCoV-19/Russia/SPE-CSP-112_S50/2020|EPI_ISL_8904346|2020-08-15
hCoV-19/Russia/MOW-CSP-CK-173_S64/2020|EPI_ISL_8904464|2020-09-25
hCoV-19/Russia/SPE-CSP-111_S56/2020|EPI_ISL_8904345|2020-08-15
hCoV-19/Russia/MOW-CSP-CK-184_S43/2020|EPI_ISL_8904468|2020-09-30
hCoV-19/Russia/MOW-CSP-CK-115_S62/2020|EPI_ISL_8904463|2020-09-23
hCoV-19/Russia/SPE-CSP-14_S51/2020|EPI_ISL_8904349|2020-08-11
hCoV-19/Russia/MOW-CSP-KOM-458_S79/2020|EPI_ISL_8904904|2020-10-04
hCoV-19/Russia/MOW-CSP-KOM-532_S33/2020|EPI_ISL_8904908|2020-10-14
hCoV-19/Russia/MOW-CSP-CK-176_S49/2020|EPI_ISL_8904466|2020-09-29
hCoV-19/Russia/SPE-CSP-126_S52/2020|EPI_ISL_8904347|2020-08-15
hCoV-19/Russia/MOW-CSP-KOM-449_S72/2020|EPI_ISL_8904901|2020-10-04
hCoV-19/Russia/MOW-CSP-CK-183_S55/2020|EPI_ISL_8904467|2020-09-30
hCoV-19/Russia/SPE-CSP-147_S48/2020|EPI_ISL_8904348|2020-08-17
hCoV-19/Russia/MOW-CSP-KOM-491_S38/2020|EPI_ISL_8904906|2020-10-08
hCoV-19/Russia/SPE-CSP-49_S40/2020|EPI_ISL_8904358|2020-08-12
hCoV-19/Russia/MOW-CSP-KOM-448_S126/2020|EPI_ISL_8904900|2020-10-04
hCoV-19/Russia/MOW-CSP-KOM-461_S132/2020|EPI_ISL_8904905|2020-10-05
hCoV-19/Russia/SPE-CSP-18_S60/2020|EPI_ISL_8904352|2020-08-11
hCoV-19/Russia/MOW-CSP-KOM-457_S62/2020|EPI_ISL_8904903|2020-10-04
hCoV-19/Russia/MOW-CSP-KOM-450_S66/2020|EPI_ISL_8904902|2020-10-04
hCoV-19/Russia/MOW-CSP-KOM-542_S28/2020|EPI_ISL_8904909|2020-10-14
hCoV-19/Russia/MOW-CSP-CK-220_S51/2020|EPI_ISL_8904470|2020-09-29
hCoV-19/Russia/SPE-CSP-57_S64/2020|EPI_ISL_8904359|2020-08-12
hCoV-19/Russia/MOW-CSP-KOM-529_S27/2020|EPI_ISL_8904907|2020-10-14
hCoV-19/Russia/MOW-CSP-CK-224_S60/2020|EPI_ISL_8904473|2020-09-30
hCoV-19/Russia/SPE-CSP-615_S43/2020|EPI_ISL_8904360|2020-08-12
hCoV-19/Russia/SPE-CSP-837_S38/2020|EPI_ISL_8904366|2020-08-11
hCoV-19/Russia/SPE-CSP-89_S41/2020|EPI_ISL_8904368|2020-08-14
hCoV-19/Russia/SMO-CSP-16653_S68/2020|EPI_ISL_8904351|2020-06-18
hCoV-19/Russia/SPE-CSP-36_S65/2020|EPI_ISL_8904356|2020-08-12
hCoV-19/Russia/MOW-CSP-CK-222_S57/2020|EPI_ISL_8904471|2020-09-30
hCoV-19/Russia/MOW-CSP-CK-275_S44/2020|EPI_ISL_8904475|2020-10-04
hCoV-19/Russia/SPE-CSP-43_S57/2020|EPI_ISL_8904357|2020-08-12
hCoV-19/Russia/SPE-CSP-886_S61/2020|EPI_ISL_8904910|2020-09-24
hCoV-19/Russia/SPE-CSP-33_S46/2020|EPI_ISL_8904355|2020-08-12
hCoV-19/Russia/MOW-CSP-CK-298_S66/2020|EPI_ISL_8904480|2020-10-07
hCoV-19/Russia/MOW-CSP-659_S62/2020|EPI_ISL_8904362|2020-06-24
hCoV-19/Russia/MOW-CSP-SK-856_S109/2020|EPI_ISL_8904807|2020-10-18
hCoV-19/Russia/MOW-CSP-CVD-129_S20/2020|EPI_ISL_8904371|2020-05-22
hCoV-19/Russia/MOW-CSP-CK-318_S50/2020|EPI_ISL_8904481|2020-10-07
hCoV-19/Russia/MOW-CSP-SK-815_S153/2020|EPI_ISL_8904803|2020-10-18
hCoV-19/Russia/MOW-CSP-SK-863_S158/2020|EPI_ISL_8904809|2020-10-18
hCoV-19/Russia/MOW-CSP-CVD-40_S5/2020|EPI_ISL_8904384|2020-06-04
hCoV-19/Russia/MOW-CSP-CVD-481_S18/2020|EPI_ISL_8904386|2020-06-25
hCoV-19/Russia/SPE-CSP-821_S42/2020|EPI_ISL_8904365|2020-08-11
hCoV-19/Russia/MOW-CSP-SK-847_S126/2020|EPI_ISL_8904804|2020-10-18
hCoV-19/Russia/MOW-CSP-CVD-171_S16/2020|EPI_ISL_8904374|2020-05-27
hCoV-19/Russia/MOW-CSP-CVD-24_S8/2020|EPI_ISL_8904378|2020-05-25
hCoV-19/Russia/SPE-CSP-68_S54/2020|EPI_ISL_8904363|2020-08-13
hCoV-19/Russia/MOW-CSP-CVD-111_S21/2020|EPI_ISL_8904369|2020-05-20
hCoV-19/Russia/MOW-CSP-SK-812_S124/2020|EPI_ISL_8904802|2020-10-18
hCoV-19/Russia/MOW-CSP-SK-849_S114/2020|EPI_ISL_8904805|2020-10-18
hCoV-19/Russia/MOW-CSP-CVD-135_S3/2020|EPI_ISL_8904372|2020-05-22
hCoV-19/Russia/SPE-CSP-722_S39/2020|EPI_ISL_8904364|2020-08-18
hCoV-19/Russia/MOW-CSP-SK-855_S154/2020|EPI_ISL_8904806|2020-10-18
hCoV-19/Russia/MOW-CSP-SK-917_S128/2020|EPI_ISL_8904817|2020-10-19
hCoV-19/Russia/MOW-CSP-CVD-466_S30/2020|EPI_ISL_8904385|2020-06-24
hCoV-19/Russia/MOW-CSP-SK-949_S92/2020|EPI_ISL_8904820|2020-10-19
hCoV-19/Russia/MOW-CSP-CVD-126_S28/2020|EPI_ISL_8904370|2020-05-22
hCoV-19/Russia/MOW-CSP-CVD-207_S27/2020|EPI_ISL_8904376|2020-06-02
hCoV-19/Russia/MOW-CSP-SK-945_S166/2020|EPI_ISL_8904819|2020-10-19
hCoV-19/Russia/MOW-CSP-CVD-506_S31/2020|EPI_ISL_8904387|2020-05-30
hCoV-19/Russia/SPE-CSP-P-12_S37/2020|EPI_ISL_8904825|2020-10-13
hCoV-19/Russia/MOW-CSP-CVD-141_S4/2020|EPI_ISL_8904373|2020-05-24
hCoV-19/Russia/MOW-CSP-CVD-216_S6/2020|EPI_ISL_8904377|2020-05-29
hCoV-19/Russia/MOW-CSP-CVD-277_S2/2020|EPI_ISL_8904379|2020-06-04
hCoV-19/Russia/MOW-CSP-SK-883_S147/2020|EPI_ISL_8904812|2020-10-18
hCoV-19/Russia/MOW-CSP-SK-893_S123/2020|EPI_ISL_8904814|2020-10-19
hCoV-19/Russia/MOW-CSP-SK-878_S140/2020|EPI_ISL_8904811|2020-10-18
hCoV-19/Russia/MOW-CSP-SK-903_S120/2020|EPI_ISL_8904816|2020-10-19
hCoV-19/Russia/MOW-CSP-CVD-406_S15/2020|EPI_ISL_8904383|2020-06-16
hCoV-19/Russia/MOW-CSP-CVD-363_S17/2020|EPI_ISL_8904382|2020-06-11
hCoV-19/Russia/MOW-CSP-CVD-586_S33/2020|EPI_ISL_8904389|2020-06-05
hCoV-19/Russia/MOW-CSP-SK-873_S94/2020|EPI_ISL_8904810|2020-10-18
hCoV-19/Russia/MOW-CSP-SK-894_S133/2020|EPI_ISL_8904815|2020-10-19
hCoV-19/Russia/MOW-CSP-CVD-571_S12/2020|EPI_ISL_8904388|2020-06-11
hCoV-19/Russia/MOW-CSP-KOM-0232_S40/2020|EPI_ISL_8904828|2020-09-18
hCoV-19/Russia/MOW-CSP-CVD-30_S23/2020|EPI_ISL_8904380|2020-05-22
hCoV-19/Russia/MOW-CSP-KOM-0229_S26/2020|EPI_ISL_8904826|2020-09-18
hCoV-19/Russia/MOW-CSP-KOM-0231_S20/2020|EPI_ISL_8904827|2020-09-18
hCoV-19/Russia/MOW-CSP-CVD-86_S19/2020|EPI_ISL_8904393|2020-05-15
hCoV-19/Russia/MOW-CSP-SK-959_S145/2020|EPI_ISL_8904822|2020-10-19
hCoV-19/Russia/MOW-CSP-CVD-622_S11/2020|EPI_ISL_8904391|2020-05-29
hCoV-19/Russia/SPE-CSP-104_S33/2020|EPI_ISL_8904396|2020-08-14
hCoV-19/Russia/MOW-CSP-KOM-0254_S16/2020|EPI_ISL_8904838|2020-09-18
hCoV-19/Russia/MOW-CSP-SK-958_S113/2020|EPI_ISL_8904821|2020-10-19
hCoV-19/Russia/MOW-CSP-KOM-0283_S19/2020|EPI_ISL_8904845|2020-09-22
hCoV-19/Russia/MOW-CSP-KOM-0303_S25/2020|EPI_ISL_8904854|2020-09-23
hCoV-19/Russia/MOW-CSP-KOM-150_S69/2020|EPI_ISL_8904860|2020-09-10
hCoV-19/Russia/MOW-CSP-KOM-182_S81/2020|EPI_ISL_8904864|2020-09-12
hCoV-19/Russia/MOW-CSP-KOM-0234_S35/2020|EPI_ISL_8904829|2020-09-18
hCoV-19/Russia/MOW-CSP-KOM-0260_S53/2020|EPI_ISL_8904839|2020-09-20
hCoV-19/Russia/MOW-CSP-KOM-0288_S37/2020|EPI_ISL_8904848|2020-09-22
hCoV-19/Russia/MOW-CSP-CVD-59_S13/2020|EPI_ISL_8904390|2020-06-23
hCoV-19/Russia/MOW-CSP-CVD-74_S9/2020|EPI_ISL_8904392|2020-05-13
hCoV-19/Russia/MOW-CSP-KOM-0239-2_S11/2020|EPI_ISL_8904831|2020-09-18
hCoV-19/Russia/MOW-CSP-KOM-0238_S61/2020|EPI_ISL_8904830|2020-09-18
hCoV-19/Russia/MOW-CSP-CVD-99_S22/2020|EPI_ISL_8904394|2020-05-18
hCoV-19/Russia/MOW-CSP-KOM-0280_S17/2020|EPI_ISL_8904843|2020-09-21
hCoV-19/Russia/MOW-CSP-KOM-0242_S33/2020|EPI_ISL_8904833|2020-09-18
hCoV-19/Russia/MOW-CSP-KOM-0265_S30/2020|EPI_ISL_8904840|2020-09-19
hCoV-19/Russia/MOW-CSP-KOM-0297_S22/2020|EPI_ISL_8904852|2020-09-22
hCoV-19/Russia/MOW-CSP-KOM-0251_S41/2020|EPI_ISL_8904837|2020-09-18
hCoV-19/Russia/MOW-CSP-KOM-0247_S21/2020|EPI_ISL_8904836|2020-09-18
hCoV-19/Russia/MOW-CSP-KOM-0286_S31/2020|EPI_ISL_8904847|2020-09-22
hCoV-19/Russia/MOW-CSP-KOM-0296_S28/2020|EPI_ISL_8904851|2020-09-22
hCoV-19/Russia/MOW-CSP-KOM-0271_S36/2020|EPI_ISL_8904841|2020-09-18
hCoV-19/Russia/MOW-CSP-KOM-0281_S39/2020|EPI_ISL_8904844|2020-09-21
hCoV-19/Russia/MOW-CSP-KOM-0306_S32/2020|EPI_ISL_8904855|2020-09-23
hCoV-19/Russia/MOW-CSP-KOM-200_S65/2020|EPI_ISL_8904867|2020-09-10
hCoV-19/Russia/MOW-CSP-KOM-241_S70/2020|EPI_ISL_8904874|2020-09-18
hCoV-19/Russia/MOW-CSP-KOM-0294_S18/2020|EPI_ISL_8904850|2020-09-21
hCoV-19/Russia/MOW-CSP-KOM-0299_S23/2020|EPI_ISL_8904853|2020-09-22
hCoV-19/Russia/MOW-CSP-KOM-173_S73/2020|EPI_ISL_8904862|2020-09-11
hCoV-19/Russia/MOW-CSP-KOM-180_S135/2020|EPI_ISL_8904863|2020-09-12
hCoV-19/Russia/MOW-CSP-KOM-0309_S29/2020|EPI_ISL_8904856|2020-09-23
hCoV-19/Russia/MOW-CSP-KOM-259_S131/2020|EPI_ISL_8904875|2020-09-20
hCoV-19/Russia/MOW-CSP-KOM-147_S128/2020|EPI_ISL_8904858|2020-09-10
hCoV-19/Russia/MOW-CSP-KOM-187_S80/2020|EPI_ISL_8904865|2020-09-13
hCoV-19/Russia/MOW-CSP-KOM-291_S134/2020|EPI_ISL_8904879|2020-09-22
hCoV-19/Russia/MOW-CSP-KOM-203_S82/2020|EPI_ISL_8904868|2020-09-10
hCoV-19/Russia/MOW-CSP-KOM-208_S63/2020|EPI_ISL_8904869|2020-09-14
hCoV-19/Russia/MOW-CSP-KOM-221_S68/2020|EPI_ISL_8904872|2020-09-16
hCoV-19/Russia/MOW-CSP-KOM-268_S60/2020|EPI_ISL_8904876|2020-09-19
hCoV-19/Russia/MOW-CSP-KOM-236_S75/2020|EPI_ISL_8904873|2020-09-18
hCoV-19/Russia/MOW-CSP-KOM-284_S133/2020|EPI_ISL_8904877|2020-09-22
hCoV-19/Russia/MOW-CSP-KOM-312_S30/2020|EPI_ISL_8904881|2020-09-24
hCoV-19/Russia/MOW-CSP-KOM-336_S44/2020|EPI_ISL_8904883|2020-09-24
hCoV-19/Russia/SPE-CSP-260_S3/2020|EPI_ISL_8904424|2020-08-24
hCoV-19/Russia/MOW-CSP-KOM-301_S61/2020|EPI_ISL_8904880|2020-09-22
hCoV-19/Russia/MOW-CSP-KOM-354_S43/2020|EPI_ISL_8904888|2020-09-28
hCoV-19/Russia/MOW-CSP-KOM-399_S36/2020|EPI_ISL_8904894|2020-10-03
hCoV-19/Russia/MOW-CSP-KOM-431_S46/2020|EPI_ISL_8904899|2020-10-02
hCoV-19/Russia/MOW-CSP-KOM-344_S25/2020|EPI_ISL_8904885|2020-09-28
hCoV-19/Russia/MOW-CSP-KOM-356_S47/2020|EPI_ISL_8904889|2020-09-28
hCoV-19/Russia/SPE-CSP-220_S44/2020|EPI_ISL_8904408|2020-08-22
hCoV-19/Russia/MOW-CSP-KOM-396_S45/2020|EPI_ISL_8904892|2020-10-03
hCoV-19/Russia/SPE-CSP-222_S63/2020|EPI_ISL_8904410|2020-08-22
hCoV-19/Russia/MOW-CSP-KOM-427_S26/2020|EPI_ISL_8904898|2020-10-03
hCoV-19/Russia/MOW-CSP-KOM-415_S41/2020|EPI_ISL_8904895|2020-10-03
hCoV-19/Russia/MOW-CSP-KOM-425_S37/2020|EPI_ISL_8904897|2020-10-03
hCoV-19/Russia/MOW-CSP-KOM-923_S6/2020|EPI_ISL_8904291|2020-11-19
hCoV-19/Russia/MOW-CSP-KOM-421_S32/2020|EPI_ISL_8904896|2020-10-03
hCoV-19/Russia/MOW-CSP-EPIC-28378_S159/2020|EPI_ISL_8904270|2020-10-07
hCoV-19/Russia/MOW-CSP-KOM-943_S9/2020|EPI_ISL_8904298|2020-11-22
hCoV-19/Russia/ALT-CSP-EPIC-28728_S156/2020|EPI_ISL_8904287|2020-10-16
hCoV-19/Russia/MOW-CSP-KOM-948_S2/2020|EPI_ISL_8904301|2020-11-24
hCoV-19/Russia/SPE-CSP-234_S52/2020|EPI_ISL_8904414|2020-08-22
hCoV-19/Russia/MOW-CSP-SK-702_S98/2020|EPI_ISL_8904784|2020-10-16
hCoV-19/Russia/SPE-CSP-240_S48/2020|EPI_ISL_8904416|2020-08-22
hCoV-19/Russia/SPE-CSP-255_S1/2020|EPI_ISL_8904420|2020-08-24
hCoV-19/Russia/MOW-CSP-SK-725_S152/2020|EPI_ISL_8904787|2020-10-17
hCoV-19/Russia/SPE-CSP-273_S24/2020|EPI_ISL_8904428|2020-08-25
hCoV-19/Russia/MOW-CSP-KOM-927_S40/2020|EPI_ISL_8904293|2020-11-19
hCoV-19/Russia/ALT-CSP-EPIC-28686_S155/2020|EPI_ISL_8904284|2020-10-07
hCoV-19/Russia/ALT-CSP-EPIC-28759_S96/2020|EPI_ISL_8904289|2020-10-14
hCoV-19/Russia/MOW-CSP-KOM-961_S3/2020|EPI_ISL_8904309|2020-11-24
hCoV-19/Russia/MOW-CSP-KOM-928_S23/2020|EPI_ISL_8904294|2020-11-20
hCoV-19/Russia/MOW-CSP-EPIC-28494_S163/2020|EPI_ISL_8904274|2020-10-06
hCoV-19/Russia/MUR-CSP-EPIC-28655_S142/2020|EPI_ISL_8904283|2020-09-30
hCoV-19/Russia/MOW-CSP-KOM-962_S22/2020|EPI_ISL_8904310|2020-11-24
hCoV-19/Russia/MUR-CSP-EPIC-28534_S109/2020|EPI_ISL_8904276|2020-10-01
hCoV-19/Russia/MUR-CSP-EPIC-28563_S160/2020|EPI_ISL_8904277|2020-10-06
hCoV-19/Russia/ALT-CSP-EPIC-28722_S93/2020|EPI_ISL_8904286|2020-10-15
hCoV-19/Russia/MOW-CSP-KOM-947_S33/2020|EPI_ISL_8904300|2020-11-24
hCoV-19/Russia/MOW-CSP-KOM-958_S28/2020|EPI_ISL_8904306|2020-11-24
hCoV-19/Russia/MOW-CSP-KOM-960_S29/2020|EPI_ISL_8904308|2020-11-24
hCoV-19/Russia/MOW-CSP-KOM-950_S1/2020|EPI_ISL_8904302|2020-11-24
hCoV-19/Russia/MOW-CSP-KOM-957_S10/2020|EPI_ISL_8904305|2020-11-24
hCoV-19/Russia/SPE-CSP-402_S49/2020|EPI_ISL_8907796|2020-05-15
hCoV-19/Russia/SPE-CSP-3_S31/2020|EPI_ISL_8907762|2020-08-10
hCoV-19/Russia/SPE-CSP-310_S45/2020|EPI_ISL_8907790|2020-06-01
hCoV-19/Russia/SPE-CSP-514_S11/2020|EPI_ISL_8907807|2020-06-10
hCoV-19/Russia/SPE-CSP-236_S30/2020|EPI_ISL_8907825|2020-08-22
hCoV-19/Russia/SPE-CSP-439_S55/2020|EPI_ISL_8907804|2020-05-28
hCoV-19/Russia/SPE-CSP-220_S27/2020|EPI_ISL_8907821|2020-08-22
hCoV-19/Russia/SMO-CSP-16712_S93/2020|EPI_ISL_8907819|2020-07-07
hCoV-19/Russia/SPE-CSP-859_S28/2020|EPI_ISL_8907862|2020-08-12
hCoV-19/Russia/KDA-CSP-EPIC-23388_S72/2020|EPI_ISL_8907915|2020-09-24
hCoV-19/Russia/KDA-CSP-EPIC-23396_S67/2020|EPI_ISL_8907917|2020-09-28
hCoV-19/Russia/SAM-CSP-EPIC-24537_S109/2020|EPI_ISL_8907949|2020-09-28
hCoV-19/Russia/SMO-CSP-EPIC-24771_S117/2020|EPI_ISL_8907967|2020-10-07
hCoV-19/Russia/KK-CSP-EPIC-23940_S73/2020|EPI_ISL_8907935|2020-10-09
hCoV-19/Russia/SMO-CSP-EPIC-24761_S96/2020|EPI_ISL_8907966|2020-10-12
hCoV-19/Russia/SMO-CSP-EPIC-24772_S93/2020|EPI_ISL_8907968|2020-10-12
hCoV-19/Russia/SMO-CSP-EPIC-24828_S118/2020|EPI_ISL_8907970|2020-10-06
hCoV-19/Russia/PER-CSP-EPIC-25164_S107/2020|EPI_ISL_8907977|2020-10-06
hCoV-19/Russia/PER-CSP-EPIC-25160_S97/2020|EPI_ISL_8907976|2020-10-06
hCoV-19/Russia/PER-CSP-EPIC-25192_S108/2020|EPI_ISL_8907979|2020-09-23
hCoV-19/Russia/MOW-CSP-KOM-627_S43/2020|EPI_ISL_8907998|2020-10-24
hCoV-19/Russia/MOW-CSP-KOM-641_S22/2020|EPI_ISL_8908008|2020-10-24
hCoV-19/Russia/SPE-CSP-234_S29/2020|EPI_ISL_8907824|2020-08-22
hCoV-19/Russia/SPE-CSP-206_S25/2020|EPI_ISL_8907820|2020-08-21
hCoV-19/Russia/ZAB-CSP-EPIC-24382_S87/2020|EPI_ISL_8907944|2020-10-05
hCoV-19/Russia/KAM-CSP-EPIC-24059_S69/2020|EPI_ISL_8907940|2020-10-07
hCoV-19/Russia/KAM-CSP-EPIC-24141_S66/2020|EPI_ISL_8907943|2020-09-30
hCoV-19/Russia/SPE-CSP-228_S28/2020|EPI_ISL_8907823|2020-08-22
hCoV-19/Russia/KAM-CSP-EPIC-24097_S76/2020|EPI_ISL_8907941|2020-10-09
hCoV-19/Russia/KAM-CSP-EPIC-24138_S53/2020|EPI_ISL_8907942|2020-10-01
hCoV-19/Russia/SPE-CSP-271_S31/2020|EPI_ISL_8907827|2020-08-25
hCoV-19/Russia/ZAB-CSP-EPIC-24411_S92/2020|EPI_ISL_8907946|2020-10-02
hCoV-19/Russia/ZAB-CSP-EPIC-24453_S89/2020|EPI_ISL_8907947|2020-10-07
hCoV-19/Russia/ZAB-CSP-EPIC-24407_S105/2020|EPI_ISL_8907945|2020-10-02
hCoV-19/Russia/SPE-CSP-269_S26/2020|EPI_ISL_8907826|2020-08-25
hCoV-19/Russia/SAM-CSP-EPIC-24531_S110/2020|EPI_ISL_8907948|2020-09-29
hCoV-19/Russia/SAM-CSP-EPIC-24632_S104/2020|EPI_ISL_8907957|2020-09-24
hCoV-19/Russia/SMO-CSP-EPIC-24685_S90/2020|EPI_ISL_8907963|2020-10-02
hCoV-19/Russia/SPE-CSP-419_S35/2020|EPI_ISL_8907828|2020-05-28
hCoV-19/Russia/MOW-CSP-KOM-632_S5/2020|EPI_ISL_8908001|2020-10-24
hCoV-19/Russia/MOW-CSP-KOM-630_S34/2020|EPI_ISL_8908000|2020-10-24
hCoV-19/Russia/MOW-CSP-KOM-635_S2/2020|EPI_ISL_8908004|2020-10-24
hCoV-19/Russia/MOW-CSP-KOM-636_S21/2020|EPI_ISL_8908005|2020-10-24
hCoV-19/Russia/SAM-CSP-EPIC-24546_S94/2020|EPI_ISL_8907951|2020-09-24
hCoV-19/Russia/MOW-CSP-KOM-633_S40/2020|EPI_ISL_8908002|2020-10-24
hCoV-19/Russia/SAM-CSP-EPIC-24545_S85/2020|EPI_ISL_8907950|2020-09-29
hCoV-19/Russia/MOW-CSP-KOM-634_S28/2020|EPI_ISL_8908003|2020-10-24
hCoV-19/Russia/SAM-CSP-EPIC-24589_S119/2020|EPI_ISL_8907954|2020-09-25
hCoV-19/Russia/SAM-CSP-EPIC-24601_S111/2020|EPI_ISL_8907955|2020-10-01
hCoV-19/Russia/SAM-CSP-EPIC-24573_S106/2020|EPI_ISL_8907952|2020-09-24
hCoV-19/Russia/SPE-CSP-863_S37/2020|EPI_ISL_8907833|2020-08-12
hCoV-19/Russia/SPE-CSP-911_S39/2020|EPI_ISL_8907834|2020-08-17
hCoV-19/Russia/SMO-CSP-EPIC-24720_S103/2020|EPI_ISL_8907964|2020-10-02
hCoV-19/Russia/SAM-CSP-EPIC-24644_S84/2020|EPI_ISL_8907958|2020-09-24
hCoV-19/Russia/SAM-CSP-EPIC-24652_S113/2020|EPI_ISL_8907959|2020-09-30
hCoV-19/Russia/SAM-CSP-EPIC-24576_S114/2020|EPI_ISL_8907953|2020-09-25
hCoV-19/Russia/SAM-CSP-EPIC-24620_S116/2020|EPI_ISL_8907956|2020-09-29
hCoV-19/Russia/SMO-CSP-EPIC-24737_S112/2020|EPI_ISL_8907965|2020-10-09
hCoV-19/Russia/SAM-CSP-EPIC-24657_S115/2020|EPI_ISL_8907961|2020-09-24
hCoV-19/Russia/SAM-CSP-EPIC-24671_S95/2020|EPI_ISL_8907962|2020-09-24
hCoV-19/Russia/SAM-CSP-EPIC-24656_S102/2020|EPI_ISL_8907960|2020-10-02
hCoV-19/Russia/SMO-CSP-EPIC-24827_S100/2020|EPI_ISL_8907969|2020-10-09
hCoV-19/Russia/SPE-CSP-53_S66/2020|EPI_ISL_8907856|2020-08-12
hCoV-19/Russia/SPE-CSP-36_S92/2020|EPI_ISL_8907842|2020-08-12
hCoV-19/Russia/SPE-CSP-362_S86/2020|EPI_ISL_8907861|2020-06-12
hCoV-19/Russia/SPE-CSP-57_S88/2020|EPI_ISL_8907843|2020-08-12
hCoV-19/Russia/PER-CSP-EPIC-25131_S99/2020|EPI_ISL_8907973|2020-09-30
hCoV-19/Russia/SPE-CSP-290_S44/2020|EPI_ISL_8907789|2020-06-04
hCoV-19/Russia/ROS-CSP-EPIC-24904_S91/2020|EPI_ISL_8907972|2020-10-01
hCoV-19/Russia/MOW-CSP-CVD-136_S24/2020|EPI_ISL_8907857|2020-05-27
hCoV-19/Russia/SPE-CSP-940_S80/2020|EPI_ISL_8907864|2020-08-18
hCoV-19/Russia/SMO-CSP-EPIC-24835_S98/2020|EPI_ISL_8907971|2020-10-09
hCoV-19/Russia/MOW-CSP-KOM-612_S47/2020|EPI_ISL_8907987|2020-10-23
hCoV-19/Russia/SPE-CSP-35_S63/2020|EPI_ISL_8907855|2020-08-12
hCoV-19/Russia/SPE-CSP-196_S62/2020|EPI_ISL_8907859|2020-08-20
hCoV-19/Russia/PER-CSP-EPIC-25147_S101/2020|EPI_ISL_8907975|2020-10-01
hCoV-19/Russia/PER-CSP-EPIC-25174_S86/2020|EPI_ISL_8907978|2020-09-30
hCoV-19/Russia/PER-CSP-EPIC-25142_S88/2020|EPI_ISL_8907974|2020-09-24
hCoV-19/Russia/MOW-CSP-KOM-604_S38/2020|EPI_ISL_8907980|2020-10-23
hCoV-19/Russia/MOW-CSP-KOM-608_S37/2020|EPI_ISL_8907984|2020-10-23
hCoV-19/Russia/MOW-CSP-KOM-605_S25/2020|EPI_ISL_8907981|2020-10-23
hCoV-19/Russia/MOW-CSP-CVD-327_S25/2020|EPI_ISL_8907858|2020-06-08
hCoV-19/Russia/MOW-CSP-KOM-607_S15/2020|EPI_ISL_8907983|2020-10-23
hCoV-19/Russia/MOW-CSP-KOM-606_S26/2020|EPI_ISL_8907982|2020-10-23
hCoV-19/Russia/MOW-CSP-KOM-609_S20/2020|EPI_ISL_8907985|2020-10-23
hCoV-19/Russia/SPE-CSP-906_S55/2020|EPI_ISL_8907863|2020-08-15
hCoV-19/Russia/SPE-CSP-275_S29/2020|EPI_ISL_8907860|2020-08-25
hCoV-19/Russia/MOW-CSP-KOM-613_S7/2020|EPI_ISL_8907988|2020-10-23
hCoV-19/Russia/MOW-CSP-KOM-618_S8/2020|EPI_ISL_8907993|2020-10-23
hCoV-19/Russia/MOW-CSP-KOM-622_S41/2020|EPI_ISL_8907995|2020-10-24
hCoV-19/Russia/MOW-CSP-KOM-611_S18/2020|EPI_ISL_8907986|2020-10-23
hCoV-19/Russia/MOW-CSP-KOM-616_S4/2020|EPI_ISL_8907991|2020-10-23
hCoV-19/Russia/MOW-CSP-KOM-619_S9/2020|EPI_ISL_8907994|2020-10-23
hCoV-19/Russia/MOW-CSP-KOM-614_S12/2020|EPI_ISL_8907989|2020-10-23
hCoV-19/Russia/MOW-CSP-KOM-615_S27/2020|EPI_ISL_8907990|2020-10-23
hCoV-19/Russia/MOW-CSP-KOM-617_S35/2020|EPI_ISL_8907992|2020-10-23
hCoV-19/Russia/SPE-CSP-1_S29/2020|EPI_ISL_8907758|2020-08-10
hCoV-19/Russia/MOW-CSP-KOM-628_S44/2020|EPI_ISL_8907999|2020-10-24
hCoV-19/Russia/MOW-CSP-KOM-624_S16/2020|EPI_ISL_8907996|2020-10-24
hCoV-19/Russia/MOW-CSP-KOM-626_S19/2020|EPI_ISL_8907997|2020-10-24
hCoV-19/Russia/MOW-CSP-2-3-R_S4/2020|EPI_ISL_8907759|2020-03-11
hCoV-19/Russia/SPE-CSP-2_S30/2020|EPI_ISL_8907760|2020-08-10
hCoV-19/Russia/SPE-CSP-5_S32/2020|EPI_ISL_8907764|2020-08-10
hCoV-19/Russia/SPE-CSP-171_S2/2020|EPI_ISL_8907783|2020-08-19
hCoV-19/Russia/SPE-CSP-400_S20/2020|EPI_ISL_8907891|2020-05-29
hCoV-19/Russia/SPE-CSP-225_S9/2020|EPI_ISL_8907786|2020-08-22
hCoV-19/Russia/SPE-CSP-105_S63/2020|EPI_ISL_8907774|2020-08-14
hCoV-19/Russia/SPE-CSP-648_S56/2020|EPI_ISL_8907892|2020-08-13
hCoV-19/Russia/SPE-CSP-344_S8/2020|EPI_ISL_8907791|2020-06-11
hCoV-19/Russia/SPE-CSP-401_S47/2020|EPI_ISL_8907795|2020-05-19
hCoV-19/Russia/SPE-CSP-168_S64/2020|EPI_ISL_8907782|2020-08-19
hCoV-19/Russia/KK-CSP-EPIC-23975_S58/2020|EPI_ISL_8907938|2020-10-08
hCoV-19/Russia/KK-CSP-EPIC-23989_S63/2020|EPI_ISL_8907939|2020-10-09
hCoV-19/Russia/SPE-CSP-222_S41/2020|EPI_ISL_8907785|2020-08-22
hCoV-19/Russia/SPE-CSP-246_S42/2020|EPI_ISL_8907787|2020-08-23
hCoV-19/Russia/SPE-CSP-194_S32/2020|EPI_ISL_8907784|2020-08-20
hCoV-19/Russia/SPE-CSP-267_S43/2020|EPI_ISL_8907788|2020-08-25
hCoV-19/Russia/SPE-CSP-395_S3/2020|EPI_ISL_8907794|2020-06-12
hCoV-19/Russia/SPE-CSP-349_S1/2020|EPI_ISL_8907792|2020-06-17
hCoV-19/Russia/SPE-CSP-393_S13/2020|EPI_ISL_8907793|2020-06-15
hCoV-19/Russia/SPE-CSP-409_S50/2020|EPI_ISL_8907797|2020-06-02
hCoV-19/Russia/SPE-CSP-410_S51/2020|EPI_ISL_8907798|2020-06-15
hCoV-19/Russia/KDA-CSP-EPIC-23386_S56/2020|EPI_ISL_8907914|2020-09-30
hCoV-19/Russia/KDA-CSP-EPIC-23456_S82/2020|EPI_ISL_8907921|2020-09-30
hCoV-19/Russia/SPE-CSP-418_S7/2020|EPI_ISL_8907799|2020-05-04
hCoV-19/Russia/ARK-CSP-EPIC-23336_S78/2020|EPI_ISL_8907911|2020-10-06
hCoV-19/Russia/KDA-CSP-EPIC-23463_S79/2020|EPI_ISL_8907922|2020-09-28
hCoV-19/Russia/KDA-CSP-EPIC-23347_S83/2020|EPI_ISL_8907912|2020-09-25
hCoV-19/Russia/SPE-CSP-420_S52/2020|EPI_ISL_8907800|2020-06-05
hCoV-19/Russia/KDA-CSP-EPIC-23495_S70/2020|EPI_ISL_8907925|2020-09-29
hCoV-19/Russia/KDA-CSP-EPIC-23394_S60/2020|EPI_ISL_8907916|2020-09-30
hCoV-19/Russia/KDA-CSP-EPIC-23465_S64/2020|EPI_ISL_8907923|2020-09-30
hCoV-19/Russia/KK-CSP-EPIC-23971_S57/2020|EPI_ISL_8907937|2020-10-06
hCoV-19/Russia/ARK-CSP-EPIC-23255_S71/2020|EPI_ISL_8907910|2020-10-07
hCoV-19/Russia/SPE-CSP-497_S57/2020|EPI_ISL_8907806|2020-06-07
hCoV-19/Russia/LEN-CSP-20736_S60/2020|EPI_ISL_8907816|2020-08-12
hCoV-19/Russia/KDA-CSP-EPIC-23362_S75/2020|EPI_ISL_8907913|2020-10-01
hCoV-19/Russia/KDA-CSP-EPIC-23428_S51/2020|EPI_ISL_8907918|2020-09-29
hCoV-19/Russia/KDA-CSP-EPIC-23447_S65/2020|EPI_ISL_8907919|2020-09-29
hCoV-19/Russia/SPE-CSP-421_S53/2020|EPI_ISL_8907801|2020-06-25
hCoV-19/Russia/KDA-CSP-EPIC-23450_S80/2020|EPI_ISL_8907920|2020-09-28
hCoV-19/Russia/TOM-CSP-EPIC-23788_S52/2020|EPI_ISL_8907928|2020-09-29
hCoV-19/Russia/KK-CSP-EPIC-23894_S62/2020|EPI_ISL_8907932|2020-10-02
hCoV-19/Russia/KK-CSP-EPIC-23926_S50/2020|EPI_ISL_8907934|2020-10-08
hCoV-19/Russia/AMU-CSP-EPIC-23657_S61/2020|EPI_ISL_8907926|2020-09-28
hCoV-19/Russia/KDA-CSP-EPIC-23486_S55/2020|EPI_ISL_8907924|2020-10-07
hCoV-19/Russia/TOM-CSP-EPIC-23799_S49/2020|EPI_ISL_8907929|2020-09-29
hCoV-19/Russia/SPE-CSP-928_S4/2020|EPI_ISL_8907812|2020-08-17
hCoV-19/Russia/SPE-CSP-448_S56/2020|EPI_ISL_8907805|2020-07-07
hCoV-19/Russia/SPE-CSP-703_S5/2020|EPI_ISL_8907808|2020-08-17
hCoV-19/Russia/TOM-CSP-EPIC-23714_S54/2020|EPI_ISL_8907927|2020-10-01
hCoV-19/Russia/SPE-CSP-916_S59/2020|EPI_ISL_8907811|2020-08-17
hCoV-19/Russia/KK-CSP-EPIC-23918_S68/2020|EPI_ISL_8907933|2020-10-06
hCoV-19/Russia/SPE-CSP-432_S54/2020|EPI_ISL_8907802|2020-05-28
hCoV-19/Russia/SPE-CSP-706_S6/2020|EPI_ISL_8907809|2020-08-17
hCoV-19/Russia/KK-CSP-EPIC-23884_S81/2020|EPI_ISL_8907931|2020-10-09
hCoV-19/Russia/TOM-CSP-EPIC-23827_S59/2020|EPI_ISL_8907930|2020-09-29
hCoV-19/Russia/KK-CSP-EPIC-23967_S74/2020|EPI_ISL_8907936|2020-10-06
hCoV-19/Russia/SPE-CSP-883_S58/2020|EPI_ISL_8907810|2020-08-13
hCoV-19/Russia/SPE-CSP-941_S61/2020|EPI_ISL_8907813|2020-08-18
hCoV-19/Russia/SPE-CSP-984_S10/2020|EPI_ISL_8907814|2020-08-20
hCoV-19/Russia/CHE-CSP-21034_S62/2020|EPI_ISL_8907817|2020-08-20
hCoV-19/Russia/MOW-CSP-KOM-643_S23/2020|EPI_ISL_8908010|2020-10-25
hCoV-19/Russia/MOW-CSP-KOM-637_S39/2020|EPI_ISL_8908006|2020-10-24
hCoV-19/Russia/MOW-CSP-KOM-642_S6/2020|EPI_ISL_8908009|2020-10-25
hCoV-19/Russia/MOW-CSP-KOM-640_S36/2020|EPI_ISL_8908007|2020-10-24
hCoV-19/Russia/MOW-CSP-KOM-646_S24/2020|EPI_ISL_8908013|2020-10-25
hCoV-19/Russia/MOW-CSP-KOM-648_S3/2020|EPI_ISL_8908016|2020-10-27
hCoV-19/Russia/MOW-CSP-KOM-645_S13/2020|EPI_ISL_8908012|2020-10-25
hCoV-19/Russia/MOW-CSP-KOM-644_S11/2020|EPI_ISL_8908011|2020-10-25
hCoV-19/Russia/MOW-CSP-KOM-647_S31/2020|EPI_ISL_8908015|2020-10-25
hCoV-19/Russia/SPE-CSP-44-2_S86/2020|EPI_ISL_8907829|2020-08-12
hCoV-19/Russia/SPE-CSP-71-2_S82/2020|EPI_ISL_8907831|2020-08-13
hCoV-19/Russia/SPE-CSP-12-2_S80/2020|EPI_ISL_8907818|2020-08-10
hCoV-19/Russia/MOW-CSP-Cov-22_S48/2020|EPI_ISL_8907768|2020-06-26
hCoV-19/Russia/MOW-CSP-Cov-16_S43/2020|EPI_ISL_8907765|2020-06-19
hCoV-19/Russia/MOW-CSP-Cov-18_S23/2020|EPI_ISL_8907767|2020-06-26
hCoV-19/Russia/MOW-CSP-Cov-17_S13/2020|EPI_ISL_8907766|2020-06-26
hCoV-19/Russia/SPE-CSP-350_S95/2020|EPI_ISL_8904438|2020-06-02
hCoV-19/Russia/SPE-CSP-57-2_S87/2020|EPI_ISL_8907830|2020-08-12
hCoV-19/Russia/SPE-CSP-22-2_S76/2020|EPI_ISL_8907822|2020-08-11
hCoV-19/Russia/SPE-CSP-815-2_S91/2020|EPI_ISL_8907832|2020-08-11
hCoV-19/Russia/SPE-CSP-168_S85/2020|EPI_ISL_8904399|2020-08-19
hCoV-19/Russia/SPE-CSP-171_S13/2020|EPI_ISL_8904612|2020-08-19
hCoV-19/Russia/MOW-CSP-SK-1088_S96/2020|EPI_ISL_8904008|2020-10-29
hCoV-19/Russia/MOW-CSP-KOM-649_S17/2020|EPI_ISL_8908017|2020-10-27
hCoV-19/Russia/MOW-CSP-KOM-650_S42/2020|EPI_ISL_8908018|2020-10-27
hCoV-19/Russia/MOW-CSP-KOM-651_S14/2020|EPI_ISL_8908019|2020-10-27
hCoV-19/Russia/MOW-CSP-KOM-652_S1/2020|EPI_ISL_8908020|2020-10-27
hCoV-19/Russia/MOW-CSP-KOM-653_S29/2020|EPI_ISL_8908021|2020-10-28
hCoV-19/Russia/MOW-CSP-KOM-654_S30/2020|EPI_ISL_8908022|2020-10-28
hCoV-19/Russia/MOW-CSP-KOM-655_S32/2020|EPI_ISL_8908023|2020-10-28
hCoV-19/Russia/MOW-CSP-KOM-657_S48/2020|EPI_ISL_8908024|2020-10-28
hCoV-19/Russia/MOW-CSP-KOM-658_S10/2020|EPI_ISL_8908025|2020-10-28
hCoV-19/Russia/MOW-CSP-KOM-660_S46/2020|EPI_ISL_8908026|2020-10-28
hCoV-19/Russia/MOW-CSP-KOM-661_S33/2020|EPI_ISL_8908027|2020-10-28
hCoV-19/Russia/MOW-CSP-KOM-663_S45/2020|EPI_ISL_8908028|2020-10-28
hCoV-19/Russia/MOW-CSP-2-1_S33/2020|EPI_ISL_8908029|2020-04-05
hCoV-19/Russia/MOW-CSP-2-2-A-2_S8/2020|EPI_ISL_8908030|2020-07-27
hCoV-19/Russia/MOW-CSP-2-2-A-RL_S3/2020|EPI_ISL_8908031|2020-07-27
hCoV-19/Russia/MOW-CSP-22-A_S10/2020|EPI_ISL_8908032|2020-04-05
hCoV-19/Russia/MOW-CSP-2-2-A_S11/2020|EPI_ISL_8908033|2020-07-27
hCoV-19/Russia/MOW-CSP-22-Cov_S2/2020|EPI_ISL_8908034|2020-04-05
hCoV-19/Russia/MOW-CSP-2-2_S34/2020|EPI_ISL_8908035|2020-04-05
hCoV-19/Russia/MOW-CSP-23-Cov_S4/2020|EPI_ISL_8908036|2020-04-05
hCoV-19/Russia/MOW-CSP-2-3_S35/2020|EPI_ISL_8908037|2020-04-05
hCoV-19/Russia/MOW-CSP-25-A-RL_S2/2020|EPI_ISL_8908038|2020-04-05
hCoV-19/Russia/MOW-CSP-2-5_S36/2020|EPI_ISL_8908039|2020-04-05
hCoV-19/Russia/MOW-CSP-27-Cov_S51/2020|EPI_ISL_8908040|2020-04-05
hCoV-19/Russia/MOW-CSP-2-Cov_S19/2020|EPI_ISL_8908041|2020-04-05
hCoV-19/Russia/MOW-CSP-30-Cov_S64/2020|EPI_ISL_8908042|2020-04-05
hCoV-19/Russia/MOW-CSP-31-A-RL_S13/2020|EPI_ISL_8908043|2020-04-05
hCoV-19/Russia/MOW-CSP-34-A_S9/2020|EPI_ISL_8908044|2020-04-05
hCoV-19/Russia/MOW-CSP-37-A-RL_S12/2020|EPI_ISL_8908045|2020-04-05
hCoV-19/Russia/MOW-CSP-37-Cov_S6/2020|EPI_ISL_8908046|2020-04-05
hCoV-19/Russia/MOW-CSP-38-A-2_S5/2020|EPI_ISL_8908047|2020-04-05
hCoV-19/Russia/MOW-CSP-38-Cov_S54/2020|EPI_ISL_8908048|2020-04-05
hCoV-19/Russia/MOW-CSP-3-Cov_S27/2020|EPI_ISL_8908049|2020-04-05
hCoV-19/Russia/MOW-CSP-9133-A-RL_S7/2020|EPI_ISL_8908050|2020-06-19
hCoV-19/Russia/MOW-CSP-9133-A_S14/2020|EPI_ISL_8908051|2020-06-19
hCoV-19/Russia/MOW-CSP-A-Cov_S14/2020|EPI_ISL_8908052|2020-04-05
hCoV-19/Russia/LEN-CSP-Cov-10_S45/2020|EPI_ISL_8908053|2020-06-23
hCoV-19/Russia/LEN-CSP-Cov-11_S46/2020|EPI_ISL_8908054|2020-06-23
hCoV-19/Russia/LEN-CSP-Cov-13_S12/2020|EPI_ISL_8908055|2020-06-23
hCoV-19/Russia/LEN-CSP-Cov-14_S22/2020|EPI_ISL_8908056|2020-06-29
hCoV-19/Russia/KYA-CSP-Cov-15_S32/2020|EPI_ISL_8908057|2020-06-19
hCoV-19/Russia/CHE-CSP-Cov-19_S33/2020|EPI_ISL_8908058|2020-06-26
hCoV-19/Russia/LEN-CSP-Cov-20_S44/2020|EPI_ISL_8908059|2020-06-26
hCoV-19/Russia/CHE-CSP-Cov-21_S47/2020|EPI_ISL_8908060|2020-06-30
hCoV-19/Russia/LEN-CSP-Cov-7_S49/2020|EPI_ISL_8908061|2020-06-26
hCoV-19/Russia/LEN-CSP-Cov-8_S50/2020|EPI_ISL_8908062|2020-06-26
hCoV-19/Russia/CHE-CSP-Cov-9_S51/2020|EPI_ISL_8908063|2020-06-23
hCoV-19/Russia/SPE-CSP-196_S65/2020|EPI_ISL_8908073|2020-08-20
hCoV-19/Russia/SPE-CSP-648_S12/2020|EPI_ISL_8908074|2020-08-13
hCoV-19/Russia/MOW-CSP-KOM-0004_S93/2020|EPI_ISL_8908076|2020-08-29
hCoV-19/Russia/MOW-CSP-KOM-0006_S80/2020|EPI_ISL_8908077|2020-08-29
hCoV-19/Russia/MOW-CSP-KOM-0010_S94/2020|EPI_ISL_8908078|2020-08-29
hCoV-19/Russia/MOW-CSP-KOM-0013_S91/2020|EPI_ISL_8908079|2020-08-29
hCoV-19/Russia/MOW-CSP-KOM-0014_S71/2020|EPI_ISL_8908080|2020-08-29
hCoV-19/Russia/MOW-CSP-KOM-0017_S73/2020|EPI_ISL_8908081|2020-08-29
hCoV-19/Russia/MOW-CSP-KOM-0018_S74/2020|EPI_ISL_8908082|2020-08-29
hCoV-19/Russia/MOW-CSP-KOM-0019_S72/2020|EPI_ISL_8908083|2020-08-29
hCoV-19/Russia/MOW-CSP-KOM-0020_S86/2020|EPI_ISL_8908084|2020-08-29
hCoV-19/Russia/MOW-CSP-KOM-0022_S69/2020|EPI_ISL_8908085|2020-08-29
hCoV-19/Russia/MOW-CSP-KOM-0023_S68/2020|EPI_ISL_8908086|2020-08-29
hCoV-19/Russia/MOW-CSP-KOM-0024_S67/2020|EPI_ISL_8908087|2020-08-29
hCoV-19/Russia/MOW-CSP-KOM-0028_S81/2020|EPI_ISL_8908088|2020-08-28
hCoV-19/Russia/MOW-CSP-KOM-0032_S75/2020|EPI_ISL_8908089|2020-08-28
hCoV-19/Russia/MOW-CSP-KOM-0034_S82/2020|EPI_ISL_8908090|2020-08-31
hCoV-19/Russia/MOW-CSP-KOM-0043_S83/2020|EPI_ISL_8908091|2020-08-30
hCoV-19/Russia/MOW-CSP-KOM-0047_S96/2020|EPI_ISL_8908092|2020-09-01
hCoV-19/Russia/MOW-CSP-KOM-0050_S70/2020|EPI_ISL_8908093|2020-09-01
hCoV-19/Russia/MOW-CSP-KOM-0052_S90/2020|EPI_ISL_8908094|2020-09-01
hCoV-19/Russia/MOW-CSP-KOM-0054_S78/2020|EPI_ISL_8908095|2020-09-01
hCoV-19/Russia/MOW-CSP-KOM-0055_S92/2020|EPI_ISL_8908096|2020-09-01
hCoV-19/Russia/MOW-CSP-KOM-0057_S95/2020|EPI_ISL_8908097|2020-09-01
hCoV-19/Russia/MOW-CSP-KOM-0059_S88/2020|EPI_ISL_8908098|2020-09-01
hCoV-19/Russia/MOW-CSP-KOM-0061_S76/2020|EPI_ISL_8908099|2020-09-02
hCoV-19/Russia/MOW-CSP-KOM-0065_S79/2020|EPI_ISL_8908100|2020-09-02
hCoV-19/Russia/MOW-CSP-KOM-0066_S87/2020|EPI_ISL_8908101|2020-09-02
hCoV-19/Russia/MOW-CSP-KOM-0067_S66/2020|EPI_ISL_8908102|2020-09-02
hCoV-19/Russia/MOW-CSP-KOM-0070_S85/2020|EPI_ISL_8908103|2020-09-02
hCoV-19/Russia/MOW-CSP-KOM-0072_S89/2020|EPI_ISL_8908104|2020-09-02
hCoV-19/Russia/AST-CSP-EPIC-22557_S58/2020|EPI_ISL_8908105|2020-10-01
hCoV-19/Russia/AST-CSP-EPIC-22558_S59/2020|EPI_ISL_8908106|2020-10-02
hCoV-19/Russia/AST-CSP-EPIC-22595_S56/2020|EPI_ISL_8908107|2020-09-28
hCoV-19/Russia/AST-CSP-EPIC-22598_S49/2020|EPI_ISL_8908108|2020-09-28
hCoV-19/Russia/AST-CSP-EPIC-22602_S53/2020|EPI_ISL_8908109|2020-09-30
hCoV-19/Russia/AST-CSP-EPIC-22643_S50/2020|EPI_ISL_8908110|2020-09-30
hCoV-19/Russia/AST-CSP-EPIC-22645_S54/2020|EPI_ISL_8908111|2020-09-29
hCoV-19/Russia/AST-CSP-EPIC-22671_S63/2020|EPI_ISL_8908112|2020-10-05
hCoV-19/Russia/AST-CSP-EPIC-22672_S61/2020|EPI_ISL_8908113|2020-10-05
hCoV-19/Russia/AST-CSP-EPIC-22681_S64/2020|EPI_ISL_8908114|2020-10-05
hCoV-19/Russia/AST-CSP-EPIC-22687_S62/2020|EPI_ISL_8908116|2020-09-30
hCoV-19/Russia/AST-CSP-EPIC-22691_S57/2020|EPI_ISL_8908117|2020-10-05
hCoV-19/Russia/NIZ-CSP-EPIC-22905_S65/2020|EPI_ISL_8908118|2020-09-29
hCoV-19/Russia/NIZ-CSP-EPIC-22958_S55/2020|EPI_ISL_8908119|2020-09-28
hCoV-19/Russia/NIZ-CSP-EPIC-22961_S60/2020|EPI_ISL_8908120|2020-09-25
hCoV-19/Russia/NIZ-CSP-EPIC-22978_S52/2020|EPI_ISL_8908121|2020-09-24
hCoV-19/Russia/NIZ-CSP-EPIC-22983_S51/2020|EPI_ISL_8908122|2020-09-30
hCoV-19/Russia/MOW-CSP-KOM-0488_S112/2020|EPI_ISL_8908123|2020-10-08
hCoV-19/Russia/MOW-CSP-KOM-0492_S110/2020|EPI_ISL_8908124|2020-10-08
hCoV-19/Russia/MOW-CSP-KOM-0497_S113/2020|EPI_ISL_8908125|2020-10-10
hCoV-19/Russia/MOW-CSP-KOM-0503_S99/2020|EPI_ISL_8908126|2020-10-09
hCoV-19/Russia/MOW-CSP-KOM-0505_S122/2020|EPI_ISL_8908127|2020-10-09
hCoV-19/Russia/MOW-CSP-KOM-0518_S116/2020|EPI_ISL_8908128|2020-10-11
hCoV-19/Russia/MOW-CSP-KOM-0525_S119/2020|EPI_ISL_8908129|2020-10-14
hCoV-19/Russia/MOW-CSP-KOM-0535_S117/2020|EPI_ISL_8908130|2020-10-14
hCoV-19/Russia/MOW-CSP-KOM-0538_S109/2020|EPI_ISL_8908131|2020-10-14
hCoV-19/Russia/MOW-CSP-KOM-0541_S115/2020|EPI_ISL_8908132|2020-10-15
hCoV-19/Russia/MOW-CSP-KOM-0543_S120/2020|EPI_ISL_8908133|2020-10-15
hCoV-19/Russia/MOW-CSP-KOM-0546_S114/2020|EPI_ISL_8908134|2020-10-18
hCoV-19/Russia/MOW-CSP-KOM-0547_S123/2020|EPI_ISL_8908135|2020-10-18
hCoV-19/Russia/MOW-CSP-KOM-0562_S90/2020|EPI_ISL_8908136|2020-10-17
hCoV-19/Russia/MOW-CSP-KOM-0566_S121/2020|EPI_ISL_8908137|2020-10-17
hCoV-19/Russia/MOW-CSP-KOM-0577_S111/2020|EPI_ISL_8908138|2020-10-18
hCoV-19/Russia/MOW-CSP-KOM-0593_S118/2020|EPI_ISL_8908139|2020-10-19
hCoV-19/Russia/MOW-CSP-SK-329_S78/2020|EPI_ISL_8908140|2020-10-09
hCoV-19/Russia/MOW-CSP-SK-334_S76/2020|EPI_ISL_8908141|2020-10-09
hCoV-19/Russia/MOW-CSP-SK-336_S73/2020|EPI_ISL_8908142|2020-10-09
hCoV-19/Russia/MOW-CSP-SK-358_S68/2020|EPI_ISL_8908143|2020-10-09
hCoV-19/Russia/MOW-CSP-SK-367_S75/2020|EPI_ISL_8908144|2020-10-14
hCoV-19/Russia/MOW-CSP-SK-368_S106/2020|EPI_ISL_8908145|2020-10-14
hCoV-19/Russia/MOW-CSP-SK-372_S66/2020|EPI_ISL_8908146|2020-10-14
hCoV-19/Russia/MOW-CSP-SK-386_S70/2020|EPI_ISL_8908147|2020-10-14
hCoV-19/Russia/MOW-CSP-SK-389_S82/2020|EPI_ISL_8908148|2020-10-14
hCoV-19/Russia/MOW-CSP-SK-392_S92/2020|EPI_ISL_8908149|2020-10-09
hCoV-19/Russia/MOW-CSP-SK-393_S72/2020|EPI_ISL_8908150|2020-10-09
hCoV-19/Russia/MOW-CSP-SK-397_S81/2020|EPI_ISL_8908151|2020-10-09
hCoV-19/Russia/MOW-CSP-SK-398_S93/2020|EPI_ISL_8908152|2020-10-14
hCoV-19/Russia/MOW-CSP-SK-399_S86/2020|EPI_ISL_8908153|2020-10-14
hCoV-19/Russia/MOW-CSP-SK-414_S84/2020|EPI_ISL_8908154|2020-10-09
hCoV-19/Russia/MOW-CSP-SK-433_S91/2020|EPI_ISL_8908155|2020-10-12
hCoV-19/Russia/MOW-CSP-SK-434_S95/2020|EPI_ISL_8908156|2020-10-09
hCoV-19/Russia/MOW-CSP-SK-456_S101/2020|EPI_ISL_8908157|2020-10-19
hCoV-19/Russia/MOW-CSP-SK-518_S100/2020|EPI_ISL_8908158|2020-10-14
hCoV-19/Russia/MOW-CSP-SK-541_S103/2020|EPI_ISL_8908159|2020-10-19
hCoV-19/Russia/MOW-CSP-SK-544_S96/2020|EPI_ISL_8908160|2020-10-09
hCoV-19/Russia/MOW-CSP-SK-556_S104/2020|EPI_ISL_8908161|2020-10-19
hCoV-19/Russia/MOW-CSP-SK-566_S67/2020|EPI_ISL_8908162|2020-10-19
hCoV-19/Russia/MOW-CSP-SK-576_S87/2020|EPI_ISL_8908163|2020-10-09
hCoV-19/Russia/MOW-CSP-SK-577_S85/2020|EPI_ISL_8908164|2020-10-09
hCoV-19/Russia/MOW-CSP-SK-581_S74/2020|EPI_ISL_8908165|2020-10-14
hCoV-19/Russia/MOW-CSP-SK-585_S69/2020|EPI_ISL_8908166|2020-10-14
hCoV-19/Russia/MOW-CSP-SK-587_S71/2020|EPI_ISL_8908167|2020-10-14
hCoV-19/Russia/MOW-CSP-SK-595_S79/2020|EPI_ISL_8908168|2020-10-12
hCoV-19/Russia/MOW-CSP-SK-597_S83/2020|EPI_ISL_8908169|2020-10-12
hCoV-19/Russia/MOW-CSP-SK-598_S105/2020|EPI_ISL_8908170|2020-10-12
hCoV-19/Russia/MOW-CSP-SK-599_S77/2020|EPI_ISL_8908171|2020-10-12
hCoV-19/Russia/MOW-CSP-SK-600_S94/2020|EPI_ISL_8908172|2020-10-12
hCoV-19/Russia/MOW-CSP-SK-602_S102/2020|EPI_ISL_8908173|2020-10-14
hCoV-19/Russia/MOW-CSP-SK-609_S80/2020|EPI_ISL_8908174|2020-10-09
hCoV-19/Russia/MOW-CSP-SK-612_S97/2020|EPI_ISL_8908175|2020-10-19
hCoV-19/Russia/MOW-CSP-SK-613_S88/2020|EPI_ISL_8908176|2020-10-19
hCoV-19/Russia/MOW-CSP-SK-615_S89/2020|EPI_ISL_8908177|2020-10-19
hCoV-19/Russia/MOW-CSP-SK-621_S98/2020|EPI_ISL_8908178|2020-10-19
hCoV-19/Russia/SPE-CSP-Spb-1700_S44/2020|EPI_ISL_8908180|2020-08-19
hCoV-19/Russia/SPE-CSP-Spb-1767_S45/2020|EPI_ISL_8908181|2020-08-18
hCoV-19/Russia/SPE-CSP-Spb-1904_S38/2020|EPI_ISL_8908182|2020-08-14
hCoV-19/Russia/SPE-CSP-Spb-1935_S39/2020|EPI_ISL_8908183|2020-08-04
hCoV-19/Russia/SPE-CSP-Spb-2374_S34/2020|EPI_ISL_8908187|2020-08-26
hCoV-19/Russia/SPE-CSP-Spb-2375_S13/2020|EPI_ISL_8908188|2020-08-26
hCoV-19/Russia/SPE-CSP-Spb-2379_S25/2020|EPI_ISL_8908189|2020-08-26
hCoV-19/Russia/SPE-CSP-Spb-2380_S37/2020|EPI_ISL_8908190|2020-08-26
hCoV-19/Russia/SPE-CSP-Spb-2396_S29/2020|EPI_ISL_8908191|2020-08-27
hCoV-19/Russia/SPE-CSP-Spb-2444_S4/2020|EPI_ISL_8908192|2020-08-31
hCoV-19/Russia/SPE-CSP-Spb-2448_S11/2020|EPI_ISL_8908193|2020-08-31
hCoV-19/Russia/SPE-CSP-Spb-2477_S32/2020|EPI_ISL_8908194|2020-08-29
hCoV-19/Russia/SPE-CSP-Spb-2480_S5/2020|EPI_ISL_8908195|2020-09-05
hCoV-19/Russia/SPE-CSP-Spb-2482_S10/2020|EPI_ISL_8908196|2020-09-08
hCoV-19/Russia/SPE-CSP-Spb-2494_S3/2020|EPI_ISL_8908197|2020-08-28
hCoV-19/Russia/SPE-CSP-Spb-2499_S18/2020|EPI_ISL_8908199|2020-09-07
hCoV-19/Russia/SPE-CSP-Spb-2504_S35/2020|EPI_ISL_8908201|2020-08-29
hCoV-19/Russia/SPE-CSP-Spb-2513_S23/2020|EPI_ISL_8908202|2020-08-26
hCoV-19/Russia/SPE-CSP-Spb-2516_S15/2020|EPI_ISL_8908203|2020-09-09
hCoV-19/Russia/SPE-CSP-Spb-2529_S20/2020|EPI_ISL_8908205|2020-09-05
hCoV-19/Russia/SPE-CSP-Spb-2534_S21/2020|EPI_ISL_8908207|2020-08-27
hCoV-19/Russia/SPE-CSP-Spb-2540_S2/2020|EPI_ISL_8908208|2020-09-04
hCoV-19/Russia/SPE-CSP-Spb-2544_S30/2020|EPI_ISL_8908209|2020-08-28
hCoV-19/Russia/SPE-CSP-Spb-2546_S28/2020|EPI_ISL_8908210|2020-08-25
hCoV-19/Russia/SPE-CSP-Spb-2547_S22/2020|EPI_ISL_8908211|2020-08-28
hCoV-19/Russia/SPE-CSP-Spb-2552_S12/2020|EPI_ISL_8908212|2020-08-26
hCoV-19/Russia/SPE-CSP-Spb-2554_S16/2020|EPI_ISL_8908213|2020-08-28
hCoV-19/Russia/SPE-CSP-Spb-2559_S26/2020|EPI_ISL_8908214|2020-09-04
hCoV-19/Russia/SPE-CSP-Spb-2560_S14/2020|EPI_ISL_8908215|2020-09-01
hCoV-19/Russia/SPE-CSP-Spb-2561_S1/2020|EPI_ISL_8908217|2020-08-29
hCoV-19/Russia/SPE-CSP-Spb-2562_S31/2020|EPI_ISL_8908218|2020-08-28
hCoV-19/Russia/SPE-CSP-Spb-2572_S9/2020|EPI_ISL_8908219|2020-09-09
hCoV-19/Russia/SPE-CSP-Spb-2573_S6/2020|EPI_ISL_8908220|2020-08-26
hCoV-19/Russia/SPE-CSP-102_S33/2020|EPI_ISL_8908221|2020-08-14
hCoV-19/Russia/SPE-CSP-103_S16/2020|EPI_ISL_8908222|2020-08-14
hCoV-19/Russia/SPE-CSP-108_S86/2020|EPI_ISL_8908223|2020-08-15
hCoV-19/Russia/SPE-CSP-10_S14/2020|EPI_ISL_8908224|2020-08-10
hCoV-19/Russia/SPE-CSP-114_S95/2020|EPI_ISL_8908225|2020-08-15
hCoV-19/Russia/SPE-CSP-115_S29/2020|EPI_ISL_8908226|2020-08-15
hCoV-19/Russia/SPE-CSP-117_S48/2020|EPI_ISL_8908227|2020-08-15
hCoV-19/Russia/SPE-CSP-118_S32/2020|EPI_ISL_8908228|2020-08-15
hCoV-19/Russia/SPE-CSP-119_S65/2020|EPI_ISL_8908229|2020-08-15
hCoV-19/Russia/SPE-CSP-124_S2/2020|EPI_ISL_8908230|2020-08-15
hCoV-19/Russia/SPE-CSP-127_S55/2020|EPI_ISL_8908231|2020-08-15
hCoV-19/Russia/SPE-CSP-128_S80/2020|EPI_ISL_8908232|2020-08-15
hCoV-19/Russia/SPE-CSP-132_S13/2020|EPI_ISL_8908233|2020-08-15
hCoV-19/Russia/SPE-CSP-135_S90/2020|EPI_ISL_8908234|2020-08-15
hCoV-19/Russia/SPE-CSP-141_S43/2020|EPI_ISL_8908235|2020-08-17
hCoV-19/Russia/SPE-CSP-142_S93/2020|EPI_ISL_8908236|2020-08-17
hCoV-19/Russia/SPE-CSP-145_S7/2020|EPI_ISL_8908237|2020-08-17
hCoV-19/Russia/SPE-CSP-146_S1/2020|EPI_ISL_8908238|2020-08-17
hCoV-19/Russia/SPE-CSP-154_S20/2020|EPI_ISL_8908239|2020-08-18
hCoV-19/Russia/SPE-CSP-158_S21/2020|EPI_ISL_8908240|2020-08-18
hCoV-19/Russia/SPE-CSP-159_S50/2020|EPI_ISL_8908241|2020-08-18
hCoV-19/Russia/SPE-CSP-162_S38/2020|EPI_ISL_8908242|2020-08-18
hCoV-19/Russia/SPE-CSP-175_S62/2020|EPI_ISL_8908243|2020-08-19
hCoV-19/Russia/SPE-CSP-178_S27/2020|EPI_ISL_8908244|2020-08-20
hCoV-19/Russia/SPE-CSP-179_S24/2020|EPI_ISL_8908245|2020-08-20
hCoV-19/Russia/SPE-CSP-182_S22/2020|EPI_ISL_8908246|2020-08-20
hCoV-19/Russia/SPE-CSP-183_S17/2020|EPI_ISL_8908247|2020-08-20
hCoV-19/Russia/SPE-CSP-187_S56/2020|EPI_ISL_8908248|2020-08-20
hCoV-19/Russia/SPE-CSP-188_S34/2020|EPI_ISL_8908249|2020-08-20
hCoV-19/Russia/SPE-CSP-201_S8/2020|EPI_ISL_8908250|2020-08-20
hCoV-19/Russia/SPE-CSP-202_S35/2020|EPI_ISL_8908251|2020-08-20
hCoV-19/Russia/SPE-CSP-213_S37/2020|EPI_ISL_8908252|2020-08-21
hCoV-19/Russia/SPE-CSP-215_S63/2020|EPI_ISL_8908253|2020-08-21
hCoV-19/Russia/SPE-CSP-217_S31/2020|EPI_ISL_8908254|2020-08-22
hCoV-19/Russia/SPE-CSP-219_S10/2020|EPI_ISL_8908255|2020-08-22
hCoV-19/Russia/SPE-CSP-224_S44/2020|EPI_ISL_8908256|2020-08-22
hCoV-19/Russia/SPE-CSP-227_S18/2020|EPI_ISL_8908257|2020-08-22
hCoV-19/Russia/SPE-CSP-229_S11/2020|EPI_ISL_8908258|2020-08-22
hCoV-19/Russia/SPE-CSP-238_S4/2020|EPI_ISL_8908259|2020-08-22
hCoV-19/Russia/SPE-CSP-243_S81/2020|EPI_ISL_8908260|2020-08-23
hCoV-19/Russia/SPE-CSP-244_S39/2020|EPI_ISL_8908261|2020-08-23
hCoV-19/Russia/SPE-CSP-253_S6/2020|EPI_ISL_8908262|2020-08-23
hCoV-19/Russia/SPE-CSP-256_S66/2020|EPI_ISL_8908263|2020-08-24
hCoV-19/Russia/SPE-CSP-25_S76/2020|EPI_ISL_8908264|2020-08-11
hCoV-19/Russia/SPE-CSP-261_S19/2020|EPI_ISL_8908265|2020-08-25
hCoV-19/Russia/SPE-CSP-265_S57/2020|EPI_ISL_8908266|2020-08-25
hCoV-19/Russia/SPE-CSP-268_S25/2020|EPI_ISL_8908267|2020-08-25
hCoV-19/Russia/SPE-CSP-26_S77/2020|EPI_ISL_8908268|2020-08-11
hCoV-19/Russia/SPE-CSP-28_S15/2020|EPI_ISL_8908271|2020-08-11
hCoV-19/Russia/SPE-CSP-2_S51/2020|EPI_ISL_8908274|2020-08-10
hCoV-19/Russia/SPE-CSP-37_S52/2020|EPI_ISL_8908275|2020-08-12
hCoV-19/Russia/SPE-CSP-39_S75/2020|EPI_ISL_8908276|2020-08-12
hCoV-19/Russia/SPE-CSP-40_S12/2020|EPI_ISL_8908277|2020-08-12
hCoV-19/Russia/SPE-CSP-45_S28/2020|EPI_ISL_8908278|2020-08-12
hCoV-19/Russia/SPE-CSP-47_S9/2020|EPI_ISL_8908279|2020-08-12
hCoV-19/Russia/SPE-CSP-48_S67/2020|EPI_ISL_8908280|2020-08-12
hCoV-19/Russia/SPE-CSP-4_S60/2020|EPI_ISL_8908281|2020-08-10
hCoV-19/Russia/SPE-CSP-54_S30/2020|EPI_ISL_8908282|2020-08-12
hCoV-19/Russia/SPE-CSP-597_S82/2020|EPI_ISL_8908283|2020-08-11
hCoV-19/Russia/SPE-CSP-59_S36/2020|EPI_ISL_8908284|2020-08-13
hCoV-19/Russia/SPE-CSP-5_S69/2020|EPI_ISL_8908285|2020-08-10
hCoV-19/Russia/SPE-CSP-601_S94/2020|EPI_ISL_8908286|2020-08-10
hCoV-19/Russia/SPE-CSP-619_S70/2020|EPI_ISL_8908287|2020-08-11
hCoV-19/Russia/SPE-CSP-63_S45/2020|EPI_ISL_8908288|2020-08-13
hCoV-19/Russia/SPE-CSP-675_S58/2020|EPI_ISL_8908289|2020-08-17
hCoV-19/Russia/SPE-CSP-680_S87/2020|EPI_ISL_8908290|2020-08-17
hCoV-19/Russia/SPE-CSP-6_S42/2020|EPI_ISL_8908291|2020-08-10
hCoV-19/Russia/SPE-CSP-719_S61/2020|EPI_ISL_8908292|2020-08-18
hCoV-19/Russia/SPE-CSP-726_S53/2020|EPI_ISL_8908293|2020-08-18
hCoV-19/Russia/SPE-CSP-72_S3/2020|EPI_ISL_8908294|2020-08-13
hCoV-19/Russia/SPE-CSP-743_S83/2020|EPI_ISL_8908295|2020-08-20
hCoV-19/Russia/SPE-CSP-748_S68/2020|EPI_ISL_8908296|2020-08-19
hCoV-19/Russia/SPE-CSP-751_S72/2020|EPI_ISL_8908297|2020-08-20
hCoV-19/Russia/SPE-CSP-78_S5/2020|EPI_ISL_8908298|2020-08-13
hCoV-19/Russia/SPE-CSP-816_S41/2020|EPI_ISL_8908299|2020-08-11
hCoV-19/Russia/SPE-CSP-81_S78/2020|EPI_ISL_8908300|2020-08-14
hCoV-19/Russia/SPE-CSP-839_S73/2020|EPI_ISL_8908301|2020-08-11
hCoV-19/Russia/SPE-CSP-841_S91/2020|EPI_ISL_8908302|2020-08-12
hCoV-19/Russia/SPE-CSP-842_S84/2020|EPI_ISL_8908303|2020-08-12
hCoV-19/Russia/SPE-CSP-866_S54/2020|EPI_ISL_8908304|2020-08-13
hCoV-19/Russia/SPE-CSP-897_S49/2020|EPI_ISL_8908305|2020-08-14
hCoV-19/Russia/SPE-CSP-900_S88/2020|EPI_ISL_8908306|2020-08-15
hCoV-19/Russia/SPE-CSP-907_S85/2020|EPI_ISL_8908307|2020-08-15
hCoV-19/Russia/SPE-CSP-90_S79/2020|EPI_ISL_8908308|2020-08-14
hCoV-19/Russia/SPE-CSP-912_S96/2020|EPI_ISL_8908309|2020-08-17
hCoV-19/Russia/SPE-CSP-929_S71/2020|EPI_ISL_8908310|2020-08-18
hCoV-19/Russia/SPE-CSP-933_S89/2020|EPI_ISL_8908311|2020-08-18
hCoV-19/Russia/SPE-CSP-936_S23/2020|EPI_ISL_8908312|2020-08-18
hCoV-19/Russia/SPE-CSP-93_S26/2020|EPI_ISL_8908313|2020-08-14
hCoV-19/Russia/SPE-CSP-960_S74/2020|EPI_ISL_8908314|2020-08-19
hCoV-19/Russia/SPE-CSP-981_S92/2020|EPI_ISL_8908315|2020-08-20
hCoV-19/Russia/MOW-CSP-4571_S41/2020|EPI_ISL_8908316|2020-09-14
hCoV-19/Russia/MOW-CSP-4718_S42/2020|EPI_ISL_8908317|2020-09-14
hCoV-19/Russia/MOW-CSP-5320_S43/2020|EPI_ISL_8908318|2020-09-14
hCoV-19/Russia/MOW-CSP-KOM-151_S18/2020|EPI_ISL_8908319|2020-09-09
hCoV-19/Russia/MOW-CSP-KOM-154_S16/2020|EPI_ISL_8908320|2020-09-10
hCoV-19/Russia/MOW-CSP-KOM-155_S14/2020|EPI_ISL_8908321|2020-09-11
hCoV-19/Russia/MOW-CSP-KOM-156_S33/2020|EPI_ISL_8908322|2020-09-11
hCoV-19/Russia/MOW-CSP-KOM-157_S25/2020|EPI_ISL_8908323|2020-09-11
hCoV-19/Russia/MOW-CSP-KOM-158_S17/2020|EPI_ISL_8908324|2020-09-11
hCoV-19/Russia/MOW-CSP-KOM-164_S34/2020|EPI_ISL_8908325|2020-09-12
hCoV-19/Russia/MOW-CSP-KOM-167_S21/2020|EPI_ISL_8908326|2020-09-12
hCoV-19/Russia/MOW-CSP-KOM-171_S28/2020|EPI_ISL_8908327|2020-09-12
hCoV-19/Russia/MOW-CSP-KOM-175_S30/2020|EPI_ISL_8908328|2020-09-12
hCoV-19/Russia/MOW-CSP-KOM-184_S4/2020|EPI_ISL_8908329|2020-09-13
hCoV-19/Russia/MOW-CSP-KOM-188_S11/2020|EPI_ISL_8908330|2020-09-13
hCoV-19/Russia/MOW-CSP-KOM-192_S22/2020|EPI_ISL_8908331|2020-09-13
hCoV-19/Russia/MOW-CSP-KOM-193_S19/2020|EPI_ISL_8908332|2020-09-13
hCoV-19/Russia/MOW-CSP-KOM-196_S32/2020|EPI_ISL_8908333|2020-09-13
hCoV-19/Russia/MOW-CSP-KOM-197_S15/2020|EPI_ISL_8908334|2020-09-10
hCoV-19/Russia/MOW-CSP-KOM-198_S12/2020|EPI_ISL_8908335|2020-09-10
hCoV-19/Russia/MOW-CSP-KOM-199_S1/2020|EPI_ISL_8908336|2020-09-10
hCoV-19/Russia/MOW-CSP-KOM-204_S29/2020|EPI_ISL_8908337|2020-09-14
hCoV-19/Russia/MOW-CSP-KOM-205_S24/2020|EPI_ISL_8908338|2020-09-14
hCoV-19/Russia/MOW-CSP-KOM-207_S20/2020|EPI_ISL_8908339|2020-09-14
hCoV-19/Russia/MOW-CSP-KOM-209_S9/2020|EPI_ISL_8908340|2020-09-14
hCoV-19/Russia/MOW-CSP-KOM-215_S27/2020|EPI_ISL_8908341|2020-09-15
hCoV-19/Russia/MOW-CSP-KOM-216_S31/2020|EPI_ISL_8908342|2020-09-15
hCoV-19/Russia/MOW-CSP-KOM-217_S5/2020|EPI_ISL_8908343|2020-09-16
hCoV-19/Russia/MOW-CSP-KOM-218_S8/2020|EPI_ISL_8908345|2020-09-16
hCoV-19/Russia/MOW-CSP-KOM-219_S7/2020|EPI_ISL_8908346|2020-09-16
hCoV-19/Russia/MOW-CSP-KOM-220_S26/2020|EPI_ISL_8908347|2020-09-16
hCoV-19/Russia/MOW-CSP-KOM-223_S10/2020|EPI_ISL_8908348|2020-09-16
hCoV-19/Russia/MOW-CSP-KOM-224_S13/2020|EPI_ISL_8908349|2020-09-16
hCoV-19/Russia/MOW-CSP-KOM-225_S23/2020|EPI_ISL_8908350|2020-09-16
hCoV-19/Russia/MOW-CSP-KOM-226_S6/2020|EPI_ISL_8908351|2020-09-16
hCoV-19/Russia/MOW-CSP-KOM-227_S2/2020|EPI_ISL_8908352|2020-09-16
hCoV-19/Russia/MOW-CSP-KOM-228_S3/2020|EPI_ISL_8908353|2020-09-16
hCoV-19/Russia/MOW-CSP-KP2_S76/2020|EPI_ISL_8908354|2020-09-24
hCoV-19/Russia/MOW-CSP-KP3_S77/2020|EPI_ISL_8908355|2020-09-24
hCoV-19/Russia/SPE-CSP-Spb-1680_S78/2020|EPI_ISL_8908380|2020-08-22
hCoV-19/Russia/SPE-CSP-Spb-1683_S114/2020|EPI_ISL_8908381|2020-08-11
hCoV-19/Russia/SPE-CSP-Spb-1696_S119/2020|EPI_ISL_8908382|2020-08-19
hCoV-19/Russia/SPE-CSP-Spb-1698_S85/2020|EPI_ISL_8908383|2020-08-04
hCoV-19/Russia/SPE-CSP-Spb-1708_S67/2020|EPI_ISL_8908384|2020-08-26
hCoV-19/Russia/SPE-CSP-Spb-1719_S68/2020|EPI_ISL_8908386|2020-08-02
hCoV-19/Russia/SPE-CSP-Spb-1726_S92/2020|EPI_ISL_8908387|2020-08-31
hCoV-19/Russia/SPE-CSP-Spb-1742_S55/2020|EPI_ISL_8908388|2020-08-31
hCoV-19/Russia/SPE-CSP-Spb-1760_S53/2020|EPI_ISL_8908389|2020-08-31
hCoV-19/Russia/SPE-CSP-Spb-1762_S58/2020|EPI_ISL_8908390|2020-08-27
hCoV-19/Russia/SPE-CSP-Spb-1763_S98/2020|EPI_ISL_8908391|2020-08-26
hCoV-19/Russia/SPE-CSP-Spb-1773_S101/2020|EPI_ISL_8908393|2020-08-10
hCoV-19/Russia/SPE-CSP-Spb-1776_S73/2020|EPI_ISL_8908394|2020-08-14
hCoV-19/Russia/SPE-CSP-Spb-1779_S106/2020|EPI_ISL_8908395|2020-08-18
hCoV-19/Russia/SPE-CSP-Spb-1785_S99/2020|EPI_ISL_8908396|2020-08-02
hCoV-19/Russia/SPE-CSP-Spb-1790_S79/2020|EPI_ISL_8908397|2020-08-30
hCoV-19/Russia/SPE-CSP-Spb-1794_S59/2020|EPI_ISL_8908398|2020-08-26
hCoV-19/Russia/SPE-CSP-Spb-1795_S56/2020|EPI_ISL_8908399|2020-08-07
hCoV-19/Russia/SPE-CSP-Spb-1797_S116/2020|EPI_ISL_8908400|2020-08-02
hCoV-19/Russia/SPE-CSP-Spb-1800_S110/2020|EPI_ISL_8908401|2020-08-22
hCoV-19/Russia/SPE-CSP-Spb-1825_S81/2020|EPI_ISL_8908402|2020-08-27
hCoV-19/Russia/SPE-CSP-Spb-1827_S113/2020|EPI_ISL_8908403|2020-08-18
hCoV-19/Russia/SPE-CSP-Spb-1830_S88/2020|EPI_ISL_8908404|2020-08-18
hCoV-19/Russia/SPE-CSP-Spb-1831_S72/2020|EPI_ISL_8908405|2020-08-26
hCoV-19/Russia/SPE-CSP-Spb-1832_S66/2020|EPI_ISL_8908406|2020-08-18
hCoV-19/Russia/SPE-CSP-Spb-1835_S74/2020|EPI_ISL_8908407|2020-08-26
hCoV-19/Russia/SPE-CSP-Spb-1839_S83/2020|EPI_ISL_8908408|2020-08-22
hCoV-19/Russia/SPE-CSP-Spb-1849_S84/2020|EPI_ISL_8908409|2020-08-26
hCoV-19/Russia/SPE-CSP-Spb-1875_S117/2020|EPI_ISL_8908410|2020-08-19
hCoV-19/Russia/SPE-CSP-Spb-1882_S93/2020|EPI_ISL_8908411|2020-08-11
hCoV-19/Russia/SPE-CSP-Spb-1890_S71/2020|EPI_ISL_8908412|2020-08-19
hCoV-19/Russia/SPE-CSP-Spb-1902_S111/2020|EPI_ISL_8908413|2020-08-22
hCoV-19/Russia/SPE-CSP-Spb-1909_S89/2020|EPI_ISL_8908414|2020-08-26
hCoV-19/Russia/SPE-CSP-Spb-1917_S102/2020|EPI_ISL_8908415|2020-08-31
hCoV-19/Russia/KRS-CSP-12212_S41/2020|EPI_ISL_8908418|2020-06-27
hCoV-19/Russia/SPE-CSP-12678_S50/2020|EPI_ISL_8908419|2020-06-19
hCoV-19/Russia/NVS-CSP-1273_S38/2020|EPI_ISL_8908420|2020-06-10
hCoV-19/Russia/SPE-CSP-12845_S59/2020|EPI_ISL_8908421|2020-06-23
hCoV-19/Russia/NVS-CSP-1330_S47/2020|EPI_ISL_8908422|2020-06-10
hCoV-19/Russia/IVA-CSP-13416_S68/2020|EPI_ISL_8908423|2020-06-19
hCoV-19/Russia/NVS-CSP-1420_S2/2020|EPI_ISL_8908424|2020-06-17
hCoV-19/Russia/SAR-CSP-14458_S46/2020|EPI_ISL_8908425|2020-06-18
hCoV-19/Russia/CU-CSP-14869_S7/2020|EPI_ISL_8908426|2020-06-10
hCoV-19/Russia/CU-CSP-14932_S16/2020|EPI_ISL_8908427|2020-06-18
hCoV-19/Russia/CU-CSP-14947_S25/2020|EPI_ISL_8908428|2020-06-18
hCoV-19/Russia/CU-CSP-14953_S34/2020|EPI_ISL_8908429|2020-06-16
hCoV-19/Russia/NIZ-CSP-15365_S42/2020|EPI_ISL_8908430|2020-06-13
hCoV-19/Russia/NIZ-CSP-15366_S51/2020|EPI_ISL_8908431|2020-06-13
hCoV-19/Russia/NIZ-CSP-15423_S60/2020|EPI_ISL_8908432|2020-06-13
hCoV-19/Russia/KYA-CSP-15677_S69/2020|EPI_ISL_8908433|2020-06-26
hCoV-19/Russia/ARK-CSP-15819_S55/2020|EPI_ISL_8908434|2020-06-19
hCoV-19/Russia/KYA-CSP-16005_S8/2020|EPI_ISL_8908435|2020-06-22
hCoV-19/Russia/SMO-CSP-16712_S45/2020|EPI_ISL_8908436|2020-07-07
hCoV-19/Russia/SMO-CSP-16729_S64/2020|EPI_ISL_8908437|2020-07-07
hCoV-19/Russia/SMO-CSP-16753_S35/2020|EPI_ISL_8908438|2020-07-07
hCoV-19/Russia/KK-CSP-17166_S43/2020|EPI_ISL_8908439|2020-06-18
hCoV-19/Russia/AMU-CSP-17606_S61/2020|EPI_ISL_8908440|2020-06-17
hCoV-19/Russia/CHU-CSP-17673_S3/2020|EPI_ISL_8908441|2020-06-19
hCoV-19/Russia/PNZ-CSP-17973_S70/2020|EPI_ISL_8908442|2020-06-24
hCoV-19/Russia/PNZ-CSP-17998_S9/2020|EPI_ISL_8908443|2020-06-24
hCoV-19/Russia/PNZ-CSP-18003_S18/2020|EPI_ISL_8908444|2020-06-19
hCoV-19/Russia/RYA-CSP-18544_S12/2020|EPI_ISL_8908445|2020-06-18
hCoV-19/Russia/RYA-CSP-18604_S27/2020|EPI_ISL_8908446|2020-06-23
hCoV-19/Russia/RYA-CSP-18607_S36/2020|EPI_ISL_8908447|2020-06-23
hCoV-19/Russia/IRK-CSP-18707_S21/2020|EPI_ISL_8908448|2020-06-23
hCoV-19/Russia/VGG-CSP-19140_S44/2020|EPI_ISL_8908449|2020-06-19
hCoV-19/Russia/VGG-CSP-19236_S53/2020|EPI_ISL_8908450|2020-06-18
hCoV-19/Russia/VGG-CSP-19245_S62/2020|EPI_ISL_8908451|2020-06-17
hCoV-19/Russia/TYU-CSP-20240_S71/2020|EPI_ISL_8908452|2020-06-26
hCoV-19/Russia/ARK-CSP-2656_S56/2020|EPI_ISL_8908453|2020-06-11
hCoV-19/Russia/MUR-CSP-3168_S11/2020|EPI_ISL_8908454|2020-06-30
hCoV-19/Russia/MUR-CSP-3225_S65/2020|EPI_ISL_8908455|2020-06-30
hCoV-19/Russia/MUR-CSP-3411_S4/2020|EPI_ISL_8908456|2020-06-19
hCoV-19/Russia/VGG-CSP-3765_S20/2020|EPI_ISL_8908457|2020-06-22
hCoV-19/Russia/VGG-CSP-3846_S13/2020|EPI_ISL_8908458|2020-06-22
hCoV-19/Russia/TVE-CSP-4297_S22/2020|EPI_ISL_8908459|2020-06-18
hCoV-19/Russia/KYA-CSP-5367_S31/2020|EPI_ISL_8908460|2020-06-23
hCoV-19/Russia/LEN-CSP-5667_S19/2020|EPI_ISL_8908461|2020-06-29
hCoV-19/Russia/LEN-CSP-5741_S29/2020|EPI_ISL_8908462|2020-06-26
hCoV-19/Russia/LEN-CSP-5763_S37/2020|EPI_ISL_8908463|2020-06-26
hCoV-19/Russia/KHM-CSP-7097_S39/2020|EPI_ISL_8908464|2020-06-22
hCoV-19/Russia/KHM-CSP-7123_S48/2020|EPI_ISL_8908465|2020-06-18
hCoV-19/Russia/KHM-CSP-7139_S57/2020|EPI_ISL_8908466|2020-06-18
hCoV-19/Russia/SPE-CSP-7718_S66/2020|EPI_ISL_8908467|2020-06-30
hCoV-19/Russia/SPE-CSP-7769_S5/2020|EPI_ISL_8908468|2020-07-08
hCoV-19/Russia/SPE-CSP-7783_S28/2020|EPI_ISL_8908469|2020-07-08
hCoV-19/Russia/SPE-CSP-7789_S14/2020|EPI_ISL_8908470|2020-06-26
hCoV-19/Russia/SPE-CSP-8059_S32/2020|EPI_ISL_8908471|2020-06-26
hCoV-19/Russia/KLU-CSP-8606_S1/2020|EPI_ISL_8908472|2020-06-18
hCoV-19/Russia/KK-CSP-876_S30/2020|EPI_ISL_8908473|2020-06-16
hCoV-19/Russia/SMO-CSP-Sm-1281_S58/2020|EPI_ISL_8908474|2020-08-08
hCoV-19/Russia/SMO-CSP-Sm-1283_S52/2020|EPI_ISL_8908475|2020-08-08
hCoV-19/Russia/SMO-CSP-Sm-1315_S50/2020|EPI_ISL_8908476|2020-08-11
hCoV-19/Russia/SMO-CSP-Sm-1321_S59/2020|EPI_ISL_8908477|2020-08-12
hCoV-19/Russia/SMO-CSP-Sm-1337_S41/2020|EPI_ISL_8908478|2020-08-12
hCoV-19/Russia/SMO-CSP-Sm-1346_S56/2020|EPI_ISL_8908479|2020-08-24
hCoV-19/Russia/SMO-CSP-Sm-1348_S46/2020|EPI_ISL_8908480|2020-08-24
hCoV-19/Russia/SMO-CSP-Sm-1359_S48/2020|EPI_ISL_8908481|2020-08-25
hCoV-19/Russia/SMO-CSP-Sm-1362_S49/2020|EPI_ISL_8908482|2020-08-25
hCoV-19/Russia/SMO-CSP-Sm-1363_S42/2020|EPI_ISL_8908483|2020-08-25
hCoV-19/Russia/SMO-CSP-Sm-1367_S45/2020|EPI_ISL_8908484|2020-08-25
hCoV-19/Russia/SMO-CSP-Sm-1378_S47/2020|EPI_ISL_8908485|2020-08-26
hCoV-19/Russia/SMO-CSP-Sm-1381_S43/2020|EPI_ISL_8908486|2020-08-27
hCoV-19/Russia/SMO-CSP-Sm-1386_S57/2020|EPI_ISL_8908487|2020-08-27
hCoV-19/Russia/SMO-CSP-Sm-1392_S53/2020|EPI_ISL_8908488|2020-08-28
hCoV-19/Russia/SMO-CSP-Sm-1393_S44/2020|EPI_ISL_8908489|2020-08-28
hCoV-19/Russia/SMO-CSP-Sm-1419_S54/2020|EPI_ISL_8908490|2020-09-01
hCoV-19/Russia/SMO-CSP-Sm-1433_S55/2020|EPI_ISL_8908491|2020-07-03
hCoV-19/Russia/SMO-CSP-Sm-1442_S51/2020|EPI_ISL_8908492|2020-07-04
hCoV-19/Russia/PER-CSP-EPIC-25202_S60/2020|EPI_ISL_8908493|2020-09-23
hCoV-19/Russia/PER-CSP-EPIC-25203_S68/2020|EPI_ISL_8908494|2020-09-23
hCoV-19/Russia/PER-CSP-EPIC-25215_S50/2020|EPI_ISL_8908495|2020-09-24
hCoV-19/Russia/MOS-CSP-EPIC-25289_S59/2020|EPI_ISL_8908496|2020-10-01
hCoV-19/Russia/MOS-CSP-EPIC-25307_S40/2020|EPI_ISL_8908497|2020-10-01
hCoV-19/Russia/43-CSP-EPIC-25525_S27/2020|EPI_ISL_8908498|2020-09-24
hCoV-19/Russia/UD-CSP-EPIC-25603_S18/2020|EPI_ISL_8908499|2020-09-30
hCoV-19/Russia/UD-CSP-EPIC-25625_S7/2020|EPI_ISL_8908500|2020-10-01
hCoV-19/Russia/UD-CSP-EPIC-25629_S9/2020|EPI_ISL_8908501|2020-10-01
hCoV-19/Russia/UD-CSP-EPIC-25634_S14/2020|EPI_ISL_8908502|2020-10-02
hCoV-19/Russia/UD-CSP-EPIC-25643_S28/2020|EPI_ISL_8908503|2020-09-29
hCoV-19/Russia/UD-CSP-EPIC-25645_S26/2020|EPI_ISL_8908504|2020-09-30
hCoV-19/Russia/UD-CSP-EPIC-25653_S10/2020|EPI_ISL_8908505|2020-09-30
hCoV-19/Russia/UD-CSP-EPIC-25656_S45/2020|EPI_ISL_8908506|2020-10-01
hCoV-19/Russia/UD-CSP-EPIC-25664_S56/2020|EPI_ISL_8908507|2020-09-30
hCoV-19/Russia/UD-CSP-EPIC-25665_S22/2020|EPI_ISL_8908508|2020-09-29
hCoV-19/Russia/UD-CSP-EPIC-25670_S63/2020|EPI_ISL_8908509|2020-09-28
hCoV-19/Russia/UD-CSP-EPIC-25682_S57/2020|EPI_ISL_8908510|2020-09-30
hCoV-19/Russia/UD-CSP-EPIC-25689_S15/2020|EPI_ISL_8908511|2020-09-30
hCoV-19/Russia/UD-CSP-EPIC-25690_S12/2020|EPI_ISL_8908512|2020-09-29
hCoV-19/Russia/UD-CSP-EPIC-25691_S29/2020|EPI_ISL_8908513|2020-09-28
hCoV-19/Russia/UD-CSP-EPIC-25695_S16/2020|EPI_ISL_8908514|2020-09-29
hCoV-19/Russia/UD-CSP-EPIC-25703_S48/2020|EPI_ISL_8908515|2020-10-01
hCoV-19/Russia/UD-CSP-EPIC-25728_S54/2020|EPI_ISL_8908516|2020-10-01
hCoV-19/Russia/UD-CSP-EPIC-25733_S24/2020|EPI_ISL_8908517|2020-09-29
hCoV-19/Russia/UD-CSP-EPIC-25736_S49/2020|EPI_ISL_8908518|2020-10-01
hCoV-19/Russia/UD-CSP-EPIC-25743_S11/2020|EPI_ISL_8908519|2020-09-29
hCoV-19/Russia/UD-CSP-EPIC-25757_S69/2020|EPI_ISL_8908520|2020-09-30
hCoV-19/Russia/UD-CSP-EPIC-25758_S64/2020|EPI_ISL_8908521|2020-09-30
hCoV-19/Russia/SAR-CSP-EPIC-25763_S46/2020|EPI_ISL_8908522|2020-09-30
hCoV-19/Russia/SAR-CSP-EPIC-25766_S6/2020|EPI_ISL_8908523|2020-09-30
hCoV-19/Russia/SAR-CSP-EPIC-25770_S51/2020|EPI_ISL_8908524|2020-09-29
hCoV-19/Russia/SAR-CSP-EPIC-25771_S65/2020|EPI_ISL_8908525|2020-09-28
hCoV-19/Russia/SAR-CSP-EPIC-25781_S42/2020|EPI_ISL_8908526|2020-09-29
hCoV-19/Russia/SAR-CSP-EPIC-25782_S43/2020|EPI_ISL_8908527|2020-09-29
hCoV-19/Russia/SAR-CSP-EPIC-25790_S20/2020|EPI_ISL_8908528|2020-09-30
hCoV-19/Russia/SAR-CSP-EPIC-25792_S23/2020|EPI_ISL_8908529|2020-09-29
hCoV-19/Russia/SAR-CSP-EPIC-25795_S52/2020|EPI_ISL_8908530|2020-09-29
hCoV-19/Russia/SAR-CSP-EPIC-25798_S17/2020|EPI_ISL_8908531|2020-09-28
hCoV-19/Russia/SAR-CSP-EPIC-25800_S37/2020|EPI_ISL_8908532|2020-09-28
hCoV-19/Russia/SAR-CSP-EPIC-25804_S36/2020|EPI_ISL_8908533|2020-09-28
hCoV-19/Russia/SAR-CSP-EPIC-25806_S35/2020|EPI_ISL_8908534|2020-09-28
hCoV-19/Russia/SAR-CSP-EPIC-25808_S39/2020|EPI_ISL_8908535|2020-09-29
hCoV-19/Russia/SAR-CSP-EPIC-25809_S58/2020|EPI_ISL_8908536|2020-09-29
hCoV-19/Russia/SAR-CSP-EPIC-25810_S30/2020|EPI_ISL_8908537|2020-09-28
hCoV-19/Russia/SAR-CSP-EPIC-25813_S55/2020|EPI_ISL_8908538|2020-09-28
hCoV-19/Russia/SAR-CSP-EPIC-25817_S19/2020|EPI_ISL_8908539|2020-10-02
hCoV-19/Russia/SAR-CSP-EPIC-25818_S32/2020|EPI_ISL_8908540|2020-10-02
hCoV-19/Russia/SAR-CSP-EPIC-25822_S31/2020|EPI_ISL_8908541|2020-10-02
hCoV-19/Russia/SAR-CSP-EPIC-25825_S66/2020|EPI_ISL_8908542|2020-10-01
hCoV-19/Russia/SAR-CSP-EPIC-25827_S61/2020|EPI_ISL_8908543|2020-09-30
hCoV-19/Russia/SAR-CSP-EPIC-25839_S44/2020|EPI_ISL_8908544|2020-10-02
hCoV-19/Russia/SAR-CSP-EPIC-25843_S38/2020|EPI_ISL_8908545|2020-10-02
hCoV-19/Russia/SAR-CSP-EPIC-25845_S13/2020|EPI_ISL_8908546|2020-10-02
hCoV-19/Russia/SAR-CSP-EPIC-25850_S33/2020|EPI_ISL_8908547|2020-10-02
hCoV-19/Russia/SAR-CSP-EPIC-25852_S53/2020|EPI_ISL_8908548|2020-09-30
hCoV-19/Russia/SAR-CSP-EPIC-25853_S21/2020|EPI_ISL_8908549|2020-09-30
hCoV-19/Russia/SAR-CSP-EPIC-25862_S34/2020|EPI_ISL_8908550|2020-09-29
hCoV-19/Russia/SAR-CSP-EPIC-25863_S8/2020|EPI_ISL_8908551|2020-09-29
hCoV-19/Russia/SAR-CSP-EPIC-25874_S47/2020|EPI_ISL_8908552|2020-09-29
hCoV-19/Russia/SAR-CSP-EPIC-25878_S67/2020|EPI_ISL_8908553|2020-09-29
hCoV-19/Russia/SAR-CSP-EPIC-25887_S25/2020|EPI_ISL_8908554|2020-09-29
hCoV-19/Russia/SAR-CSP-EPIC-25913_S41/2020|EPI_ISL_8908555|2020-10-02
hCoV-19/Russia/MOW-CSP-KOM-664_S3/2020|EPI_ISL_8908557|2020-10-29
hCoV-19/Russia/MOW-CSP-KOM-665_S74/2020|EPI_ISL_8908558|2020-10-29
hCoV-19/Russia/MOW-CSP-KOM-666_S71/2020|EPI_ISL_8908559|2020-10-29
hCoV-19/Russia/MOW-CSP-KOM-667_S79/2020|EPI_ISL_8908560|2020-10-29
hCoV-19/Russia/MOW-CSP-KOM-668_S5/2020|EPI_ISL_8908561|2020-10-29
hCoV-19/Russia/MOW-CSP-KOM-671_S76/2020|EPI_ISL_8908562|2020-10-29
hCoV-19/Russia/MOW-CSP-KOM-672_S86/2020|EPI_ISL_8908563|2020-10-29
hCoV-19/Russia/MOW-CSP-KOM-674_S2/2020|EPI_ISL_8908564|2020-11-01
hCoV-19/Russia/MOW-CSP-KOM-677_S81/2020|EPI_ISL_8908565|2020-11-02
hCoV-19/Russia/MOW-CSP-KOM-678_S82/2020|EPI_ISL_8908566|2020-11-02
hCoV-19/Russia/MOW-CSP-KOM-679_S73/2020|EPI_ISL_8908567|2020-11-02
hCoV-19/Russia/MOW-CSP-KOM-688_S78/2020|EPI_ISL_8908568|2020-11-02
hCoV-19/Russia/MOW-CSP-KOM-691_S83/2020|EPI_ISL_8908569|2020-11-02
hCoV-19/Russia/MOW-CSP-KOM-692_S84/2020|EPI_ISL_8908570|2020-11-02
hCoV-19/Russia/MOW-CSP-KOM-693_S90/2020|EPI_ISL_8908571|2020-11-02
hCoV-19/Russia/MOW-CSP-KOM-695_S77/2020|EPI_ISL_8908572|2020-11-03
hCoV-19/Russia/MOW-CSP-KOM-697_S70/2020|EPI_ISL_8908573|2020-11-03
hCoV-19/Russia/MOW-CSP-KOM-700_S85/2020|EPI_ISL_8908574|2020-11-04
hCoV-19/Russia/MOW-CSP-KOM-704_S80/2020|EPI_ISL_8908575|2020-11-04
hCoV-19/Russia/MOW-CSP-KOM-706_S87/2020|EPI_ISL_8908576|2020-11-04
hCoV-19/Russia/MOW-CSP-KOM-707_S1/2020|EPI_ISL_8908577|2020-11-04
hCoV-19/Russia/MOW-CSP-KOM-710_S89/2020|EPI_ISL_8908578|2020-11-04
hCoV-19/Russia/MOW-CSP-KOM-713_S88/2020|EPI_ISL_8908579|2020-11-04
hCoV-19/Russia/MOW-CSP-KOM-715_S75/2020|EPI_ISL_8908580|2020-11-04
hCoV-19/Russia/MOW-CSP-KOM-720_S4/2020|EPI_ISL_8908581|2020-11-04
hCoV-19/Russia/SPE-CSP-275_S32/2020|EPI_ISL_8908606|2020-08-25
hCoV-19/Russia/SPE-CSP-281_S33/2020|EPI_ISL_8908607|2020-05-31
hCoV-19/Russia/SPE-CSP-336_S34/2020|EPI_ISL_8908608|2020-05-14
hCoV-19/Russia/SPE-CSP-859_S36/2020|EPI_ISL_8908609|2020-08-12
hCoV-19/Russia/SPE-CSP-906_S38/2020|EPI_ISL_8908610|2020-08-15
hCoV-19/Russia/SPE-CSP-95_S40/2020|EPI_ISL_8908611|2020-08-14
hCoV-19/Russia/MOW-CSP-KOM-0005_S49/2020|EPI_ISL_8908613|2020-08-29
hCoV-19/Russia/MOW-CSP-KOM-0007_S59/2020|EPI_ISL_8908614|2020-08-29
hCoV-19/Russia/MOW-CSP-KOM-0008_S73/2020|EPI_ISL_8908615|2020-08-29
hCoV-19/Russia/MOW-CSP-KOM-0009_S63/2020|EPI_ISL_8908616|2020-08-29
hCoV-19/Russia/MOW-CSP-KOM-0015_S46/2020|EPI_ISL_8908617|2020-08-29
hCoV-19/Russia/MOW-CSP-KOM-0016_S64/2020|EPI_ISL_8908618|2020-08-29
hCoV-19/Russia/MOW-CSP-KOM-0021_S68/2020|EPI_ISL_8908619|2020-08-29
hCoV-19/Russia/MOW-CSP-KOM-0025_S67/2020|EPI_ISL_8908620|2020-08-29
hCoV-19/Russia/MOW-CSP-KOM-0026_S50/2020|EPI_ISL_8908621|2020-08-28
hCoV-19/Russia/MOW-CSP-KOM-0027_S53/2020|EPI_ISL_8908622|2020-08-28
hCoV-19/Russia/MOW-CSP-KOM-0029_S58/2020|EPI_ISL_8908623|2020-08-28
hCoV-19/Russia/MOW-CSP-KOM-0030_S43/2020|EPI_ISL_8908624|2020-08-29
hCoV-19/Russia/MOW-CSP-KOM-0031_S60/2020|EPI_ISL_8908625|2020-09-04
hCoV-19/Russia/MOW-CSP-KOM-0033_S61/2020|EPI_ISL_8908626|2020-08-28
hCoV-19/Russia/MOW-CSP-KOM-0035_S71/2020|EPI_ISL_8908627|2020-08-31
hCoV-19/Russia/MOW-CSP-KOM-0036_S44/2020|EPI_ISL_8908628|2020-08-31
hCoV-19/Russia/MOW-CSP-KOM-0037_S42/2020|EPI_ISL_8908629|2020-08-31
hCoV-19/Russia/MOW-CSP-KOM-0038_S52/2020|EPI_ISL_8908630|2020-08-31
hCoV-19/Russia/MOW-CSP-KOM-0039_S56/2020|EPI_ISL_8908631|2020-08-31
hCoV-19/Russia/MOW-CSP-KOM-0040_S54/2020|EPI_ISL_8908632|2020-08-31
hCoV-19/Russia/MOW-CSP-KOM-0041_S55/2020|EPI_ISL_8908633|2020-08-30
hCoV-19/Russia/MOW-CSP-KOM-0042_S45/2020|EPI_ISL_8908634|2020-08-30
hCoV-19/Russia/MOW-CSP-KOM-0044_S74/2020|EPI_ISL_8908635|2020-08-30
hCoV-19/Russia/MOW-CSP-KOM-0045_S69/2020|EPI_ISL_8908636|2020-08-30
hCoV-19/Russia/MOW-CSP-KOM-0046_S47/2020|EPI_ISL_8908637|2020-09-01
hCoV-19/Russia/MOW-CSP-KOM-0048_S75/2020|EPI_ISL_8908638|2020-09-01
hCoV-19/Russia/MOW-CSP-KOM-0056_S72/2020|EPI_ISL_8908639|2020-09-01
hCoV-19/Russia/MOW-CSP-KOM-0058_S65/2020|EPI_ISL_8908640|2020-09-01
hCoV-19/Russia/MOW-CSP-KOM-0060_S66/2020|EPI_ISL_8908641|2020-09-01
hCoV-19/Russia/MOW-CSP-KOM-0062_S51/2020|EPI_ISL_8908642|2020-09-02
hCoV-19/Russia/MOW-CSP-KOM-0064_S70/2020|EPI_ISL_8908643|2020-09-02
hCoV-19/Russia/MOW-CSP-KOM-0068_S48/2020|EPI_ISL_8908644|2020-09-02
hCoV-19/Russia/MOW-CSP-KOM-0069_S62/2020|EPI_ISL_8908645|2020-09-02
hCoV-19/Russia/MOW-CSP-KOM-0071_S57/2020|EPI_ISL_8908646|2020-09-02
hCoV-19/Russia/MOW-CSP-KOM-806_S44/2020|EPI_ISL_8908647|2020-11-12
hCoV-19/Russia/MOW-CSP-KOM-812_S24/2020|EPI_ISL_8908648|2020-11-12
hCoV-19/Russia/MOW-CSP-KOM-813_S39/2020|EPI_ISL_8908649|2020-11-12
hCoV-19/Russia/MOW-CSP-KOM-815_S20/2020|EPI_ISL_8908650|2020-11-12
hCoV-19/Russia/MOW-CSP-KOM-816_S62/2020|EPI_ISL_8908651|2020-11-12
hCoV-19/Russia/MOW-CSP-KOM-817_S72/2020|EPI_ISL_8908652|2020-11-12
hCoV-19/Russia/MOW-CSP-KOM-820_S68/2020|EPI_ISL_8908653|2020-11-13
hCoV-19/Russia/MOW-CSP-KOM-821_S33/2020|EPI_ISL_8908654|2020-11-13
hCoV-19/Russia/MOW-CSP-KOM-822_S9/2020|EPI_ISL_8908655|2020-11-12
hCoV-19/Russia/MOW-CSP-KOM-823_S16/2020|EPI_ISL_8908656|2020-11-12
hCoV-19/Russia/MOW-CSP-KOM-824_S60/2020|EPI_ISL_8908657|2020-11-12
hCoV-19/Russia/MOW-CSP-KOM-825_S35/2020|EPI_ISL_8908658|2020-11-12
hCoV-19/Russia/MOW-CSP-KOM-827_S58/2020|EPI_ISL_8908659|2020-11-12
hCoV-19/Russia/MOW-CSP-KOM-829_S53/2020|EPI_ISL_8908660|2020-11-12
hCoV-19/Russia/MOW-CSP-KOM-830_S69/2020|EPI_ISL_8908661|2020-11-12
hCoV-19/Russia/MOW-CSP-KOM-832_S47/2020|EPI_ISL_8908662|2020-11-11
hCoV-19/Russia/MOW-CSP-KOM-835_S1/2020|EPI_ISL_8908663|2020-11-13
hCoV-19/Russia/MOW-CSP-KOM-836_S2/2020|EPI_ISL_8908664|2020-11-13
hCoV-19/Russia/MOW-CSP-KOM-839_S34/2020|EPI_ISL_8908665|2020-11-13
hCoV-19/Russia/MOW-CSP-KOM-843_S3/2020|EPI_ISL_8908666|2020-11-14
hCoV-19/Russia/MOW-CSP-KOM-844_S70/2020|EPI_ISL_8908667|2020-11-14
hCoV-19/Russia/MOW-CSP-KOM-845_S13/2020|EPI_ISL_8908668|2020-11-14
hCoV-19/Russia/MOW-CSP-KOM-846_S41/2020|EPI_ISL_8908669|2020-11-14
hCoV-19/Russia/MOW-CSP-KOM-849_S7/2020|EPI_ISL_8908671|2020-11-12
hCoV-19/Russia/MOW-CSP-KOM-850_S10/2020|EPI_ISL_8908672|2020-11-14
hCoV-19/Russia/MOW-CSP-KOM-852_S14/2020|EPI_ISL_8908673|2020-11-14
hCoV-19/Russia/MOW-CSP-KOM-855_S5/2020|EPI_ISL_8908674|2020-11-14
hCoV-19/Russia/MOW-CSP-KOM-858_S21/2020|EPI_ISL_8908675|2020-11-14
hCoV-19/Russia/MOW-CSP-KOM-859_S11/2020|EPI_ISL_8908676|2020-11-14
hCoV-19/Russia/MOW-CSP-KOM-861_S4/2020|EPI_ISL_8908677|2020-11-14
hCoV-19/Russia/MOW-CSP-KOM-862_S59/2020|EPI_ISL_8908678|2020-11-14
hCoV-19/Russia/MOW-CSP-KOM-863_S45/2020|EPI_ISL_8908679|2020-11-14
hCoV-19/Russia/MOW-CSP-KOM-864_S61/2020|EPI_ISL_8908680|2020-11-14
hCoV-19/Russia/MOW-CSP-KOM-865_S43/2020|EPI_ISL_8908681|2020-11-14
hCoV-19/Russia/MOW-CSP-KOM-866_S17/2020|EPI_ISL_8908682|2020-11-14
hCoV-19/Russia/MOW-CSP-KOM-868_S22/2020|EPI_ISL_8908683|2020-11-14
hCoV-19/Russia/MOW-CSP-KOM-871_S50/2020|EPI_ISL_8908684|2020-11-14
hCoV-19/Russia/MOW-CSP-KOM-872_S36/2020|EPI_ISL_8908685|2020-11-14
hCoV-19/Russia/MOW-CSP-KOM-874_S6/2020|EPI_ISL_8908686|2020-11-14
hCoV-19/Russia/MOW-CSP-KOM-875_S8/2020|EPI_ISL_8908687|2020-11-15
hCoV-19/Russia/MOW-CSP-KOM-877_S15/2020|EPI_ISL_8908688|2020-11-15
hCoV-19/Russia/MOW-CSP-KOM-880_S65/2020|EPI_ISL_8908689|2020-11-15
hCoV-19/Russia/MOW-CSP-KOM-882_S48/2020|EPI_ISL_8908690|2020-11-15
hCoV-19/Russia/MOW-CSP-KOM-883_S46/2020|EPI_ISL_8908691|2020-11-15
hCoV-19/Russia/MOW-CSP-KOM-888_S49/2020|EPI_ISL_8908692|2020-11-16
hCoV-19/Russia/MOW-CSP-KOM-889_S52/2020|EPI_ISL_8908693|2020-11-16
hCoV-19/Russia/MOW-CSP-KOM-890_S12/2020|EPI_ISL_8908694|2020-11-16
hCoV-19/Russia/MOW-CSP-KOM-897_S37/2020|EPI_ISL_8908695|2020-11-16
hCoV-19/Russia/MOW-CSP-KOM-899_S63/2020|EPI_ISL_8908696|2020-11-16
hCoV-19/Russia/MOW-CSP-KOM-904_S23/2020|EPI_ISL_8908697|2020-11-16
hCoV-19/Russia/MOW-CSP-KOM-907_S57/2020|EPI_ISL_8908698|2020-11-17
hCoV-19/Russia/MOW-CSP-KOM-908_S42/2020|EPI_ISL_8908699|2020-11-17
hCoV-19/Russia/MOW-CSP-KOM-909_S56/2020|EPI_ISL_8908700|2020-11-17
hCoV-19/Russia/MOW-CSP-KOM-912_S66/2020|EPI_ISL_8908701|2020-11-16
hCoV-19/Russia/MOW-CSP-KOM-918_S64/2020|EPI_ISL_8908702|2020-11-17
hCoV-19/Russia/MOW-CSP-KOM-920_S38/2020|EPI_ISL_8908703|2020-11-17
hCoV-19/Russia/MOW-CSP-KOM-922_S67/2020|EPI_ISL_8908704|2020-11-17
hCoV-19/Russia/MOW-CSP-SK-1017_S75/2020|EPI_ISL_8908705|2020-11-05
hCoV-19/Russia/MOW-CSP-SK-1040_S122/2020|EPI_ISL_8908706|2020-11-05
hCoV-19/Russia/MOW-CSP-SK-1050_S28/2020|EPI_ISL_8908707|2020-11-02
hCoV-19/Russia/MOW-CSP-SK-1059_S26/2020|EPI_ISL_8908708|2020-10-26
